# Supplementary material for: Differential Epigenetic Regulation of Glutamatergic Synapse Pathway in Adults With Prenatal Exposure to Famine
Source: Eur J Neurosci. 2025 Jul 9;62(1):e70195. doi: 10.1111/ejn.70195 (PMC12240727; doi:10.1111/ejn.70195)
Supplement: Supplementary file 1 — Table S1. Supporting Information [file EJN-62-0-s003.csv]

	chr	pos	UCSC_RefGene_Name	UCSC_RefGene_Accession	UCSC_RefGene_Group
cg23123694	chr12	46766543	SLC38A2;SLC38A2	NM_018976;NM_018976	5'UTR;1stExon
cg03132290	chr12	46765283	SLC38A2;SLC38A2	NM_001307936;NM_018976	5'UTR;5'UTR
cg11777105	chr12	46766728	SLC38A2;SLC38A2	NM_018976;NM_001307936	TSS200;TSS200
cg15378449	chr12	46765285	SLC38A2;SLC38A2	NM_001307936;NM_018976	5'UTR;5'UTR
cg16848712	chr12	46767747	SLC38A2	NM_018976	TSS1500
cg10002103	chr12	46766730	SLC38A2	NM_018976	TSS200
cg26212328	chr12	46767665	SLC38A2	NM_018976	TSS1500
cg17360194	chr12	46766537	SLC38A2;SLC38A2	NM_018976;NM_018976	5'UTR;1stExon
cg16955499	chr12	46766294	SLC38A2;SLC38A2	NM_018976;NM_018976	5'UTR;1stExon
cg15333818	chr12	46766724	SLC38A2	NM_018976	TSS200
cg16542956	chr12	46766741	SLC38A2;SLC38A2	NM_018976;NM_001307936	TSS200;TSS200
cg20408693	chr12	46767289	SLC38A2	NM_018976	TSS1500
cg06272054	chr12	46766548	SLC38A2;SLC38A2	NM_018976;NM_018976	5'UTR;1stExon
cg09585653	chr12	46759174	SLC38A2;SLC38A2	NM_001307936;NM_018976	Body;Body
cg01597112	chr12	46759825	SLC38A2;SLC38A2	NM_001307936;NM_018976	Body;Body
cg26076664	chr12	46756856	SLC38A2;SLC38A2	NM_001307936;NM_018976	Body;Body
cg23334507	chr12	46753241	SLC38A2	NM_018976	3'UTR
cg25597489	chr12	46756417	SLC38A2;SLC38A2;SLC38A2;SLC38A2	NM_018976;NM_001307936;NM_001307936;NM_018976	ExonBnd;ExonBnd;Body;Body
cg09973502	chr12	46766012	SLC38A2	NM_018976	5'UTR
cg23108921	chr12	46765054	SLC38A2;SLC38A2	NM_001307936;NM_018976	5'UTR;Body
cg13591723	chr12	46765135	SLC38A2	NM_018976	5'UTR
cg22893398	chr12	46760166	SLC38A2;SLC38A2	NM_001307936;NM_018976	Body;Body
cg09050775	chr12	46762708	SLC38A2	NM_018976	Body
cg02494958	chr12	46760490	SLC38A2;SLC38A2	NM_001307936;NM_018976	Body;Body
cg06864895	chr12	46767683	SLC38A2	NM_018976	TSS1500
cg21563683	chr12	46767928	SLC38A2	NM_018976	TSS1500
cg10891888	chr12	46765615	SLC38A2	NM_018976	5'UTR
cg20830447	chr12	46764929	SLC38A2	NM_018976	Body
cg19620086	chr12	46768016	SLC38A2	NM_018976	TSS1500
cg07688749	chr12	46767132	SLC38A2	NM_018976	TSS1500
cg03892034	chr12	46763876	SLC38A2;SLC38A2	NM_001307936;NM_018976	Body;Body
cg27491190	chr12	46767943	SLC38A2	NM_018976	TSS1500
cg14477123	chr12	56881932	GLS2;GLS2;GLS2;GLS2;GLS2;GLS2;GLS2;GLS2	NM_001280796;NM_001280798;NM_001280797;NM_001280798;NM_013267;NM_001280797;NM_001280796;NM_013267	5'UTR;5'UTR;5'UTR;1stExon;1stExon;1stExon;1stExon;5'UTR
cg02009256	chr12	56882326	GLS2	NM_013267	TSS200
cg24678505	chr12	56882429	GLS2	NM_013267	TSS1500
cg19781472	chr12	56883202	GLS2	NM_013267	TSS1500
cg14679587	chr12	56882324	GLS2	NM_013267	TSS200
cg18151275	chr12	56873616	GLS2	NM_013267	Body
cg19636672	chr12	56881121	GLS2	NM_013267	Body
cg18250344	chr12	56882191	GLS2;GLS2;GLS2;GLS2;GLS2;GLS2;GLS2;GLS2	NM_001280796;NM_001280798;NM_001280797;NM_001280798;NM_013267;NM_001280797;NM_001280796;NM_013267	5'UTR;5'UTR;5'UTR;1stExon;1stExon;1stExon;1stExon;5'UTR
cg00556697	chr12	56872238	GLS2;GLS2;GLS2;GLS2	NM_001280796;NM_001280798;NM_001280797;NM_013267	5'UTR;5'UTR;5'UTR;Body
cg16871769	chr12	56871028	GLS2;GLS2;GLS2;GLS2	NM_001280796;NM_001280798;NM_001280797;NM_013267	5'UTR;Body;Body;Body
cg11920655	chr12	56866406	GLS2;GLS2;GLS2;GLS2	NM_001280796;NM_001280798;NM_001280797;NM_013267	Body;Body;Body;Body
cg10306450	chr12	56882479	GLS2	NM_013267	TSS1500
cg08809418	chr12	56881865	GLS2	NM_013267	1stExon
cg20877313	chr12	56881753	GLS2	NM_013267	1stExon
cg04830098	chr12	56881561	GLS2;GLS2;GLS2;GLS2	NM_001280796;NM_001280798;NM_001280797;NM_013267	5'UTR;5'UTR;5'UTR;Body
cg12191293	chr12	56882314	GLS2	NM_013267	TSS200
cg27458327	chr12	56878323	GLS2	NM_013267	Body
cg00377653	chr12	56882535	GLS2	NM_013267	TSS1500
cg06552369	chr2	191746552	GLS	NM_014905	Body
cg22497879	chr2	191745390	GLS;GLS	NM_014905;NM_001256310	TSS200;TSS200
cg14218269	chr19	17628153	PGLS	NM_012088	Body
cg15820397	chr19	17622945	PGLS	NM_012088	Body
cg10654866	chr19	17631869	PGLS	NM_012088	Body
cg16975027	chr2	191745736	GLS;GLS	NM_014905;NM_014905	5'UTR;1stExon
cg17932425	chr19	17622159	PGLS	NM_012088	TSS1500
cg14761552	chr2	191745402	GLS;GLS	NM_014905;NM_001256310	TSS200;TSS200
cg14477123.1	chr12	56881932	GLS2;GLS2;GLS2;GLS2;GLS2;GLS2;GLS2;GLS2	NM_001280796;NM_001280798;NM_001280797;NM_001280798;NM_013267;NM_001280797;NM_001280796;NM_013267	5'UTR;5'UTR;5'UTR;1stExon;1stExon;1stExon;1stExon;5'UTR
cg26332715	chr2	191745502	GLS	NM_014905	TSS200
cg02009256.1	chr12	56882326	GLS2	NM_013267	TSS200
cg24678505.1	chr12	56882429	GLS2	NM_013267	TSS1500
cg08189659	chr19	17622568	PGLS	NM_012088	1stExon
cg12178287	chr19	17631836	PGLS	NM_012088	Body
cg02952396	chr19	17622984	PGLS	NM_012088	Body
cg21497043	chr2	191745649	GLS;GLS	NM_014905;NM_014905	5'UTR;1stExon
cg07680195	chr19	17622109	PGLS	NM_012088	TSS1500
cg19781472.1	chr12	56883202	GLS2	NM_013267	TSS1500
cg14733989	chr19	17622331	PGLS	NM_012088	TSS200
cg17300307	chr2	191744975	GLS	NM_014905	TSS1500
cg02266849	chr19	17621073	PGLS	NM_012088	TSS1500
cg02640306	chr2	191745287	GLS	NM_014905	TSS1500
cg14679587.1	chr12	56882324	GLS2	NM_013267	TSS200
cg07986158	chr19	17627156	PGLS	NM_012088	Body
cg18151275.1	chr12	56873616	GLS2	NM_013267	Body
cg00626314	chr2	191791249	GLS;GLS	NM_001256310;NM_014905	Body;Body
cg11745208	chr19	17628522	PGLS;PGLS	NM_012088;NM_012088	ExonBnd;Body
cg23025012	chr2	191747223	GLS;GLS	NM_001256310;NM_014905	Body;Body
cg27467005	chr19	17622279	PGLS	NM_012088	TSS200
cg27237017	chr2	191747724	GLS;GLS	NM_001256310;NM_014905	Body;Body
cg19636672.1	chr12	56881121	GLS2	NM_013267	Body
cg17537719	chr2	191750205	GLS	NM_014905	Body
cg18250344.1	chr12	56882191	GLS2;GLS2;GLS2;GLS2;GLS2;GLS2;GLS2;GLS2	NM_001280796;NM_001280798;NM_001280797;NM_001280798;NM_013267;NM_001280797;NM_001280796;NM_013267	5'UTR;5'UTR;5'UTR;1stExon;1stExon;1stExon;1stExon;5'UTR
cg17604469	chr2	191747443	GLS;GLS	NM_001256310;NM_014905	Body;Body
cg10262425	chr19	17622362	PGLS	NM_012088	TSS200
cg10717522	chr2	191792078	GLS;GLS	NM_001256310;NM_014905	Body;Body
cg11828042	chr2	191746854	GLS;GLS	NM_001256310;NM_014905	Body;Body
cg00556697.1	chr12	56872238	GLS2;GLS2;GLS2;GLS2	NM_001280796;NM_001280798;NM_001280797;NM_013267	5'UTR;5'UTR;5'UTR;Body
cg22546818	chr19	17626408	PGLS	NM_012088	Body
cg04304216	chr2	191769833	GLS	NM_014905	Body
cg05477909	chr2	191777457	GLS;GLS	NM_001256310;NM_014905	Body;Body
cg15750534	chr19	17623398	PGLS	NM_012088	Body
cg14531085	chr19	17622340	PGLS	NM_012088	TSS200
cg10621006	chr2	191746620	GLS;GLS	NM_001256310;NM_014905	Body;Body
cg26522639	chr2	191790846	GLS;GLS	NM_001256310;NM_014905	Body;Body
cg15522719	chr2	191745248	GLS	NM_014905	TSS1500
cg18537721	chr2	191791548	GLS;GLS	NM_001256310;NM_014905	Body;Body
cg16871769.1	chr12	56871028	GLS2;GLS2;GLS2;GLS2	NM_001280796;NM_001280798;NM_001280797;NM_013267	5'UTR;Body;Body;Body
cg11920655.1	chr12	56866406	GLS2;GLS2;GLS2;GLS2	NM_001280796;NM_001280798;NM_001280797;NM_013267	Body;Body;Body;Body
cg10241462	chr2	191746790	GLS	NM_014905	Body
cg10306450.1	chr12	56882479	GLS2	NM_013267	TSS1500
cg03100494	chr2	191807321	GLS	NM_014905	Body
cg22660775	chr2	191795397	GLS;GLS	NM_001256310;NM_014905	Body;Body
cg03665908	chr19	17631991	PGLS	NM_012088	3'UTR
cg08809418.1	chr12	56881865	GLS2	NM_013267	1stExon
cg03661409	chr2	191812319	GLS	NM_014905	Body
cg17467003	chr2	191790593	GLS;GLS	NM_001256310;NM_014905	Body;Body
cg20877313.1	chr12	56881753	GLS2	NM_013267	1stExon
cg23322365	chr2	191760351	GLS;GLS	NM_001256310;NM_014905	Body;Body
cg09255000	chr2	191795426	GLS;GLS	NM_001256310;NM_014905	Body;Body
cg11912570	chr19	17630670	PGLS	NM_012088	Body
cg20586366	chr19	17624940	PGLS	NM_012088	Body
cg18956356	chr2	191791045	GLS;GLS	NM_001256310;NM_014905	Body;Body
cg01094580	chr2	191796184	GLS;GLS	NM_001256310;NM_014905	Body;Body
cg00450573	chr2	191746909	GLS;GLS	NM_001256310;NM_014905	Body;Body
cg03824391	chr2	191776270	GLS;GLS	NM_001256310;NM_014905	Body;Body
cg04830098.1	chr12	56881561	GLS2;GLS2;GLS2;GLS2	NM_001280796;NM_001280798;NM_001280797;NM_013267	5'UTR;5'UTR;5'UTR;Body
cg05624711	chr2	191815399	GLS	NM_014905	Body
cg24607686	chr2	191827930	GLS	NM_014905	3'UTR
cg22651463	chr2	191752067	GLS;GLS	NM_001256310;NM_014905	Body;Body
cg12191293.1	chr12	56882314	GLS2	NM_013267	TSS200
cg27458327.1	chr12	56878323	GLS2	NM_013267	Body
cg03123689	chr2	191774893	GLS;GLS	NM_001256310;NM_014905	Body;Body
cg05607461	chr2	191745416	GLS	NM_014905	TSS200
cg00377653.1	chr12	56882535	GLS2	NM_013267	TSS1500
cg03962451	chr2	191754464	GLS	NM_014905	Body
cg10469153	chr2	191745404	GLS;GLS	NM_014905;NM_001256310	TSS200;TSS200
cg04954559	chr11	22365428	SLC17A6	NM_020346	Body
cg22371972	chr11	22364961	SLC17A6	NM_020346	Body
cg06517489	chr11	22359333	SLC17A6	NM_020346	TSS1500
cg20809470	chr11	22364837	SLC17A6	NM_020346	Body
cg09530407	chr11	22359486	SLC17A6	NM_020346	TSS200
cg01707224	chr11	22359064	SLC17A6	NM_020346	TSS1500
cg09307259	chr11	22384370	SLC17A6;SLC17A6	NM_020346;NM_020346	ExonBnd;Body
cg04270835	chr11	22359188	SLC17A6	NM_020346	TSS1500
cg20998200	chr11	22370099	SLC17A6	NM_020346	Body
cg23834895	chr11	22359658	SLC17A6	NM_020346	TSS200
cg24151995	chr11	22364293	SLC17A6	NM_020346	Body
cg04583232	chr11	22362874	SLC17A6	NM_020346	Body
cg10439113	chr11	22360177	SLC17A6	NM_020346	Body
cg27114426	chr11	22383897	SLC17A6	NM_020346	Body
cg26939542	chr11	22384194	SLC17A6	NM_020346	Body
cg24454829	chr11	22363053	SLC17A6	NM_020346	Body
cg09150064	chr11	22364185	SLC17A6	NM_020346	Body
cg06185738	chr11	22359868	SLC17A6;SLC17A6	NM_020346;NM_020346	5'UTR;1stExon
cg01225942	chr11	22362209	SLC17A6	NM_020346	Body
cg17298751	chr11	22363370	SLC17A6	NM_020346	Body
cg07354827	chr11	22383930	SLC17A6	NM_020346	Body
cg02597159	chr11	22359465	SLC17A6	NM_020346	TSS1500
cg16644457	chr11	22359480	SLC17A6	NM_020346	TSS200
cg21518089	chr11	22362708	SLC17A6	NM_020346	Body
cg16181135	chr11	22360223	SLC17A6	NM_020346	Body
cg13558516	chr11	22384295	SLC17A6;SLC17A6	NM_020346;NM_020346	ExonBnd;Body
cg25335435	chr11	22399705	SLC17A6	NM_020346	3'UTR
cg14659564	chr12	100795434	SLC17A8;SLC17A8	NM_139319;NM_001145288	Body;Body
cg13861294	chr12	100750473	SLC17A8;SLC17A8	NM_001145288;NM_139319	TSS1500;TSS1500
cg24446178	chr12	100750702	SLC17A8;SLC17A8	NM_001145288;NM_139319	TSS200;TSS200
cg14769892	chr12	100749594	SLC17A8;SLC17A8	NM_139319;NM_001145288	TSS1500;TSS1500
cg24760603	chr12	100796242	SLC17A8;SLC17A8;SLC17A8;SLC17A8	NM_139319;NM_001145288;NM_139319;NM_001145288	ExonBnd;ExonBnd;Body;Body
cg17894382	chr12	100802921	SLC17A8;SLC17A8	NM_139319;NM_001145288	Body;Body
ch.12.1983124R	chr12	100797954	SLC17A8;SLC17A8	NM_139319;NM_001145288	Body;Body
cg17711067	chr12	100769416	SLC17A8;SLC17A8	NM_139319;NM_001145288	Body;Body
cg21961771	chr12	100750652	SLC17A8;SLC17A8	NM_001145288;NM_139319	TSS1500;TSS1500
cg05159423	chr12	100769274	SLC17A8;SLC17A8	NM_139319;NM_001145288	Body;Body
cg03817774	chr12	100772630	SLC17A8;SLC17A8	NM_139319;NM_001145288	Body;Body
cg22701297	chr12	100794575	SLC17A8;SLC17A8	NM_139319;NM_001145288	Body;Body
cg24481809	chr12	100795232	SLC17A8;SLC17A8	NM_139319;NM_001145288	Body;Body
cg19356346	chr12	100749441	SLC17A8;SLC17A8	NM_001145288;NM_139319	TSS1500;TSS1500
cg09060162	chr12	100785809	SLC17A8;SLC17A8	NM_139319;NM_001145288	Body;Body
cg23409373	chr12	100753510	SLC17A8;SLC17A8	NM_139319;NM_001145288	Body;Body
cg06563300	chr12	100750811	SLC17A8;SLC17A8	NM_001145288;NM_139319	TSS200;TSS200
cg12083535	chr12	100814114	SLC17A8;SLC17A8	NM_139319;NM_001145288	3'UTR;3'UTR
cg04072153	chr12	100798750	SLC17A8;SLC17A8	NM_139319;NM_001145288	Body;Body
cg06836849	chr12	100751051	SLC17A8;SLC17A8;SLC17A8;SLC17A8	NM_139319;NM_001145288;NM_001145288;NM_139319	1stExon;5'UTR;1stExon;5'UTR
cg21116900	chr12	100750760	SLC17A8;SLC17A8	NM_001145288;NM_139319	TSS200;TSS200
cg14077898	chr12	100750695	SLC17A8;SLC17A8	NM_001145288;NM_139319	TSS200;TSS200
cg26384760	chr12	100750328	SLC17A8;SLC17A8	NM_139319;NM_001145288	TSS1500;TSS1500
cg21429394	chr12	100750899	SLC17A8;SLC17A8;SLC17A8;SLC17A8	NM_139319;NM_001145288;NM_001145288;NM_139319	1stExon;5'UTR;1stExon;5'UTR
cg17713193	chr12	100803749	SLC17A8;SLC17A8	NM_139319;NM_001145288	Body;Body
cg00740822	chr19	49939611	SLC17A7	NM_020309	Body
cg22364668	chr19	49944826	SLC17A7	NM_020309	TSS200
cg20979061	chr19	49939949	SLC17A7	NM_020309	Body
cg22231400	chr19	49935823	SLC17A7	NM_020309	Body
cg23409374	chr19	49934742	SLC17A7	NM_020309	Body
cg20699497	chr19	49944642	SLC17A7;SLC17A7	NM_020309;NM_020309	5'UTR;1stExon
cg19063061	chr19	49935893	SLC17A7	NM_020309	Body
cg15114105	chr19	49944820	SLC17A7	NM_020309	TSS200
cg20152891	chr19	49944506	SLC17A7	NM_020309	Body
cg02624701	chr19	49937176	SLC17A7	NM_020309	Body
cg01273580	chr19	49946108	SLC17A7	NM_020309	TSS1500
cg02288564	chr19	49934404	SLC17A7	NM_020309	Body
cg18150383	chr19	49933217	SLC17A7	NM_020309	3'UTR
cg11306735	chr19	49943812	SLC17A7	NM_020309	Body
cg03138668	chr19	49944488	SLC17A7	NM_020309	Body
cg03282345	chr19	49934577	SLC17A7	NM_020309	Body
cg04378167	chr19	49944943	SLC17A7	NM_020309	TSS200
cg15164708	chr19	49936274	SLC17A7	NM_020309	Body
cg08460548	chr19	49944817	SLC17A7	NM_020309	TSS200
cg02615582	chr19	49939549	SLC17A7	NM_020309	Body
cg14767950	chr19	49939773	SLC17A7	NM_020309	Body
cg00392377	chr19	49939882	SLC17A7	NM_020309	Body
cg16909495	chr19	49940062	SLC17A7	NM_020309	Body
cg16461316	chr19	49941510	SLC17A7	NM_020309	Body
cg17789138	chr19	49936880	SLC17A7	NM_020309	Body
cg23530133	chr19	49945298	SLC17A7	NM_020309	TSS1500
cg07831397	chr19	49945682	SLC17A7	NM_020309	TSS1500
cg09538374	chr19	49943239	SLC17A7	NM_020309	Body
cg02881274	chr19	49935948	SLC17A7	NM_020309	Body
cg16890796	chr19	49937087	SLC17A7	NM_020309	Body
cg11317158	chr19	49938204	SLC17A7	NM_020309	Body
cg20560396	chr19	49945779	SLC17A7	NM_020309	TSS1500
cg16829998	chr19	49944964	SLC17A7	NM_020309	TSS200
cg08374499	chr19	49941241	SLC17A7	NM_020309	Body
cg08207284	chr19	49934262	SLC17A7;SLC17A7	NM_020309;NM_020309	ExonBnd;Body
cg12766622	chr19	49938868	SLC17A7	NM_020309	Body
cg15852795	chr21	31131342	GRIK1-AS1;GRIK1-AS1;GRIK1;GRIK1	NR_027021;NR_027021;NM_175611;NM_000830	ExonBnd;Body;Body;Body
cg26023019	chr21	31311859	GRIK1;GRIK1;GRIK1;GRIK1	NM_000830;NM_175611;NM_000830;NM_175611	1stExon;1stExon;5'UTR;5'UTR
cg04818175	chr21	31130959	GRIK1-AS1;GRIK1;GRIK1	NR_027021;NM_175611;NM_000830	Body;Body;Body
cg06561442	chr21	31125799	GRIK1-AS1;GRIK1;GRIK1	NR_027021;NM_175611;NM_000830	Body;Body;Body
cg01494139	chr21	31041666	GRIK1;GRIK1	NM_175611;NM_000830	Body;Body
cg05007288	chr21	30953716	GRIK1;GRIK1	NM_175611;NM_000830	Body;Body
cg12079381	chr21	31310920	GRIK1;GRIK1	NM_175611;NM_000830	Body;Body
cg20045250	chr21	31029063	GRIK1;GRIK1	NM_175611;NM_000830	Body;Body
cg02287346	chr21	31312154	GRIK1;GRIK1;GRIK1;GRIK1	NM_000830;NM_175611;NM_000830;NM_175611	1stExon;1stExon;5'UTR;5'UTR
cg24620508	chr21	31310605	GRIK1;GRIK1	NM_175611;NM_000830	Body;Body
cg07950000	chr21	31312333	GRIK1;GRIK1	NM_000830;NM_175611	TSS200;TSS200
cg04389926	chr21	31312539	GRIK1;GRIK1	NM_000830;NM_175611	TSS1500;TSS1500
cg21310101	chr21	31130263	GRIK1-AS1;GRIK1;GRIK1	NR_027021;NM_175611;NM_000830	Body;Body;Body
cg02631791	chr21	31077585	GRIK1;GRIK1	NM_175611;NM_000830	Body;Body
cg00804055	chr21	31015180	GRIK1;GRIK1	NM_175611;NM_000830	Body;Body
cg03938110	chr21	31120485	NCRNA00110;GRIK1;GRIK1	NR_027021;NM_175611;NM_000830	TSS200;Body;Body
cg23222433	chr21	31312687	GRIK1;GRIK1	NM_000830;NM_175611	TSS1500;TSS1500
cg07028661	chr21	31312905	GRIK1;GRIK1	NM_000830;NM_175611	TSS1500;TSS1500
cg24868359	chr21	31312535	GRIK1;GRIK1	NM_000830;NM_175611	TSS1500;TSS1500
cg09787442	chr21	31119294	GRIK1;NCRNA00110;GRIK1	NM_175611;NR_027021;NM_000830	Body;TSS1500;Body
cg01959155	chr21	31312320	GRIK1;GRIK1	NM_000830;NM_175611	TSS200;TSS200
cg25937388	chr21	30928055	GRIK1;GRIK1	NM_175611;NM_000830	Body;Body
cg01622416	chr21	31310508	GRIK1;GRIK1	NM_175611;NM_000830	Body;Body
cg19526374	chr21	31130470	GRIK1-AS1;GRIK1;GRIK1	NR_027021;NM_175611;NM_000830	Body;Body;Body
cg25844929	chr21	31120125	GRIK1-AS1;GRIK1;GRIK1	NR_027021;NM_175611;NM_000830	TSS1500;Body;Body
cg09542111	chr21	31312091	GRIK1;GRIK1;GRIK1;GRIK1	NM_000830;NM_175611;NM_175611;NM_000830	5'UTR;1stExon;5'UTR;1stExon
cg07926098	chr21	31044189	GRIK1;GRIK1	NM_175611;NM_000830	Body;Body
cg09397801	chr21	31311853	GRIK1;GRIK1;GRIK1;GRIK1	NM_000830;NM_175611;NM_000830;NM_175611	1stExon;1stExon;5'UTR;5'UTR
cg12266022	chr21	30968265	GRIK1-AS2;GRIK1;GRIK1	NR_033368;NM_175611;NM_000830	TSS200;Body;Body
cg08685096	chr21	31312643	GRIK1;GRIK1	NM_000830;NM_175611	TSS1500;TSS1500
cg19063680	chr21	31121244	GRIK1-AS1;GRIK1;GRIK1	NR_027021;NM_175611;NM_000830	Body;Body;Body
cg04869314	chr21	31312516	GRIK1;GRIK1	NM_000830;NM_175611	TSS1500;TSS1500
cg18790952	chr21	31019788	GRIK1;GRIK1	NM_175611;NM_000830	Body;Body
cg06386464	chr21	31014096	GRIK1;GRIK1	NM_175611;NM_000830	Body;Body
cg09199698	chr21	31311797	GRIK1;GRIK1	NM_175611;NM_000830	1stExon;1stExon
cg10189856	chr21	31199724	GRIK1;GRIK1	NM_175611;NM_000830	Body;Body
cg00851052	chr21	31130566	GRIK1-AS1;GRIK1;GRIK1	NR_027021;NM_175611;NM_000830	Body;Body;Body
cg15292486	chr21	31098163	GRIK1;GRIK1	NM_175611;NM_000830	Body;Body
cg01856276	chr21	31090990	GRIK1;GRIK1	NM_175611;NM_000830	Body;Body
cg17274917	chr21	30967349	GRIK1-AS2;GRIK1;GRIK1	NR_033368;NM_175611;NM_000830	TSS1500;Body;Body
cg25704045	chr21	31119799	GRIK1-AS1;GRIK1;GRIK1	NR_027021;NM_175611;NM_000830	TSS1500;Body;Body
cg23475371	chr21	31311842	GRIK1;GRIK1;GRIK1;GRIK1	NM_000830;NM_175611;NM_175611;NM_000830	5'UTR;1stExon;5'UTR;1stExon
cg22176262	chr21	31312105	GRIK1;GRIK1;GRIK1;GRIK1	NM_000830;NM_175611;NM_000830;NM_175611	1stExon;1stExon;5'UTR;5'UTR
cg21838377	chr21	31132586	GRIK1-AS1;GRIK1;GRIK1	NR_027021;NM_175611;NM_000830	Body;Body;Body
cg03210680	chr21	31132600	GRIK1-AS1;GRIK1;GRIK1	NR_027021;NM_175611;NM_000830	Body;Body;Body
cg21585414	chr21	31121163	GRIK1-AS1;GRIK1-AS1;GRIK1;GRIK1	NR_027021;NR_027021;NM_175611;NM_000830	ExonBnd;Body;Body;Body
cg04670673	chr21	31069895	GRIK1;GRIK1	NM_175611;NM_000830	Body;Body
cg15075673	chr21	31221837	GRIK1;GRIK1	NM_175611;NM_000830	Body;Body
cg21225069	chr21	31131299	GRIK1-AS1;GRIK1;GRIK1	NR_027021;NM_175611;NM_000830	Body;Body;Body
cg21816539	chr21	31312328	GRIK1;GRIK1	NM_000830;NM_175611	TSS200;TSS200
cg07993134	chr21	31121218	GRIK1-AS1;GRIK1;GRIK1	NR_027021;NM_175611;NM_000830	Body;Body;Body
cg23902821	chr21	31012599	GRIK1;GRIK1	NM_175611;NM_000830	Body;Body
cg11483215	chr21	30920534	GRIK1	NM_175611	Body
cg12492840	chr21	30967249	GRIK1-AS2;GRIK1;GRIK1	NR_033368;NM_175611;NM_000830	TSS1500;Body;Body
cg23114272	chr21	30967140	GRIK1-AS2;GRIK1;GRIK1	NR_033368;NM_175611;NM_000830	TSS1500;Body;Body
cg25596598	chr21	31312030	GRIK1;GRIK1;GRIK1;GRIK1	NM_000830;NM_175611;NM_000830;NM_175611	1stExon;1stExon;5'UTR;5'UTR
cg21635870	chr6	101847058	GRIK2;GRIK2;GRIK2;GRIK2;GRIK2;GRIK2	NM_175768;NM_021956;NM_175768;NM_001166247;NM_021956;NM_001166247	1stExon;1stExon;5'UTR;1stExon;5'UTR;5'UTR
cg19155518	chr6	101849938	GRIK2;GRIK2;GRIK2	NM_001166247;NM_175768;NM_021956	Body;Body;Body
cg24301620	chr6	101846872	GRIK2;GRIK2;GRIK2;GRIK2;GRIK2;GRIK2	NM_175768;NM_021956;NM_175768;NM_001166247;NM_021956;NM_001166247	1stExon;1stExon;5'UTR;1stExon;5'UTR;5'UTR
cg27074174	chr6	101847318	GRIK2;GRIK2;GRIK2	NM_001166247;NM_175768;NM_021956	Body;Body;Body
cg05942459	chr6	101846805	GRIK2;GRIK2;GRIK2	NM_021956;NM_001166247;NM_175768	TSS200;TSS200;TSS200
cg01737026	chr6	101847656	GRIK2;GRIK2;GRIK2	NM_001166247;NM_175768;NM_021956	Body;Body;Body
cg13080565	chr6	101846797	GRIK2;GRIK2;GRIK2	NM_021956;NM_001166247;NM_175768	TSS200;TSS200;TSS200
cg09447435	chr6	101854480	GRIK2;GRIK2;GRIK2	NM_001166247;NM_175768;NM_021956	Body;Body;Body
cg19737508	chr6	102374536	GRIK2;GRIK2;GRIK2	NM_175768;NM_001166247;NM_021956	Body;Body;Body
cg14082127	chr6	101847349	GRIK2;GRIK2;GRIK2	NM_001166247;NM_175768;NM_021956	Body;Body;Body
cg12245867	chr6	102149251	GRIK2;GRIK2;GRIK2	NM_001166247;NM_175768;NM_021956	Body;Body;Body
cg19961729	chr6	102068605	GRIK2;GRIK2;GRIK2	NM_175768;NM_001166247;NM_021956	Body;Body;Body
cg24753760	chr6	101846767	GRIK2;GRIK2;GRIK2	NM_021956;NM_001166247;NM_175768	TSS200;TSS200;TSS200
cg20640499	chr6	101850881	GRIK2;GRIK2;GRIK2	NM_001166247;NM_175768;NM_021956	Body;Body;Body
cg02063520	chr6	102516590	GRIK2;GRIK2;GRIK2	NM_175768;NM_001166247;NM_021956	3'UTR;3'UTR;3'UTR
cg26316946	chr6	101846967	GRIK2;GRIK2;GRIK2;GRIK2;GRIK2;GRIK2	NM_175768;NM_021956;NM_175768;NM_001166247;NM_021956;NM_001166247	1stExon;1stExon;5'UTR;1stExon;5'UTR;5'UTR
cg10815152	chr6	102098727	GRIK2;GRIK2;GRIK2	NM_001166247;NM_175768;NM_021956	Body;Body;Body
cg12321434	chr6	102254236	GRIK2;GRIK2;GRIK2	NM_175768;NM_001166247;NM_021956	Body;Body;Body
cg11976671	chr6	102166512	GRIK2;GRIK2;GRIK2	NM_001166247;NM_175768;NM_021956	Body;Body;Body
cg17881572	chr6	101846603	GRIK2;GRIK2;GRIK2	NM_001166247;NM_021956;NM_175768	TSS1500;TSS1500;TSS1500
cg12061734	chr6	102379814	GRIK2;GRIK2;GRIK2	NM_175768;NM_001166247;NM_021956	Body;Body;Body
cg03813780	chr6	102408709	GRIK2;GRIK2;GRIK2	NM_175768;NM_001166247;NM_021956	Body;Body;Body
cg10583180	chr6	101851354	GRIK2;GRIK2;GRIK2	NM_001166247;NM_175768;NM_021956	Body;Body;Body
cg02837591	chr6	101850261	GRIK2;GRIK2;GRIK2	NM_001166247;NM_175768;NM_021956	Body;Body;Body
cg09834689	chr6	102054165	GRIK2;GRIK2;GRIK2	NM_175768;NM_001166247;NM_021956	Body;Body;Body
cg24680758	chr6	102188078	GRIK2;GRIK2;GRIK2	NM_001166247;NM_175768;NM_021956	Body;Body;Body
cg15041664	chr6	102170375	GRIK2;GRIK2;GRIK2	NM_175768;NM_001166247;NM_021956	Body;Body;Body
cg03495090	chr6	101846073	GRIK2;GRIK2;GRIK2	NM_001166247;NM_021956;NM_175768	TSS1500;TSS1500;TSS1500
cg05962581	chr6	102266126	GRIK2;GRIK2;GRIK2	NM_175768;NM_001166247;NM_021956	Body;Body;Body
cg24432193	chr6	102062733	GRIK2;GRIK2;GRIK2	NM_001166247;NM_175768;NM_021956	Body;Body;Body
cg10591607	chr6	101846916	GRIK2;GRIK2;GRIK2;GRIK2;GRIK2;GRIK2	NM_175768;NM_021956;NM_175768;NM_001166247;NM_021956;NM_001166247	1stExon;1stExon;5'UTR;1stExon;5'UTR;5'UTR
cg23666299	chr6	102326919	GRIK2;GRIK2;GRIK2	NM_001166247;NM_175768;NM_021956	Body;Body;Body
cg05892483	chr6	101852882	GRIK2;GRIK2;GRIK2	NM_175768;NM_001166247;NM_021956	Body;Body;Body
cg22541254	chr6	101846779	GRIK2;GRIK2;GRIK2	NM_021956;NM_001166247;NM_175768	TSS200;TSS200;TSS200
cg14974622	chr6	101886381	GRIK2;GRIK2;GRIK2	NM_175768;NM_001166247;NM_021956	Body;Body;Body
cg22897634	chr6	102242072	GRIK2;GRIK2;GRIK2	NM_001166247;NM_175768;NM_021956	Body;Body;Body
cg25531220	chr6	101878898	GRIK2;GRIK2;GRIK2	NM_001166247;NM_175768;NM_021956	Body;Body;Body
cg05666036	chr6	101848236	GRIK2;GRIK2;GRIK2	NM_001166247;NM_175768;NM_021956	Body;Body;Body
cg06247406	chr6	101846791	GRIK2;GRIK2;GRIK2	NM_021956;NM_001166247;NM_175768	TSS200;TSS200;TSS200
cg19088553	chr6	101901884	GRIK2;GRIK2;GRIK2	NM_001166247;NM_175768;NM_021956	Body;Body;Body
cg18193094	chr6	101846905	GRIK2;GRIK2;GRIK2;GRIK2;GRIK2;GRIK2	NM_175768;NM_021956;NM_175768;NM_001166247;NM_021956;NM_001166247	1stExon;1stExon;5'UTR;1stExon;5'UTR;5'UTR
cg00135293	chr6	102088363	GRIK2;GRIK2;GRIK2	NM_001166247;NM_175768;NM_021956	Body;Body;Body
cg23800248	chr6	101877838	GRIK2;GRIK2;GRIK2	NM_001166247;NM_175768;NM_021956	Body;Body;Body
cg18063869	chr6	102124560	GRIK2;GRIK2;GRIK2	NM_175768;NM_001166247;NM_021956	Body;Body;Body
cg22851944	chr6	101847388	GRIK2;GRIK2;GRIK2	NM_001166247;NM_175768;NM_021956	Body;Body;Body
cg24574819	chr6	102224868	GRIK2;GRIK2;GRIK2	NM_001166247;NM_175768;NM_021956	Body;Body;Body
cg15692593	chr6	101993140	GRIK2;GRIK2;GRIK2	NM_001166247;NM_175768;NM_021956	Body;Body;Body
cg04708601	chr6	101880078	GRIK2;GRIK2;GRIK2	NM_001166247;NM_175768;NM_021956	Body;Body;Body
cg15081698	chr6	101847050	GRIK2;GRIK2;GRIK2;GRIK2;GRIK2;GRIK2	NM_001166247;NM_021956;NM_175768;NM_001166247;NM_021956;NM_175768	5'UTR;5'UTR;5'UTR;1stExon;1stExon;1stExon
cg25135233	chr6	102266089	GRIK2;GRIK2;GRIK2	NM_175768;NM_001166247;NM_021956	Body;Body;Body
cg21673964	chr6	102068742	GRIK2;GRIK2;GRIK2	NM_175768;NM_001166247;NM_021956	Body;Body;Body
cg01330075	chr6	102114492	GRIK2;GRIK2;GRIK2	NM_175768;NM_001166247;NM_021956	Body;Body;Body
cg27451362	chr6	101846650	GRIK2;GRIK2;GRIK2	NM_175768;NM_001166247;NM_021956	TSS1500;TSS1500;TSS1500
cg04498418	chr6	101850540	GRIK2;GRIK2;GRIK2	NM_001166247;NM_175768;NM_021956	Body;Body;Body
cg16400154	chr6	102068556	GRIK2;GRIK2;GRIK2	NM_175768;NM_001166247;NM_021956	Body;Body;Body
cg13396607	chr6	102055059	GRIK2;GRIK2;GRIK2	NM_001166247;NM_175768;NM_021956	Body;Body;Body
cg19228334	chr6	101851283	GRIK2;GRIK2;GRIK2	NM_001166247;NM_175768;NM_021956	Body;Body;Body
cg10769416	chr6	102375569	GRIK2;GRIK2;GRIK2	NM_175768;NM_001166247;NM_021956	Body;Body;Body
cg24539500	chr6	102115051	GRIK2;GRIK2;GRIK2	NM_001166247;NM_175768;NM_021956	Body;Body;Body
cg02011392	chr6	101847541	GRIK2;GRIK2;GRIK2	NM_001166247;NM_175768;NM_021956	Body;Body;Body
cg16009558	chr6	101846707	GRIK2;GRIK2;GRIK2	NM_021956;NM_001166247;NM_175768	TSS200;TSS200;TSS200
cg20168230	chr1	37499649	GRIK3	NM_000831	1stExon
cg19206040	chr1	37500441	GRIK3	NM_000831	TSS1500
cg04510788	chr1	37498900	GRIK3	NM_000831	Body
cg16911275	chr1	37289860	GRIK3	NM_000831	Body
cg16379885	chr1	37500369	GRIK3	NM_000831	TSS1500
cg08004425	chr1	37499547	GRIK3	NM_000831	Body
cg13934830	chr1	37271822	GRIK3	NM_000831	Body
cg24673742	chr1	37501164	GRIK3	NM_000831	TSS1500
cg10126715	chr1	37500195	GRIK3	NM_000831	TSS1500
cg19640303	chr1	37271960	GRIK3	NM_000831	Body
cg19727439	chr1	37500508	GRIK3	NM_000831	TSS1500
cg19467890	chr1	37351932	GRIK3	NM_000831	Body
cg03221596	chr1	37325001	GRIK3	NM_000831	Body
cg22166710	chr1	37319298	GRIK3	NM_000831	Body
cg21177958	chr1	37450610	GRIK3	NM_000831	Body
cg13052954	chr1	37467416	GRIK3	NM_000831	Body
cg26162385	chr1	37271723	GRIK3	NM_000831	Body
cg05830569	chr1	37332231	GRIK3	NM_000831	Body
cg23715749	chr1	37413867	GRIK3	NM_000831	Body
cg04857246	chr1	37325609	GRIK3;GRIK3	NM_000831;NM_000831	ExonBnd;Body
cg06192405	chr1	37331998	GRIK3	NM_000831	Body
cg19202924	chr1	37416402	GRIK3	NM_000831	Body
cg09403623	chr1	37323864	GRIK3	NM_000831	Body
cg06722633	chr1	37499309	GRIK3	NM_000831	Body
ch.1.1187063R	chr1	37453448	GRIK3	NM_000831	Body
cg01186181	chr1	37437759	GRIK3	NM_000831	Body
cg21409965	chr1	37283904	GRIK3	NM_000831	Body
cg12451751	chr1	37297010	GRIK3	NM_000831	Body
cg01004503	chr1	37324451	GRIK3	NM_000831	Body
cg01577933	chr1	37498025	GRIK3	NM_000831	Body
cg03674870	chr1	37311951	GRIK3	NM_000831	Body
cg23941295	chr1	37431553	GRIK3	NM_000831	Body
cg04509024	chr1	37270540	GRIK3	NM_000831	Body
cg14361226	chr1	37310399	GRIK3	NM_000831	Body
cg06247786	chr1	37411316	GRIK3	NM_000831	Body
cg12108642	chr1	37301980	GRIK3	NM_000831	Body
cg07647147	chr1	37493956	GRIK3	NM_000831	Body
cg26337841	chr1	37329331	GRIK3	NM_000831	Body
cg17110550	chr1	37298695	GRIK3	NM_000831	Body
cg06165395	chr1	37500790	GRIK3	NM_000831	TSS1500
cg08106961	chr1	37355452	GRIK3	NM_000831	Body
cg10948114	chr1	37307749	GRIK3	NM_000831	Body
cg26319503	chr1	37313328	GRIK3	NM_000831	Body
cg00022318	chr1	37376084	GRIK3	NM_000831	Body
cg19106743	chr1	37269765	GRIK3	NM_000831	Body
cg20779373	chr1	37428969	GRIK3	NM_000831	Body
cg18782181	chr1	37349736	GRIK3	NM_000831	Body
cg17952046	chr1	37379413	GRIK3	NM_000831	Body
cg24577609	chr1	37271778	GRIK3	NM_000831	Body
cg14992273	chr1	37337827	GRIK3	NM_000831	Body
cg24662269	chr1	37468715	GRIK3	NM_000831	Body
cg03654504	chr1	37495105	GRIK3	NM_000831	Body
cg02227431	chr1	37322593	GRIK3	NM_000831	Body
cg04147909	chr1	37324797	GRIK3	NM_000831	Body
cg03500327	chr1	37317106	GRIK3	NM_000831	Body
cg10206594	chr1	37314665	GRIK3	NM_000831	Body
cg18630142	chr1	37325677	GRIK3	NM_000831	Body
cg05340664	chr1	37298006	GRIK3	NM_000831	Body
cg14962584	chr1	37319546	GRIK3	NM_000831	Body
cg27433516	chr1	37266621	GRIK3	NM_000831	3'UTR
cg05880245	chr1	37411093	GRIK3	NM_000831	Body
cg06835875	chr1	37486762	GRIK3	NM_000831	Body
cg16599703	chr1	37500358	GRIK3	NM_000831	TSS1500
cg06608966	chr1	37261651	GRIK3	NM_000831	3'UTR
cg14516885	chr1	37388290	GRIK3	NM_000831	Body
cg09991710	chr1	37472559	GRIK3	NM_000831	Body
cg23107256	chr1	37498322	GRIK3	NM_000831	Body
cg15810953	chr1	37483518	GRIK3	NM_000831	Body
cg07947522	chr1	37290920	GRIK3	NM_000831	Body
cg09400472	chr1	37419974	GRIK3	NM_000831	Body
cg20059876	chr1	37324735	GRIK3	NM_000831	Body
cg09134640	chr1	37337877	GRIK3	NM_000831	Body
cg04916551	chr1	37324810	GRIK3	NM_000831	Body
cg14260566	chr1	37321794	GRIK3	NM_000831	Body
cg18148969	chr1	37350201	GRIK3	NM_000831	Body
cg14960282	chr1	37321669	GRIK3	NM_000831	Body
cg22960767	chr1	37422679	GRIK3	NM_000831	Body
cg00323646	chr1	37307074	GRIK3	NM_000831	Body
cg25301837	chr1	37412377	GRIK3	NM_000831	Body
cg13272644	chr1	37499476	GRIK3	NM_000831	Body
cg11836212	chr1	37447865	GRIK3	NM_000831	Body
cg14616584	chr1	37388124	GRIK3	NM_000831	Body
cg13890558	chr1	37417183	GRIK3	NM_000831	Body
cg27517999	chr11	120435015	GRIK4;GRIK4;GRIK4	NM_001282473;NM_001282470;NM_014619	TSS200;TSS200;5'UTR
cg24255125	chr11	120856918	GRIK4	NM_014619	Body
cg22084258	chr11	120435389	GRIK4;GRIK4;GRIK4;GRIK4;GRIK4	NM_001282473;NM_001282470;NM_014619;NM_001282473;NM_001282470	1stExon;1stExon;5'UTR;5'UTR;5'UTR
cg15174564	chr11	120856801	GRIK4	NM_014619	Body
cg04925085	chr11	120827591	GRIK4	NM_014619	Body
cg25376962	chr11	120435012	GRIK4;GRIK4;GRIK4	NM_001282473;NM_001282470;NM_014619	TSS200;TSS200;5'UTR
cg00978634	chr11	120434987	GRIK4;GRIK4;GRIK4	NM_001282473;NM_001282470;NM_014619	TSS200;TSS200;5'UTR
cg18247436	chr11	120856646	GRIK4	NM_014619	Body
cg16361867	chr11	120581355	GRIK4	NM_014619	Body
cg12809930	chr11	120669745	GRIK4;GRIK4;GRIK4	NM_001282473;NM_001282470;NM_014619	Body;Body;Body
cg06344265	chr11	120530973	GRIK4	NM_014619	TSS200
cg12708313	chr11	120623792	GRIK4;GRIK4;GRIK4	NM_001282473;NM_001282470;NM_014619	Body;Body;Body
cg19376417	chr11	120528310	GRIK4;GRIK4;GRIK4	NM_014619;NM_001282473;NM_001282470	5'UTR;5'UTR;5'UTR
cg22483170	chr11	120468195	GRIK4;GRIK4;GRIK4	NM_014619;NM_001282473;NM_001282470	5'UTR;5'UTR;5'UTR
cg14731698	chr11	120738292	GRIK4	NM_014619	Body
cg15073419	chr11	120381297	GRIK4	NM_014619	TSS1500
cg12938257	chr11	120518915	GRIK4;GRIK4;GRIK4	NM_014619;NM_001282473;NM_001282470	5'UTR;5'UTR;5'UTR
cg14988748	chr11	120742566	GRIK4;GRIK4;GRIK4	NM_001282473;NM_001282470;NM_014619	Body;Body;Body
cg24414537	chr11	120783924	GRIK4;GRIK4;GRIK4	NM_001282473;NM_001282470;NM_014619	Body;Body;Body
cg04913851	chr11	120545098	GRIK4	NM_014619	Body
cg12813510	chr11	120765757	GRIK4;GRIK4;GRIK4	NM_001282473;NM_001282470;NM_014619	Body;Body;Body
cg00103177	chr11	120797330	GRIK4;GRIK4;GRIK4	NM_001282473;NM_001282470;NM_014619	Body;Body;Body
cg12663665	chr11	120705715	GRIK4;GRIK4;GRIK4	NM_001282473;NM_001282470;NM_014619	Body;Body;Body
cg04169419	chr11	120690791	GRIK4;GRIK4;GRIK4	NM_001282473;NM_001282470;NM_014619	Body;Body;Body
cg14514943	chr11	120425790	GRIK4	NM_014619	5'UTR
cg20032008	chr11	120774686	GRIK4;GRIK4;GRIK4	NM_001282473;NM_001282470;NM_014619	Body;Body;Body
cg14462402	chr11	120678447	GRIK4	NM_014619	Body
cg03639818	chr11	120487188	GRIK4;GRIK4;GRIK4	NM_014619;NM_001282473;NM_001282470	5'UTR;5'UTR;5'UTR
cg27176927	chr11	120386965	GRIK4	NM_014619	5'UTR
cg07524429	chr11	120423345	GRIK4	NM_014619	5'UTR
cg19353623	chr11	120396572	GRIK4	NM_014619	5'UTR
cg25910065	chr11	120665214	GRIK4;GRIK4;GRIK4	NM_001282473;NM_001282470;NM_014619	Body;Body;Body
cg10721961	chr11	120519869	GRIK4;GRIK4;GRIK4	NM_014619;NM_001282473;NM_001282470	5'UTR;5'UTR;5'UTR
cg06603239	chr11	120449304	GRIK4;GRIK4;GRIK4	NM_014619;NM_001282473;NM_001282470	5'UTR;5'UTR;5'UTR
cg09821226	chr11	120703943	GRIK4;GRIK4;GRIK4	NM_001282473;NM_001282470;NM_014619	Body;Body;Body
cg01553699	chr11	120538157	GRIK4;GRIK4;GRIK4	NM_001282473;NM_001282470;NM_014619	Body;Body;Body
cg06465194	chr11	120531034	GRIK4	NM_014619	1stExon
cg01512034	chr11	120565897	GRIK4;GRIK4;GRIK4	NM_001282473;NM_001282470;NM_014619	Body;Body;Body
cg24786369	chr11	120573524	GRIK4;GRIK4;GRIK4	NM_001282473;NM_001282470;NM_014619	Body;Body;Body
cg03048112	chr11	120566952	GRIK4;GRIK4;GRIK4	NM_001282473;NM_001282470;NM_014619	Body;Body;Body
cg24626597	chr11	120446427	GRIK4;GRIK4;GRIK4	NM_014619;NM_001282473;NM_001282470	5'UTR;5'UTR;5'UTR
cg17432515	chr11	120567620	GRIK4;GRIK4;GRIK4	NM_001282473;NM_001282470;NM_014619	Body;Body;Body
cg13712505	chr11	120734047	GRIK4;GRIK4;GRIK4	NM_001282473;NM_001282470;NM_014619	Body;Body;Body
cg24226238	chr11	120530774	GRIK4	NM_014619	TSS1500
cg18926594	chr11	120569855	GRIK4;GRIK4;GRIK4	NM_001282473;NM_001282470;NM_014619	Body;Body;Body
cg18809822	chr11	120409217	GRIK4	NM_014619	5'UTR
cg15653430	chr11	120393585	GRIK4	NM_014619	5'UTR
cg03061441	chr11	120403632	GRIK4	NM_014619	5'UTR
cg23878918	chr11	120728022	GRIK4;GRIK4;GRIK4	NM_001282473;NM_001282470;NM_014619	Body;Body;Body
cg15102540	chr11	120497515	GRIK4;GRIK4;GRIK4	NM_014619;NM_001282473;NM_001282470	5'UTR;5'UTR;5'UTR
cg18000369	chr11	120609115	GRIK4;GRIK4;GRIK4	NM_001282473;NM_001282470;NM_014619	Body;Body;Body
cg03369599	chr11	120482555	GRIK4;GRIK4;GRIK4	NM_014619;NM_001282473;NM_001282470	5'UTR;5'UTR;5'UTR
cg23635425	chr11	120381336	GRIK4	NM_014619	TSS1500
cg09426164	chr11	120745165	GRIK4;GRIK4;GRIK4	NM_001282473;NM_001282470;NM_014619	Body;Body;Body
cg03303857	chr11	120619307	GRIK4	NM_014619	Body
cg04076908	chr11	120452045	GRIK4;GRIK4;GRIK4	NM_014619;NM_001282473;NM_001282470	5'UTR;5'UTR;5'UTR
cg17913177	chr11	120749884	GRIK4;GRIK4;GRIK4	NM_001282473;NM_001282470;NM_014619	Body;Body;Body
cg26914334	chr11	120561236	GRIK4	NM_014619	Body
cg02189651	chr11	120823378	GRIK4;GRIK4;GRIK4	NM_001282473;NM_001282470;NM_014619	Body;Body;Body
cg14783207	chr11	120692377	GRIK4;GRIK4;GRIK4	NM_001282473;NM_001282470;NM_014619	Body;Body;Body
cg25578305	chr11	120816085	GRIK4;GRIK4;GRIK4	NM_001282473;NM_001282470;NM_014619	Body;Body;Body
cg05907538	chr11	120501116	GRIK4;GRIK4;GRIK4	NM_014619;NM_001282473;NM_001282470	5'UTR;5'UTR;5'UTR
cg08098253	chr11	120461807	GRIK4;GRIK4;GRIK4	NM_014619;NM_001282473;NM_001282470	5'UTR;5'UTR;5'UTR
cg10514733	chr11	120434922	GRIK4;GRIK4;GRIK4	NM_001282473;NM_001282470;NM_014619	TSS1500;TSS1500;5'UTR
cg10059213	chr11	120800929	GRIK4;GRIK4;GRIK4	NM_001282473;NM_001282470;NM_014619	Body;Body;Body
cg13189109	chr11	120706375	GRIK4;GRIK4;GRIK4	NM_001282473;NM_001282470;NM_014619	Body;Body;Body
cg06557808	chr11	120584906	GRIK4;GRIK4;GRIK4	NM_001282473;NM_001282470;NM_014619	Body;Body;Body
cg25999880	chr11	120811938	GRIK4;GRIK4;GRIK4	NM_001282473;NM_001282470;NM_014619	Body;Body;Body
cg04448112	chr11	120795003	GRIK4;GRIK4;GRIK4	NM_001282473;NM_001282470;NM_014619	Body;Body;Body
cg11207886	chr11	120500999	GRIK4;GRIK4;GRIK4	NM_014619;NM_001282473;NM_001282470	5'UTR;5'UTR;5'UTR
cg21300422	chr11	120703555	GRIK4;GRIK4;GRIK4	NM_001282473;NM_001282470;NM_014619	Body;Body;Body
cg11779586	chr11	120589050	GRIK4;GRIK4;GRIK4	NM_001282473;NM_001282470;NM_014619	Body;Body;Body
cg02672539	chr11	120779535	GRIK4;GRIK4;GRIK4	NM_001282473;NM_001282470;NM_014619	Body;Body;Body
cg07571770	chr11	120384015	GRIK4	NM_014619	5'UTR
cg00621767	chr11	120710025	GRIK4;GRIK4;GRIK4	NM_001282473;NM_001282470;NM_014619	Body;Body;Body
cg09840643	chr11	120766304	GRIK4;GRIK4;GRIK4	NM_001282473;NM_001282470;NM_014619	Body;Body;Body
cg06121692	chr11	120800454	GRIK4;GRIK4;GRIK4	NM_001282473;NM_001282470;NM_014619	Body;Body;Body
cg13182658	chr11	120503607	GRIK4;GRIK4;GRIK4	NM_014619;NM_001282473;NM_001282470	5'UTR;5'UTR;5'UTR
cg09671015	chr11	120396569	GRIK4	NM_014619	5'UTR
cg25608079	chr11	120765576	GRIK4;GRIK4;GRIK4	NM_001282473;NM_001282470;NM_014619	Body;Body;Body
cg24602134	chr11	120479832	GRIK4;GRIK4;GRIK4	NM_014619;NM_001282473;NM_001282470	5'UTR;5'UTR;5'UTR
cg05266861	chr11	120472833	GRIK4;GRIK4;GRIK4	NM_014619;NM_001282473;NM_001282470	5'UTR;5'UTR;5'UTR
ch.11.2510309R	chr11	120838968	GRIK4	NM_014619	Body
cg04235361	chr11	120727936	GRIK4;GRIK4;GRIK4	NM_001282473;NM_001282470;NM_014619	Body;Body;Body
cg08877283	chr11	120725871	GRIK4;GRIK4;GRIK4	NM_001282473;NM_001282470;NM_014619	Body;Body;Body
cg01868106	chr11	120592198	GRIK4	NM_014619	Body
cg04912349	chr11	120764449	GRIK4;GRIK4;GRIK4	NM_001282473;NM_001282470;NM_014619	Body;Body;Body
cg24898318	chr11	120773640	GRIK4;GRIK4;GRIK4	NM_001282473;NM_001282470;NM_014619	Body;Body;Body
cg13578726	chr11	120740592	GRIK4;GRIK4;GRIK4	NM_001282473;NM_001282470;NM_014619	Body;Body;Body
cg27438880	chr11	120393931	GRIK4	NM_014619	5'UTR
cg15513349	chr11	120594742	GRIK4;GRIK4;GRIK4	NM_001282473;NM_001282470;NM_014619	Body;Body;Body
cg18506489	chr11	120493537	GRIK4;GRIK4;GRIK4	NM_014619;NM_001282473;NM_001282470	5'UTR;5'UTR;5'UTR
cg05802147	chr11	120668345	GRIK4;GRIK4;GRIK4	NM_001282473;NM_001282470;NM_014619	Body;Body;Body
cg22548751	chr11	120621722	GRIK4;GRIK4;GRIK4	NM_001282473;NM_001282470;NM_014619	Body;Body;Body
cg22025859	chr11	120800542	GRIK4;GRIK4;GRIK4	NM_001282473;NM_001282470;NM_014619	Body;Body;Body
cg25113360	chr11	120530355	GRIK4	NM_014619	TSS1500
cg25925464	chr11	120800801	GRIK4;GRIK4;GRIK4	NM_001282473;NM_001282470;NM_014619	Body;Body;Body
cg03022432	chr11	120682709	GRIK4;GRIK4;GRIK4	NM_001282473;NM_001282470;NM_014619	Body;Body;Body
cg11281320	chr11	120553251	GRIK4	NM_014619	Body
cg16515066	chr11	120500425	GRIK4;GRIK4;GRIK4	NM_014619;NM_001282473;NM_001282470	5'UTR;5'UTR;5'UTR
cg07789454	chr11	120388149	GRIK4	NM_014619	5'UTR
cg04215638	chr11	120801810	GRIK4;GRIK4;GRIK4	NM_001282473;NM_001282470;NM_014619	Body;Body;Body
cg22669476	chr11	120387687	GRIK4	NM_014619	5'UTR
cg03238573	chr11	120388531	GRIK4	NM_014619	5'UTR
cg23868250	chr11	120764552	GRIK4	NM_014619	Body
cg07391962	chr11	120537147	GRIK4;GRIK4;GRIK4	NM_001282473;NM_001282470;NM_014619	Body;Body;Body
cg10395850	chr11	120751335	GRIK4;GRIK4;GRIK4	NM_001282473;NM_001282470;NM_014619	Body;Body;Body
cg25108748	chr11	120585789	GRIK4;GRIK4;GRIK4	NM_001282473;NM_001282470;NM_014619	Body;Body;Body
cg03133116	chr11	120855932	GRIK4;GRIK4	NM_001282470;NM_014619	Body;Body
cg14855412	chr11	120524485	GRIK4;GRIK4;GRIK4;GRIK4;GRIK4	NM_001282473;NM_014619;NM_014619;NM_001282473;NM_001282470	ExonBnd;ExonBnd;5'UTR;5'UTR;5'UTR
cg10106493	chr11	120618705	GRIK4;GRIK4;GRIK4	NM_001282473;NM_001282470;NM_014619	Body;Body;Body
cg18031557	chr11	120706637	GRIK4;GRIK4;GRIK4	NM_001282473;NM_001282470;NM_014619	Body;Body;Body
cg19663296	chr11	120734648	GRIK4;GRIK4;GRIK4	NM_001282473;NM_001282470;NM_014619	Body;Body;Body
cg25886627	chr11	120424543	GRIK4	NM_014619	5'UTR
cg08392499	chr11	120618722	GRIK4;GRIK4;GRIK4	NM_001282473;NM_001282470;NM_014619	Body;Body;Body
cg11246948	chr11	120581281	GRIK4;GRIK4;GRIK4	NM_001282473;NM_001282470;NM_014619	Body;Body;Body
cg03254917	chr11	120676701	GRIK4;GRIK4;GRIK4	NM_001282473;NM_001282470;NM_014619	Body;Body;Body
cg06964478	chr11	120728469	GRIK4;GRIK4;GRIK4	NM_001282473;NM_001282470;NM_014619	Body;Body;Body
cg08852332	chr11	120765651	GRIK4;GRIK4;GRIK4	NM_001282473;NM_001282470;NM_014619	Body;Body;Body
cg14833988	chr11	120483567	GRIK4;GRIK4;GRIK4	NM_014619;NM_001282473;NM_001282470	5'UTR;5'UTR;5'UTR
cg15533264	chr11	120687453	GRIK4;GRIK4;GRIK4	NM_001282473;NM_001282470;NM_014619	Body;Body;Body
cg23315601	chr11	120590134	GRIK4	NM_014619	Body
cg05419849	chr11	120805260	GRIK4;GRIK4;GRIK4	NM_001282473;NM_001282470;NM_014619	Body;Body;Body
cg25316569	chr11	120530952	GRIK4	NM_014619	TSS200
cg14927197	chr11	120609442	GRIK4;GRIK4;GRIK4	NM_001282473;NM_001282470;NM_014619	Body;Body;Body
cg03752537	chr11	120678600	GRIK4;GRIK4;GRIK4	NM_001282473;NM_001282470;NM_014619	Body;Body;Body
cg16966998	chr11	120673570	GRIK4;GRIK4;GRIK4;GRIK4;GRIK4;GRIK4	NM_001282473;NM_001282470;NM_014619;NM_001282473;NM_001282470;NM_014619	ExonBnd;ExonBnd;ExonBnd;Body;Body;Body
cg20983494	chr11	120627781	GRIK4;GRIK4;GRIK4	NM_001282473;NM_001282470;NM_014619	Body;Body;Body
cg11392272	chr11	120729591	GRIK4;GRIK4;GRIK4	NM_001282473;NM_001282470;NM_014619	Body;Body;Body
cg01235114	chr11	120504209	GRIK4;GRIK4;GRIK4	NM_014619;NM_001282473;NM_001282470	5'UTR;5'UTR;5'UTR
cg11688683	chr11	120465256	GRIK4;GRIK4;GRIK4	NM_014619;NM_001282473;NM_001282470	5'UTR;5'UTR;5'UTR
cg05431964	chr11	120853286	GRIK4	NM_014619	Body
cg03231471	chr11	120811322	GRIK4	NM_014619	Body
cg07566324	chr11	120556138	GRIK4;GRIK4;GRIK4	NM_001282473;NM_001282470;NM_014619	Body;Body;Body
cg16730369	chr11	120823575	GRIK4	NM_014619	Body
cg02820047	chr11	120683994	GRIK4;GRIK4;GRIK4	NM_001282473;NM_001282470;NM_014619	Body;Body;Body
cg22722366	chr11	120410948	GRIK4	NM_014619	5'UTR
cg05947357	chr11	120703894	GRIK4;GRIK4;GRIK4	NM_001282473;NM_001282470;NM_014619	Body;Body;Body
cg27179693	chr11	120530818	GRIK4	NM_014619	TSS1500
cg21796612	chr11	120450573	GRIK4;GRIK4;GRIK4	NM_014619;NM_001282473;NM_001282470	5'UTR;5'UTR;5'UTR
cg20697297	chr11	120644804	GRIK4;GRIK4;GRIK4	NM_001282473;NM_001282470;NM_014619	Body;Body;Body
cg12066683	chr11	120473745	GRIK4;GRIK4;GRIK4	NM_014619;NM_001282473;NM_001282470	5'UTR;5'UTR;5'UTR
cg00706240	chr11	120446108	GRIK4;GRIK4;GRIK4	NM_014619;NM_001282473;NM_001282470	5'UTR;5'UTR;5'UTR
cg18749753	chr11	120700620	GRIK4;GRIK4;GRIK4	NM_001282473;NM_001282470;NM_014619	Body;Body;Body
cg13251614	chr11	120495352	GRIK4;GRIK4;GRIK4	NM_014619;NM_001282473;NM_001282470	5'UTR;5'UTR;5'UTR
cg27295668	chr11	120793558	GRIK4;GRIK4;GRIK4	NM_001282473;NM_001282470;NM_014619	Body;Body;Body
cg10961484	chr11	120530860	GRIK4	NM_014619	TSS200
cg23403351	chr11	120702612	GRIK4;GRIK4;GRIK4	NM_001282473;NM_001282470;NM_014619	Body;Body;Body
cg14036830	chr19	42503207	GRIK5	NM_002088	Body
cg00553487	chr19	42570406	GRIK5	NM_002088	TSS1500
cg09434500	chr19	42502897	GRIK5	NM_002088	3'UTR
cg26746936	chr19	42503392	GRIK5	NM_002088	Body
cg07746960	chr19	42546662	GRIK5	NM_002088	Body
cg03100024	chr19	42571402	GRIK5	NM_002088	TSS1500
cg05137810	chr19	42513374	GRIK5;GRIK5	NM_002088;NM_001301030	Body;Body
cg12544392	chr19	42544587	GRIK5	NM_002088	Body
cg11640185	chr19	42509801	GRIK5	NM_002088	Body
cg26720909	chr19	42570201	GRIK5;GRIK5	NM_002088;NM_001301030	TSS1500;TSS1500
cg09555879	chr19	42569956	GRIK5;GRIK5	NM_002088;NM_002088	1stExon;5'UTR
cg11844965	chr19	42510093	GRIK5	NM_002088	Body
cg12981270	chr19	42509946	GRIK5	NM_002088	Body
cg14332438	chr19	42565133	GRIK5;GRIK5	NM_002088;NM_001301030	Body;Body
cg00624484	chr19	42522851	GRIK5;GRIK5	NM_002088;NM_001301030	Body;Body
cg13234082	chr19	42504694	GRIK5	NM_002088	Body
cg14613250	chr19	42554908	GRIK5;GRIK5	NM_002088;NM_001301030	Body;Body
cg07940502	chr19	42532541	GRIK5;GRIK5	NM_002088;NM_001301030	Body;Body
cg20981606	chr19	42536816	GRIK5;GRIK5	NM_002088;NM_001301030	Body;Body
cg17726655	chr19	42509860	GRIK5	NM_002088	Body
cg05402253	chr19	42556176	GRIK5;GRIK5	NM_002088;NM_001301030	Body;Body
cg04695635	chr19	42510823	GRIK5	NM_002088	Body
cg27167613	chr19	42569967	GRIK5	NM_002088	TSS200
cg17540575	chr19	42504627	GRIK5	NM_002088	Body
cg11744436	chr19	42569945	GRIK5;GRIK5	NM_002088;NM_002088	1stExon;5'UTR
cg08955995	chr19	42503412	GRIK5	NM_002088	Body
cg24229413	chr19	42510771	GRIK5;GRIK5	NM_002088;NM_001301030	Body;Body
cg13510813	chr19	42571339	GRIK5	NM_002088	TSS1500
cg23916252	chr19	42547185	GRIK5;GRIK5	NM_002088;NM_001301030	Body;Body
cg11971789	chr19	42545623	GRIK5	NM_002088	Body
cg16218558	chr19	42514509	GRIK5;GRIK5	NM_002088;NM_001301030	Body;Body
cg03244470	chr19	42538971	GRIK5;GRIK5	NM_002088;NM_001301030	Body;Body
cg07912040	chr19	42570265	GRIK5;GRIK5	NM_002088;NM_001301030	TSS1500;TSS1500
cg09864457	chr19	42502731	GRIK5	NM_002088	3'UTR
cg13298384	chr19	42546648	GRIK5	NM_002088	Body
cg17742947	chr19	42546977	GRIK5	NM_002088	Body
cg19615849	chr19	42527920	GRIK5;GRIK5	NM_002088;NM_001301030	Body;Body
cg06801734	chr19	42514627	GRIK5;GRIK5	NM_002088;NM_001301030	Body;Body
cg02517189	chr19	42553354	GRIK5;GRIK5	NM_002088;NM_001301030	Body;Body
cg26314755	chr19	42550298	GRIK5	NM_002088	Body
cg04763994	chr19	42506259	GRIK5	NM_002088	Body
cg14174894	chr19	42557118	GRIK5;GRIK5	NM_002088;NM_001301030	Body;Body
cg05835514	chr5	152870795	GRIA1;GRIA1;GRIA1;GRIA1;GRIA1;GRIA1;GRIA1;GRIA1	NM_001258022;NM_001258021;NM_001258023;NM_001258020;NR_047578;NM_000827;NM_001258019;NM_001114183	TSS1500;TSS1500;TSS200;5'UTR;Body;Body;Body;Body
cg16281600	chr5	152869431	GRIA1;GRIA1	NM_000827;NM_001114183	TSS1500;TSS1500
cg14246863	chr5	153000039	GRIA1;GRIA1;GRIA1;GRIA1;GRIA1;GRIA1;GRIA1;GRIA1	NM_001258020;NR_047578;NM_000827;NM_001258019;NM_001114183;NM_001258022;NM_001258021;NM_001258023	5'UTR;Body;Body;Body;Body;Body;Body;Body
cg13583454	chr5	153038077	GRIA1;GRIA1	NM_000827;NM_001114183	Body;Body
cg02603875	chr5	152871549	GRIA1;GRIA1;GRIA1;GRIA1;GRIA1;GRIA1;GRIA1;GRIA1	NM_001258023;NM_001258022;NM_001258021;NM_001258020;NR_047578;NM_000827;NM_001258019;NM_001114183	5'UTR;TSS200;TSS200;5'UTR;Body;Body;Body;Body
cg08578734	chr5	152870490	GRIA1;GRIA1	NM_001114183;NM_000827	1stExon;1stExon
cg26343183	chr5	153008721	GRIA1;GRIA1	NM_000827;NM_001114183	Body;Body
cg22798121	chr5	152896564	GRIA1;GRIA1	NM_000827;NM_001114183	Body;Body
cg05751968	chr5	153121853	GRIA1;GRIA1;GRIA1;GRIA1;GRIA1;GRIA1;GRIA1;GRIA1	NR_047578;NM_000827;NM_001258019;NM_001114183;NM_001258022;NM_001258021;NM_001258023;NM_001258020	Body;Body;Body;Body;Body;Body;Body;Body
cg20934024	chr5	152869743	GRIA1;GRIA1;GRIA1;GRIA1;GRIA1;GRIA1	NM_000827;NM_001258020;NM_001258019;NM_001114183;NR_047578;NM_001258023	TSS1500;TSS1500;TSS1500;TSS1500;TSS1500;TSS1500
cg07298500	chr5	152892561	GRIA1;GRIA1;GRIA1;GRIA1;GRIA1;GRIA1;GRIA1;GRIA1	NM_001258020;NR_047578;NM_000827;NM_001258019;NM_001114183;NM_001258022;NM_001258021;NM_001258023	5'UTR;Body;Body;Body;Body;Body;Body;Body
cg17020834	chr5	152870258	GRIA1;GRIA1;GRIA1;GRIA1	NM_001114183;NM_001114183;NM_000827;NM_000827	1stExon;5'UTR;1stExon;5'UTR
cg11244941	chr5	152916423	GRIA1;GRIA1;GRIA1;GRIA1;GRIA1;GRIA1;GRIA1;GRIA1	NM_001258020;NR_047578;NM_000827;NM_001258019;NM_001114183;NM_001258022;NM_001258021;NM_001258023	5'UTR;Body;Body;Body;Body;Body;Body;Body
cg17166762	chr5	152870046	GRIA1;GRIA1;GRIA1;GRIA1;GRIA1;GRIA1	NM_001258023;NM_000827;NM_001258020;NM_001258019;NM_001114183;NR_047578	TSS1500;TSS200;TSS200;TSS200;TSS200;TSS200
cg16158816	chr5	152870276	GRIA1;GRIA1;GRIA1;GRIA1;GRIA1;GRIA1;GRIA1;GRIA1;GRIA1;GRIA1;GRIA1;GRIA1	NM_001258023;NM_000827;NM_001258019;NM_001114183;NM_000827;NM_001258020;NM_001258019;NM_001114183;NM_001258022;NM_001258021;NM_001258020;NR_047578	TSS1500;5'UTR;5'UTR;5'UTR;1stExon;1stExon;1stExon;1stExon;TSS1500;TSS1500;5'UTR;Body
cg21887917	chr5	153163489	GRIA1;GRIA1;GRIA1;GRIA1;GRIA1;GRIA1;GRIA1;GRIA1	NR_047578;NM_000827;NM_001258019;NM_001114183;NM_001258022;NM_001258021;NM_001258023;NM_001258020	Body;Body;Body;Body;Body;Body;Body;Body
cg07601741	chr5	153160425	GRIA1;GRIA1	NM_000827;NM_001114183	Body;Body
cg19752602	chr5	153039227	GRIA1;GRIA1	NM_000827;NM_001114183	Body;Body
cg11615461	chr5	152871571	GRIA1;GRIA1;GRIA1;GRIA1;GRIA1;GRIA1;GRIA1;GRIA1	NM_001258023;NM_001258022;NM_001258021;NM_001258020;NR_047578;NM_000827;NM_001258019;NM_001114183	5'UTR;TSS200;TSS200;5'UTR;Body;Body;Body;Body
cg00851009	chr5	153004556	GRIA1;GRIA1;GRIA1;GRIA1;GRIA1;GRIA1;GRIA1;GRIA1	NM_001258020;NR_047578;NM_000827;NM_001258019;NM_001114183;NM_001258022;NM_001258021;NM_001258023	5'UTR;Body;Body;Body;Body;Body;Body;Body
cg26167136	chr5	152873545	GRIA1;GRIA1;GRIA1;GRIA1;GRIA1;GRIA1;GRIA1;GRIA1	NM_001258023;NM_001258020;NR_047578;NM_000827;NM_001258019;NM_001114183;NM_001258022;NM_001258021	5'UTR;5'UTR;Body;Body;Body;Body;Body;Body
cg23165500	chr5	152949095	GRIA1;GRIA1	NM_000827;NM_001114183	Body;Body
cg03402505	chr5	152871678	GRIA1;GRIA1;GRIA1;GRIA1;GRIA1;GRIA1;GRIA1;GRIA1	NM_001258023;NM_001258022;NM_001258021;NM_001258020;NR_047578;NM_000827;NM_001258019;NM_001114183	5'UTR;TSS200;TSS200;5'UTR;Body;Body;Body;Body
cg22383942	chr5	153091188	GRIA1;GRIA1;GRIA1;GRIA1;GRIA1;GRIA1;GRIA1;GRIA1	NR_047578;NM_000827;NM_001258019;NM_001114183;NM_001258022;NM_001258021;NM_001258023;NM_001258020	Body;Body;Body;Body;Body;Body;Body;Body
cg24968624	chr5	153051932	GRIA1;GRIA1;GRIA1;GRIA1;GRIA1;GRIA1;GRIA1;GRIA1	NR_047578;NM_000827;NM_001258019;NM_001114183;NM_001258022;NM_001258021;NM_001258023;NM_001258020	Body;Body;Body;Body;Body;Body;Body;Body
cg14381045	chr5	152877047	GRIA1;GRIA1;GRIA1;GRIA1;GRIA1;GRIA1;GRIA1;GRIA1	NM_001258020;NR_047578;NM_000827;NM_001258019;NM_001114183;NM_001258022;NM_001258021;NM_001258023	5'UTR;Body;Body;Body;Body;Body;Body;Body
cg19117630	chr5	152981133	GRIA1;GRIA1;GRIA1;GRIA1;GRIA1;GRIA1;GRIA1;GRIA1	NM_001258020;NR_047578;NM_000827;NM_001258019;NM_001114183;NM_001258022;NM_001258021;NM_001258023	5'UTR;Body;Body;Body;Body;Body;Body;Body
cg07633435	chr5	152869009	GRIA1;GRIA1	NM_000827;NM_001114183	TSS1500;TSS1500
cg12333189	chr5	152870757	GRIA1;GRIA1;GRIA1;GRIA1;GRIA1;GRIA1;GRIA1;GRIA1	NM_001258022;NM_001258021;NM_001258023;NM_001258020;NR_047578;NM_000827;NM_001258019;NM_001114183	TSS1500;TSS1500;TSS200;5'UTR;Body;Body;Body;Body
cg17987968	chr5	152869882	GRIA1;GRIA1	NM_000827;NM_001114183	TSS1500;TSS1500
cg16407255	chr5	152871582	GRIA1;GRIA1;GRIA1;GRIA1;GRIA1;GRIA1;GRIA1;GRIA1	NM_001258023;NM_001258022;NM_001258021;NM_001258020;NR_047578;NM_000827;NM_001258019;NM_001114183	5'UTR;TSS200;TSS200;5'UTR;Body;Body;Body;Body
cg22739961	chr5	152871803	GRIA1;GRIA1;GRIA1;GRIA1;GRIA1;GRIA1;GRIA1;GRIA1	NM_001258023;NM_001258022;NM_001258021;NM_001258020;NR_047578;NM_000827;NM_001258019;NM_001114183	5'UTR;1stExon;1stExon;5'UTR;Body;Body;Body;Body
cg07584450	chr5	152870367	GRIA1;GRIA1;GRIA1;GRIA1;GRIA1;GRIA1;GRIA1;GRIA1;GRIA1;GRIA1;GRIA1;GRIA1	NM_001258023;NM_000827;NM_001258019;NM_001114183;NM_000827;NM_001258020;NM_001258019;NM_001114183;NM_001258022;NM_001258021;NM_001258020;NR_047578	TSS1500;5'UTR;5'UTR;5'UTR;1stExon;1stExon;1stExon;1stExon;TSS1500;TSS1500;5'UTR;Body
cg13313697	chr5	152870740	GRIA1;GRIA1;GRIA1;GRIA1;GRIA1;GRIA1;GRIA1;GRIA1	NM_001258022;NM_001258021;NM_001258023;NM_001258020;NR_047578;NM_000827;NM_001258019;NM_001114183	TSS1500;TSS1500;TSS200;5'UTR;Body;Body;Body;Body
cg21146273	chr5	152869193	GRIA1;GRIA1	NM_000827;NM_001114183	TSS1500;TSS1500
cg19825353	chr5	152931879	GRIA1;GRIA1;GRIA1;GRIA1;GRIA1;GRIA1;GRIA1;GRIA1	NM_001258020;NR_047578;NM_000827;NM_001258019;NM_001114183;NM_001258022;NM_001258021;NM_001258023	5'UTR;Body;Body;Body;Body;Body;Body;Body
cg24871962	chr5	153174120	GRIA1;GRIA1;GRIA1;GRIA1;GRIA1;GRIA1;GRIA1;GRIA1	NR_047578;NM_000827;NM_001258019;NM_001114183;NM_001258022;NM_001258021;NM_001258023;NM_001258020	Body;Body;Body;Body;Body;Body;Body;Body
cg06562836	chr5	152871618	GRIA1;GRIA1;GRIA1;GRIA1;GRIA1;GRIA1;GRIA1;GRIA1	NM_001258023;NM_001258022;NM_001258021;NM_001258020;NR_047578;NM_000827;NM_001258019;NM_001114183	5'UTR;TSS200;TSS200;5'UTR;Body;Body;Body;Body
cg08590425	chr5	152942157	GRIA1;GRIA1;GRIA1;GRIA1;GRIA1;GRIA1;GRIA1;GRIA1	NM_001258020;NR_047578;NM_000827;NM_001258019;NM_001114183;NM_001258022;NM_001258021;NM_001258023	5'UTR;Body;Body;Body;Body;Body;Body;Body
cg20668321	chr5	153192843	GRIA1;GRIA1	NM_000827;NM_001114183	3'UTR;3'UTR
cg13793788	chr4	158141565	GRIA2;GRIA2;GRIA2	NM_001083620;NM_001083619;NM_000826	TSS1500;TSS200;TSS200
cg04947286	chr4	158142752	GRIA2;GRIA2;GRIA2	NM_001083620;NM_001083619;NM_000826	5'UTR;Body;Body
cg00463631	chr4	158144020	GRIA2;GRIA2;GRIA2	NM_001083619;NM_000826;NM_001083620	Body;Body;Body
cg17178752	chr4	158142754	GRIA2;GRIA2;GRIA2	NM_001083620;NM_001083619;NM_000826	5'UTR;Body;Body
cg01942962	chr4	158143439	GRIA2;GRIA2;GRIA2	NM_001083619;NM_000826;NM_001083620	Body;Body;Body
cg21209095	chr4	158141581	GRIA2;GRIA2;GRIA2	NM_001083620;NM_001083619;NM_000826	TSS1500;TSS200;TSS200
cg00699993	chr4	158141570	GRIA2;GRIA2;GRIA2	NM_000826;NM_001083620;NM_001083619	TSS200;TSS1500;TSS200
cg12989995	chr4	158170600	GRIA2;GRIA2;GRIA2	NM_001083619;NM_000826;NM_001083620	Body;Body;Body
cg08475096	chr4	158143750	GRIA2;GRIA2;GRIA2	NM_001083619;NM_000826;NM_001083620	Body;Body;Body
cg25837030	chr4	158141164	GRIA2;GRIA2;GRIA2	NM_001083619;NM_000826;NM_001083620	TSS1500;TSS1500;TSS1500
cg10727113	chr4	158140841	GRIA2;GRIA2;GRIA2	NM_001083619;NM_000826;NM_001083620	TSS1500;TSS1500;TSS1500
cg23734973	chr4	158141449	GRIA2;GRIA2;GRIA2	NM_001083620;NM_001083619;NM_000826	TSS1500;TSS1500;TSS1500
cg20496695	chr4	158281843	GRIA2;GRIA2;GRIA2	NM_001083619;NM_000826;NM_001083620	Body;Body;Body
cg17014374	chr4	158212052	GRIA2;GRIA2;GRIA2	NM_001083619;NM_000826;NM_001083620	Body;Body;Body
cg24452260	chr4	158143538	GRIA2;GRIA2;GRIA2	NM_001083619;NM_000826;NM_001083620	Body;Body;Body
cg01041222	chr4	158142863	GRIA2;GRIA2;GRIA2	NM_001083619;NM_000826;NM_001083620	Body;Body;5'UTR
cg07260221	chr4	158142677	GRIA2;GRIA2;GRIA2	NM_001083620;NM_001083619;NM_000826	5'UTR;Body;Body
cg13254556	chr4	158140839	GRIA2;GRIA2;GRIA2	NM_001083619;NM_000826;NM_001083620	TSS1500;TSS1500;TSS1500
cg24470086	chr4	158237432	GRIA2;GRIA2;GRIA2	NM_001083619;NM_000826;NM_001083620	Body;Body;Body
cg15425280	chr4	158141492	GRIA2;GRIA2;GRIA2	NM_001083620;NM_001083619;NM_000826	TSS1500;TSS1500;TSS1500
cg17605476	chr4	158143917	GRIA2;GRIA2;GRIA2	NM_001083619;NM_000826;NM_001083620	Body;Body;Body
cg26739975	chr4	158144318	GRIA2;GRIA2;GRIA2	NM_001083619;NM_000826;NM_001083620	Body;Body;Body
cg06129165	chr4	158141259	GRIA2;GRIA2;GRIA2	NM_001083619;NM_000826;NM_001083620	TSS1500;TSS1500;TSS1500
cg05181608	chr4	158141046	GRIA2;GRIA2;GRIA2	NM_001083619;NM_000826;NM_001083620	TSS1500;TSS1500;TSS1500
cg25184723	chr4	158141285	GRIA2;GRIA2;GRIA2	NM_001083619;NM_000826;NM_001083620	TSS1500;TSS1500;TSS1500
cg25148589	chr4	158141936	GRIA2;GRIA2;GRIA2;GRIA2;GRIA2	NM_001083619;NM_000826;NM_001083620;NM_000826;NM_001083619	1stExon;5'UTR;5'UTR;1stExon;5'UTR
cg16777106	chr4	158281194	GRIA2;GRIA2;GRIA2	NM_001083619;NM_000826;NM_001083620	Body;Body;Body
cg22597733	chr4	158142891	GRIA2;GRIA2;GRIA2	NM_001083619;NM_000826;NM_001083620	Body;Body;Body
cg17369840	chr4	158262429	GRIA2;GRIA2;GRIA2;GRIA2;GRIA2;GRIA2	NM_001083619;NM_000826;NM_001083620;NM_001083619;NM_000826;NM_001083620	ExonBnd;ExonBnd;ExonBnd;Body;Body;Body
cg02757172	chr4	158141076	GRIA2;GRIA2;GRIA2	NM_001083620;NM_001083619;NM_000826	TSS1500;TSS1500;TSS1500
cg03657038	chr4	158170320	GRIA2;GRIA2;GRIA2	NM_001083619;NM_000826;NM_001083620	Body;Body;Body
cg23713582	chr4	158186856	GRIA2;GRIA2;GRIA2	NM_001083619;NM_000826;NM_001083620	Body;Body;Body
cg04640041	chr4	158148020	GRIA2;GRIA2;GRIA2	NM_001083619;NM_000826;NM_001083620	Body;Body;Body
cg04128303	chrX	122318829	GRIA3;GRIA3	NM_007325;NM_000828	Body;Body
cg10191387	chrX	122318517	GRIA3;GRIA3	NM_007325;NM_000828	Body;Body
cg11473381	chrX	122318616	GRIA3;GRIA3;GRIA3	NM_001256743;NM_000828;NM_007325	Body;Body;Body
cg25119870	chrX	122318637	GRIA3;GRIA3;GRIA3	NM_001256743;NM_000828;NM_007325	Body;Body;Body
cg21950277	chrX	122337839	GRIA3;GRIA3;GRIA3	NM_001256743;NM_000828;NM_007325	Body;Body;Body
cg00339514	chrX	122316948	GRIA3;GRIA3;GRIA3	NM_000828;NM_007325;NM_001256743	TSS1500;TSS1500;TSS1500
cg24364762	chrX	122492310	GRIA3;GRIA3	NM_000828;NM_007325	Body;Body
cg01854931	chrX	122321985	GRIA3;GRIA3	NM_007325;NM_000828	Body;Body
cg21747330	chrX	122319602	GRIA3;GRIA3	NM_007325;NM_000828	Body;Body
cg14486641	chrX	122482648	GRIA3;GRIA3	NM_000828;NM_007325	Body;Body
cg04300278	chrX	122318890	GRIA3;GRIA3	NM_007325;NM_000828	Body;Body
cg12964159	chrX	122556422	GRIA3;GRIA3	NM_000828;NM_007325	Body;Body
cg06899168	chrX	122583724	GRIA3;GRIA3	NM_000828;NM_007325	Body;Body
cg21409787	chrX	122352175	GRIA3;GRIA3	NM_000828;NM_007325	Body;Body
cg00913442	chrX	122598736	GRIA3;GRIA3	NM_000828;NM_007325	Body;Body
cg23424962	chrX	122318339	GRIA3;GRIA3;GRIA3;GRIA3	NM_007325;NM_007325;NM_000828;NM_000828	5'UTR;1stExon;1stExon;5'UTR
cg20950932	chrX	122317633	GRIA3;GRIA3	NM_000828;NM_007325	TSS1500;TSS1500
cg25267619	chrX	122474617	GRIA3;GRIA3	NM_000828;NM_007325	Body;Body
cg03728099	chrX	122335744	GRIA3;GRIA3;GRIA3	NM_001256743;NM_000828;NM_007325	Body;Body;Body
cg01210880	chrX	122319025	GRIA3;GRIA3	NM_007325;NM_000828	Body;Body
cg11304671	chrX	122319874	GRIA3;GRIA3;GRIA3	NM_001256743;NM_000828;NM_007325	Body;Body;Body
cg07097668	chrX	122488987	GRIA3;GRIA3	NM_000828;NM_007325	Body;Body
cg24959387	chrX	122616411	GRIA3;GRIA3	NM_000828;NM_007325	Body;Body
cg19260761	chrX	122318374	GRIA3;GRIA3;GRIA3;GRIA3;GRIA3;GRIA3	NM_000828;NM_007325;NM_001256743;NM_000828;NM_007325;NM_001256743	5'UTR;5'UTR;5'UTR;1stExon;1stExon;1stExon
cg19994834	chrX	122318040	GRIA3;GRIA3	NM_007325;NM_000828	TSS200;TSS200
cg26482373	chrX	122616688	GRIA3;GRIA3	NM_000828;NM_007325	Body;Body
cg16164539	chrX	122624079	GRIA3;GRIA3	NM_007325;NM_000828	3'UTR;3'UTR
cg17513145	chrX	122316664	GRIA3;GRIA3	NM_000828;NM_007325	TSS1500;TSS1500
cg02563393	chrX	122542108	GRIA3;GRIA3	NM_000828;NM_007325	Body;Body
cg12519623	chrX	122318006	GRIA3;GRIA3;GRIA3	NM_000828;NM_007325;NM_001256743	TSS200;TSS200;TSS200
cg23499980	chrX	122319148	GRIA3;GRIA3	NM_007325;NM_000828	Body;Body
cg06596825	chrX	122320306	GRIA3;GRIA3;GRIA3	NM_001256743;NM_000828;NM_007325	Body;Body;Body
cg14781735	chrX	122319974	GRIA3;GRIA3	NM_007325;NM_000828	Body;Body
cg06119894	chr11	105480347	GRIA4;GRIA4;GRIA4;GRIA4	NM_001077244;NM_000829;NM_001112812;NM_001077243	TSS1500;TSS1500;TSS1500;TSS1500
cg23676682	chr11	105480792	GRIA4;GRIA4;GRIA4;GRIA4	NM_001077244;NM_001077243;NM_000829;NM_001112812	TSS200;TSS200;TSS200;TSS1500
cg03225817	chr11	105481317	GRIA4;GRIA4;GRIA4;GRIA4	NM_001077244;NM_000829;NM_001077243;NM_001112812	5'UTR;5'UTR;5'UTR;TSS200
cg04747226	chr11	105481319	GRIA4;GRIA4;GRIA4;GRIA4	NM_001077244;NM_000829;NM_001077243;NM_001112812	5'UTR;5'UTR;5'UTR;TSS200
cg03243226	chr11	105480979	GRIA4;GRIA4;GRIA4;GRIA4;GRIA4;GRIA4;GRIA4	NM_001077244;NM_001077244;NM_000829;NM_001077243;NM_001077243;NM_001112812;NM_000829	1stExon;5'UTR;5'UTR;1stExon;5'UTR;TSS1500;1stExon
cg07972135	chr11	105481322	GRIA4;GRIA4;GRIA4;GRIA4	NM_001077244;NM_000829;NM_001077243;NM_001112812	5'UTR;5'UTR;5'UTR;TSS200
cg05396610	chr11	105804490	GRIA4;GRIA4;GRIA4	NR_046356;NM_001077243;NM_000829	Body;Body;Body
cg20306837	chr11	105481988	GRIA4;GRIA4;GRIA4;GRIA4	NM_001077243;NM_001112812;NM_001077244;NM_000829	Body;Body;Body;Body
cg07080352	chr11	105749403	GRIA4;GRIA4;GRIA4;GRIA4;GRIA4	NR_046356;NM_001077244;NM_001077243;NM_000829;NM_001112812	Body;Body;Body;Body;Body
cg03998725	chr11	105733740	GRIA4;GRIA4;GRIA4;GRIA4;GRIA4	NR_046356;NM_001077244;NM_001077243;NM_000829;NM_001112812	Body;Body;Body;Body;Body
cg11308643	chr11	105480788	GRIA4;GRIA4;GRIA4;GRIA4	NM_001077244;NM_001077243;NM_000829;NM_001112812	TSS200;TSS200;TSS200;TSS1500
cg06588230	chr11	105694480	GRIA4;GRIA4;GRIA4;GRIA4;GRIA4	NR_046356;NM_001077244;NM_001077243;NM_000829;NM_001112812	Body;Body;Body;Body;Body
cg21719418	chr11	105800243	GRIA4;GRIA4	NM_001077243;NM_000829	Body;Body
cg09974063	chr11	105806773	GRIA4;GRIA4	NM_001077243;NM_000829	Body;Body
cg17906152	chr11	105846433	GRIA4;GRIA4;GRIA4	NM_001077243;NR_046356;NM_000829	3'UTR;Body;Body
cg12642778	chr11	105709638	GRIA4;GRIA4;GRIA4;GRIA4;GRIA4	NR_046356;NM_001077244;NM_001077243;NM_000829;NM_001112812	Body;Body;Body;Body;Body
cg04868985	chr11	105694094	GRIA4;GRIA4;GRIA4;GRIA4;GRIA4	NR_046356;NM_001077244;NM_001077243;NM_000829;NM_001112812	Body;Body;Body;Body;Body
cg20286377	chr11	105479967	GRIA4;GRIA4;GRIA4;GRIA4;GRIA4	NM_000829;NM_001077244;NM_001077243;NM_001112812;NR_046356	TSS1500;TSS1500;TSS1500;TSS1500;TSS1500
cg14088478	chr11	105481635	GRIA4;GRIA4;GRIA4;GRIA4;GRIA4;GRIA4;GRIA4;GRIA4;GRIA4	NM_000829;NM_001077244;NM_001077243;NM_001112812;NM_001112812;NM_000829;NM_001077244;NM_001077243;NR_046356	5'UTR;5'UTR;5'UTR;5'UTR;1stExon;ExonBnd;ExonBnd;ExonBnd;Body
cg23048882	chr11	105480520	GRIA4;GRIA4;GRIA4;GRIA4;GRIA4	NM_000829;NM_001077244;NM_001077243;NM_001112812;NR_046356	TSS1500;TSS1500;TSS1500;TSS1500;TSS1500
cg09742895	chr11	105781302	GRIA4;GRIA4;GRIA4;GRIA4	NM_001077243;NM_001112812;NM_001077244;NM_000829	Body;Body;Body;Body
cg23559689	chr11	105481292	GRIA4;GRIA4;GRIA4;GRIA4	NM_001077244;NM_000829;NM_001077243;NM_001112812	5'UTR;5'UTR;5'UTR;TSS200
cg12605068	chr11	105590209	GRIA4;GRIA4;GRIA4;GRIA4;GRIA4	NR_046356;NM_001077244;NM_001077243;NM_000829;NM_001112812	Body;Body;Body;Body;Body
cg20633775	chr11	105481702	GRIA4;GRIA4;GRIA4;GRIA4;GRIA4;GRIA4	NM_000829;NM_001077244;NM_001077243;NM_001112812;NM_001112812;NR_046356	5'UTR;5'UTR;5'UTR;5'UTR;1stExon;Body
cg21217024	chr11	105481406	GRIA4;GRIA4;GRIA4;GRIA4	NM_001077244;NM_000829;NM_001077243;NM_001112812	5'UTR;5'UTR;5'UTR;TSS200
cg25131420	chr11	105694160	GRIA4;GRIA4;GRIA4;GRIA4;GRIA4	NR_046356;NM_001077244;NM_001077243;NM_000829;NM_001112812	Body;Body;Body;Body;Body
cg08892158	chr11	105481641	GRIA4;GRIA4;GRIA4;GRIA4;GRIA4;GRIA4;GRIA4;GRIA4;GRIA4	NM_000829;NM_001077244;NM_001077243;NM_001112812;NM_001112812;NM_000829;NM_001077244;NM_001077243;NR_046356	5'UTR;5'UTR;5'UTR;5'UTR;1stExon;ExonBnd;ExonBnd;ExonBnd;Body
cg11825199	chr11	105695215	GRIA4;GRIA4;GRIA4;GRIA4;GRIA4	NR_046356;NM_001077244;NM_001077243;NM_000829;NM_001112812	Body;Body;Body;Body;Body
cg09269962	chr11	105560845	GRIA4;GRIA4;GRIA4;GRIA4;GRIA4	NR_046356;NM_001077244;NM_001077243;NM_000829;NM_001112812	Body;Body;Body;Body;Body
cg21059964	chr11	105544348	GRIA4;GRIA4;GRIA4;GRIA4;GRIA4	NR_046356;NM_001077244;NM_001077243;NM_000829;NM_001112812	Body;Body;Body;Body;Body
cg20073686	chr11	105481863	GRIA4;GRIA4;GRIA4;GRIA4	NM_001077243;NM_001112812;NM_001077244;NM_000829	Body;Body;Body;Body
cg05791230	chr11	105500880	GRIA4;GRIA4;GRIA4;GRIA4;GRIA4	NR_046356;NM_001077244;NM_001077243;NM_000829;NM_001112812	Body;Body;Body;Body;Body
cg15603568	chr11	105481283	GRIA4;GRIA4;GRIA4;GRIA4	NM_001077244;NM_000829;NM_001077243;NM_001112812	5'UTR;5'UTR;5'UTR;TSS200
cg00343633	chr11	105481306	GRIA4;GRIA4;GRIA4;GRIA4	NM_001077244;NM_000829;NM_001077243;NM_001112812	5'UTR;5'UTR;5'UTR;TSS200
cg09147777	chr11	105480771	GRIA4;GRIA4;GRIA4;GRIA4	NM_001077244;NM_001077243;NM_000829;NM_001112812	TSS200;TSS200;TSS200;TSS1500
cg01111718	chr11	105762374	GRIA4;GRIA4;GRIA4;GRIA4	NM_001077243;NM_001112812;NM_001077244;NM_000829	Body;Body;Body;Body
cg00629688	chr11	105479843	GRIA4;GRIA4;GRIA4	NM_001077244;NM_000829;NM_001077243	TSS1500;TSS1500;TSS1500
cg05082609	chr11	105692831	GRIA4;GRIA4;GRIA4;GRIA4	NM_001077243;NM_001112812;NM_001077244;NM_000829	Body;Body;Body;Body
cg20418715	chr11	105846010	GRIA4;GRIA4;GRIA4	NM_001077243;NR_046356;NM_000829	3'UTR;Body;Body
cg09980522	chr11	105481802	GRIA4;GRIA4;GRIA4;GRIA4	NM_001077243;NM_001077244;NM_001112812;NM_000829	Body;Body;1stExon;Body
cg05023507	chr11	105480778	GRIA4;GRIA4;GRIA4;GRIA4;GRIA4	NM_000829;NM_001077244;NM_001077243;NM_001112812;NR_046356	TSS200;TSS200;TSS200;TSS1500;TSS1500
cg05087008	chr11	105483680	GRIA4;GRIA4;GRIA4;GRIA4	NM_001077243;NM_001112812;NM_001077244;NM_000829	Body;Body;Body;Body
cg12754421	chr11	105480790	GRIA4;GRIA4;GRIA4;GRIA4	NM_001077244;NM_001077243;NM_000829;NM_001112812	TSS200;TSS200;TSS200;TSS1500
cg15794899	chr11	105731913	GRIA4;GRIA4;GRIA4;GRIA4;GRIA4	NR_046356;NM_001077244;NM_001077243;NM_000829;NM_001112812	Body;Body;Body;Body;Body
cg18756695	chr11	105695291	GRIA4;GRIA4;GRIA4;GRIA4;GRIA4	NR_046356;NM_001077244;NM_001077243;NM_000829;NM_001112812	Body;Body;Body;Body;Body
cg09027077	chr11	105590390	GRIA4;GRIA4;GRIA4;GRIA4;GRIA4	NR_046356;NM_001077244;NM_001077243;NM_000829;NM_001112812	Body;Body;Body;Body;Body
cg11067712	chr11	105850644	GRIA4;GRIA4	NM_000829;NM_001077243	3'UTR;3'UTR
cg13758305	chr11	105804547	GRIA4;GRIA4;GRIA4	NR_046356;NM_001077243;NM_000829	Body;Body;Body
cg11283245	chr11	105700235	GRIA4;GRIA4;GRIA4;GRIA4;GRIA4	NR_046356;NM_001077244;NM_001077243;NM_000829;NM_001112812	Body;Body;Body;Body;Body
cg09502679	chr11	105713429	GRIA4;GRIA4;GRIA4;GRIA4;GRIA4	NR_046356;NM_001077244;NM_001077243;NM_000829;NM_001112812	Body;Body;Body;Body;Body
cg17821385	chr11	105480167	GRIA4;GRIA4;GRIA4;GRIA4;GRIA4	NM_000829;NM_001077244;NM_001077243;NM_001112812;NR_046356	TSS1500;TSS1500;TSS1500;TSS1500;TSS1500
cg07956590	chr11	105846481	GRIA4;GRIA4;GRIA4	NM_001077243;NR_046356;NM_000829	3'UTR;Body;Body
cg23843418	chr11	105808696	GRIA4;GRIA4;GRIA4	NR_046356;NM_001077243;NM_000829	Body;Body;Body
cg19343464	chr11	105481509	GRIA4;GRIA4;GRIA4;GRIA4;GRIA4	NM_001077244;NM_001112812;NM_000829;NM_001112812;NM_001077243	5'UTR;5'UTR;5'UTR;1stExon;5'UTR
cg24968203	chr11	105480410	GRIA4;GRIA4;GRIA4;GRIA4;GRIA4	NM_000829;NM_001077244;NM_001077243;NM_001112812;NR_046356	TSS1500;TSS1500;TSS1500;TSS1500;TSS1500
cg07592190	chr11	105785765	GRIA4;GRIA4	NM_001077243;NM_000829	Body;Body
cg19063085	chr11	105804541	GRIA4;GRIA4;GRIA4	NR_046356;NM_001077243;NM_000829	Body;Body;Body
cg27368776	chr11	105793986	GRIA4;GRIA4	NM_001077243;NM_000829	Body;Body
cg11667847	chr9	140033911	GRIN1;GRIN1;GRIN1;GRIN1;GRIN1;GRIN1;GRIN1;GRIN1;GRIN1;GRIN1	NM_000832;NM_001185091;NM_007327;NM_021569;NM_001185090;NM_000832;NM_001185091;NM_007327;NM_021569;NM_001185090	5'UTR;5'UTR;5'UTR;5'UTR;5'UTR;1stExon;1stExon;1stExon;1stExon;1stExon
cg14220722	chr9	140059545	GRIN1;GRIN1;GRIN1	NM_000832;NM_007327;NM_021569	Body;Body;Body
cg14351882	chr9	140061878	GRIN1;GRIN1;GRIN1	NM_000832;NM_007327;NM_021569	Body;Body;Body
cg13463245	chr9	140042657	GRIN1;GRIN1;GRIN1	NM_000832;NM_007327;NM_021569	Body;Body;Body
cg16850173	chr9	140033611	GRIN1;GRIN1;GRIN1;GRIN1;GRIN1;GRIN1	NM_007327;NM_021569;NM_007327;NM_000832;NM_021569;NM_000832	5'UTR;1stExon;1stExon;1stExon;5'UTR;5'UTR
cg21250721	chr9	140056227	GRIN1;GRIN1;GRIN1	NM_000832;NM_007327;NM_021569	Body;Body;Body
cg13701086	chr9	140041732	GRIN1;GRIN1;GRIN1	NM_000832;NM_007327;NM_021569	Body;Body;Body
cg25898680	chr9	140051288	GRIN1;GRIN1;GRIN1;GRIN1;GRIN1	NM_007327;NM_021569;NM_000832;NM_001185091;NM_001185090	Body;Body;Body;Body;Body
cg04305133	chr9	140033271	GRIN1;GRIN1;GRIN1;GRIN1;GRIN1	NM_000832;NM_001185091;NM_007327;NM_021569;NM_001185090	TSS1500;TSS1500;TSS1500;TSS1500;TSS1500
cg13718729	chr9	140056619	GRIN1;GRIN1;GRIN1	NM_000832;NM_007327;NM_021569	Body;Body;Body
cg14350337	chr9	140060064	GRIN1;GRIN1;GRIN1	NM_000832;NM_007327;NM_021569	Body;Body;Body
cg14022022	chr9	140055728	GRIN1;GRIN1;GRIN1	NM_000832;NM_007327;NM_021569	Body;Body;Body
cg09228303	chr9	140033927	GRIN1;GRIN1;GRIN1;GRIN1;GRIN1;GRIN1;GRIN1;GRIN1;GRIN1;GRIN1	NM_000832;NM_001185091;NM_007327;NM_021569;NM_001185090;NM_000832;NM_001185091;NM_007327;NM_021569;NM_001185090	5'UTR;5'UTR;5'UTR;5'UTR;5'UTR;1stExon;1stExon;1stExon;1stExon;1stExon
cg13759674	chr9	140051205	GRIN1;GRIN1;GRIN1	NM_000832;NM_007327;NM_021569	Body;Body;Body
cg14009729	chr9	140059747	GRIN1;GRIN1;GRIN1	NM_000832;NM_007327;NM_021569	Body;Body;Body
cg02311901	chr9	140043131	GRIN1;GRIN1;GRIN1;GRIN1;GRIN1	NM_007327;NM_021569;NM_000832;NM_001185091;NM_001185090	Body;Body;Body;Body;Body
cg10348384	chr9	140056713	GRIN1;GRIN1;GRIN1;GRIN1;GRIN1	NM_007327;NM_021569;NM_000832;NM_001185091;NM_001185090	Body;Body;Body;Body;Body
cg00350942	chr9	140034073	GRIN1;GRIN1;GRIN1	NM_021569;NM_007327;NM_000832	1stExon;1stExon;1stExon
cg05514043	chr9	140040822	GRIN1;GRIN1;GRIN1	NM_000832;NM_007327;NM_021569	Body;Body;Body
cg19794207	chr9	140040231	GRIN1;GRIN1;GRIN1	NM_000832;NM_007327;NM_021569	Body;Body;Body
cg14317712	chr9	140034900	GRIN1;GRIN1;GRIN1	NM_000832;NM_007327;NM_021569	Body;Body;Body
cg05394509	chr9	140062307	GRIN1;GRIN1;GRIN1;GRIN1;GRIN1	NM_007327;NM_021569;NM_000832;NM_001185091;NM_001185090	3'UTR;3'UTR;3'UTR;3'UTR;3'UTR
cg15122716	chr9	140050568	GRIN1;GRIN1;GRIN1	NM_000832;NM_007327;NM_021569	Body;Body;Body
cg10538151	chr9	140033364	GRIN1;GRIN1;GRIN1	NM_007327;NM_000832;NM_021569	TSS1500;TSS1500;TSS1500
cg05850280	chr9	140056489	GRIN1;GRIN1;GRIN1	NM_000832;NM_007327;NM_021569	Body;Body;Body
cg00161247	chr9	140060986	GRIN1;GRIN1;GRIN1	NM_000832;NM_007327;NM_021569	Body;Body;Body
cg05492714	chr9	140042286	GRIN1;GRIN1;GRIN1	NM_000832;NM_007327;NM_021569	Body;Body;Body
cg09793394	chr9	140032750	GRIN1;GRIN1;GRIN1;GRIN1;GRIN1	NM_000832;NM_001185091;NM_007327;NM_021569;NM_001185090	TSS1500;TSS1500;TSS1500;TSS1500;TSS1500
cg19365406	chr9	140043007	GRIN1;GRIN1;GRIN1	NM_000832;NM_007327;NM_021569	Body;Body;Body
cg13448720	chr9	140052246	GRIN1;GRIN1;GRIN1	NM_000832;NM_007327;NM_021569	Body;Body;Body
cg03882437	chr9	140051729	GRIN1;GRIN1;GRIN1	NM_000832;NM_007327;NM_021569	Body;Body;Body
cg14055193	chr9	140052873	GRIN1;GRIN1;GRIN1	NM_000832;NM_007327;NM_021569	Body;Body;Body
cg14331853	chr9	140054850	GRIN1;GRIN1;GRIN1	NM_000832;NM_007327;NM_021569	Body;Body;Body
cg05736079	chr9	140063205	GRIN1;GRIN1;GRIN1	NM_021569;NM_007327;NM_000832	3'UTR;3'UTR;3'UTR
cg03206445	chr9	140062197	GRIN1;GRIN1;GRIN1	NM_021569;NM_007327;NM_000832	3'UTR;3'UTR;Body
cg01049121	chr9	140055180	GRIN1;GRIN1;GRIN1	NM_000832;NM_007327;NM_021569	Body;Body;Body
cg01569500	chr9	140051495	GRIN1;GRIN1;GRIN1	NM_000832;NM_007327;NM_021569	Body;Body;Body
cg01084963	chr9	140038440	GRIN1;GRIN1;GRIN1	NM_000832;NM_007327;NM_021569	Body;Body;Body
cg03109047	chr9	140032686	GRIN1;GRIN1;GRIN1	NM_007327;NM_000832;NM_021569	TSS1500;TSS1500;TSS1500
cg19404582	chr9	140032953	GRIN1;GRIN1;GRIN1	NM_007327;NM_000832;NM_021569	TSS1500;TSS1500;TSS1500
cg02035425	chr9	140062632	GRIN1;GRIN1;GRIN1	NM_021569;NM_007327;NM_000832	3'UTR;3'UTR;3'UTR
cg13824515	chr9	140047122	GRIN1;GRIN1;GRIN1	NM_000832;NM_007327;NM_021569	Body;Body;Body
cg02539389	chr9	140045672	GRIN1;GRIN1;GRIN1;GRIN1;GRIN1	NM_007327;NM_021569;NM_000832;NM_001185091;NM_001185090	Body;Body;Body;Body;Body
cg13016048	chr9	140054056	GRIN1;GRIN1;GRIN1	NM_000832;NM_007327;NM_021569	Body;Body;Body
cg21216562	chr9	140045508	GRIN1;GRIN1;GRIN1	NM_000832;NM_007327;NM_021569	Body;Body;Body
cg14090916	chr9	140044904	GRIN1;GRIN1;GRIN1	NM_000832;NM_007327;NM_021569	Body;Body;Body
cg03329841	chr9	140057122	GRIN1;GRIN1;GRIN1;GRIN1;GRIN1	NM_007327;NM_021569;NM_000832;NM_001185091;NM_001185090	Body;Body;Body;Body;Body
cg13861180	chr9	140060268	GRIN1;GRIN1;GRIN1	NM_000832;NM_007327;NM_021569	Body;Body;Body
cg00518386	chr16	10276984	GRIN2A;GRIN2A;GRIN2A	NM_001134408;NM_000833;NM_001134407	TSS1500;TSS1500;TSS1500
cg16368442	chr16	10276799	GRIN2A;GRIN2A;GRIN2A	NM_001134408;NM_001134407;NM_000833	TSS1500;TSS1500;TSS200
cg03762483	chr16	10274847	GRIN2A;GRIN2A;GRIN2A	NM_001134407;NM_000833;NM_001134408	5'UTR;5'UTR;5'UTR
cg05406943	chr16	10275934	GRIN2A;GRIN2A;GRIN2A;GRIN2A	NM_001134407;NM_000833;NM_001134408;NM_001134407	5'UTR;5'UTR;TSS200;1stExon
cg00036299	chr16	10277505	GRIN2A;GRIN2A	NM_000833;NM_001134407	TSS1500;TSS1500
cg06299307	chr16	10133466	GRIN2A;GRIN2A;GRIN2A	NM_001134407;NM_000833;NM_001134408	Body;Body;Body
cg08001123	chr16	9943686	GRIN2A;GRIN2A;GRIN2A	NM_001134407;NM_000833;NM_001134408	Body;Body;Body
cg06758670	chr16	10276383	GRIN2A;GRIN2A;GRIN2A	NM_001134408;NM_000833;NM_001134407	TSS1500;5'UTR;TSS200
cg08621611	chr16	10277254	GRIN2A;GRIN2A;GRIN2A	NM_001134408;NM_000833;NM_001134407	TSS1500;TSS1500;TSS1500
cg16783478	chr16	9943657	GRIN2A;GRIN2A;GRIN2A	NM_001134407;NM_000833;NM_001134408	Body;Body;Body
cg03935060	chr16	10272021	GRIN2A;GRIN2A;GRIN2A	NM_001134407;NM_000833;NM_001134408	Body;Body;Body
cg10951859	chr16	10276369	GRIN2A;GRIN2A;GRIN2A	NM_000833;NM_001134408;NM_001134407	5'UTR;TSS1500;TSS200
cg14011057	chr16	10276801	GRIN2A;GRIN2A;GRIN2A	NM_001134408;NM_001134407;NM_000833	TSS1500;TSS1500;TSS200
cg20943121	chr16	10276685	GRIN2A;GRIN2A;GRIN2A	NM_001134408;NM_001134407;NM_000833	TSS1500;TSS1500;TSS200
cg04761722	chr16	10274315	GRIN2A;GRIN2A;GRIN2A	NM_001134407;NM_000833;NM_001134408	5'UTR;5'UTR;5'UTR
cg06880615	chr16	10051500	GRIN2A;GRIN2A;GRIN2A	NM_001134407;NM_000833;NM_001134408	Body;Body;Body
cg25119571	chr16	10276430	GRIN2A;GRIN2A;GRIN2A	NM_000833;NM_001134408;NM_001134407	5'UTR;TSS1500;TSS200
cg09239744	chr16	10276580	GRIN2A;GRIN2A;GRIN2A;GRIN2A	NM_001134408;NM_001134407;NM_000833;NM_000833	TSS1500;TSS1500;5'UTR;1stExon
cg00287829	chr16	10276375	GRIN2A;GRIN2A;GRIN2A	NM_001134408;NM_000833;NM_001134407	TSS1500;5'UTR;TSS200
cg10276272	chr16	10271822	GRIN2A;GRIN2A;GRIN2A	NM_001134407;NM_000833;NM_001134408	Body;Body;Body
cg04933990	chr16	10133501	GRIN2A;GRIN2A;GRIN2A	NM_001134407;NM_000833;NM_001134408	Body;Body;Body
cg10675427	chr16	10276069	GRIN2A;GRIN2A;GRIN2A;GRIN2A	NM_001134407;NM_000833;NM_001134407;NM_001134408	5'UTR;5'UTR;1stExon;TSS200
cg27644733	chr16	9857216	GRIN2A;GRIN2A;GRIN2A	NM_001134407;NM_000833;NM_001134408	Body;Body;Body
cg07785145	chr16	9901967	GRIN2A;GRIN2A;GRIN2A	NM_000833;NM_001134407;NM_001134408	Body;Body;Body
cg16160729	chr16	9853252	GRIN2A;GRIN2A;GRIN2A	NM_000833;NM_001134407;NM_001134408	3'UTR;3'UTR;3'UTR
cg03764381	chr16	10275410	GRIN2A;GRIN2A;GRIN2A	NM_001134407;NM_000833;NM_001134408	5'UTR;5'UTR;5'UTR
cg09737292	chr16	10169902	GRIN2A;GRIN2A;GRIN2A	NM_000833;NM_001134407;NM_001134408	Body;Body;Body
cg13555959	chr16	9948846	GRIN2A;GRIN2A;GRIN2A	NM_000833;NM_001134407;NM_001134408	Body;Body;Body
cg09001143	chr16	9857475	GRIN2A;GRIN2A;GRIN2A	NM_001134407;NM_000833;NM_001134408	Body;Body;Body
cg09461286	chr16	10276081	GRIN2A;GRIN2A;GRIN2A;GRIN2A	NM_001134407;NM_000833;NM_001134408;NM_001134407	5'UTR;5'UTR;TSS200;1stExon
cg19958582	chr16	10107504	GRIN2A;GRIN2A;GRIN2A	NM_000833;NM_001134407;NM_001134408	Body;Body;Body
cg04498349	chr16	10274317	GRIN2A;GRIN2A;GRIN2A	NM_001134407;NM_000833;NM_001134408	5'UTR;5'UTR;5'UTR
cg24764979	chr16	10276600	GRIN2A;GRIN2A;GRIN2A;GRIN2A	NM_001134408;NM_001134407;NM_000833;NM_000833	TSS1500;TSS1500;5'UTR;1stExon
cg14793110	chr16	9891045	GRIN2A;GRIN2A;GRIN2A	NM_000833;NM_001134407;NM_001134408	Body;Body;Body
cg10050379	chr16	9967826	GRIN2A;GRIN2A;GRIN2A	NM_001134407;NM_000833;NM_001134408	Body;Body;Body
cg01344243	chr16	9855280	GRIN2A;GRIN2A	NM_000833;NM_001134407	3'UTR;3'UTR
cg01573710	chr16	9852900	GRIN2A;GRIN2A;GRIN2A	NM_000833;NM_001134407;NM_001134408	3'UTR;3'UTR;3'UTR
cg10025843	chr16	9934622	GRIN2A;GRIN2A;GRIN2A	NM_000833;NM_001134407;NM_001134408	Body;Body;Body
cg07814378	chr16	9948471	GRIN2A;GRIN2A;GRIN2A	NM_000833;NM_001134407;NM_001134408	Body;Body;Body
cg00918743	chr16	10064679	GRIN2A;GRIN2A;GRIN2A	NM_000833;NM_001134407;NM_001134408	Body;Body;Body
cg09622330	chr16	10205262	GRIN2A;GRIN2A;GRIN2A	NM_001134407;NM_000833;NM_001134408	Body;Body;Body
cg14906193	chr16	9881878	GRIN2A;GRIN2A;GRIN2A	NM_000833;NM_001134407;NM_001134408	Body;Body;Body
cg02585344	chr16	10276092	GRIN2A;GRIN2A;GRIN2A;GRIN2A	NM_001134407;NM_000833;NM_001134408;NM_001134407	5'UTR;5'UTR;TSS200;1stExon
cg12696047	chr16	10187350	GRIN2A;GRIN2A;GRIN2A	NM_000833;NM_001134407;NM_001134408	Body;Body;Body
cg22871336	chr16	10103887	GRIN2A;GRIN2A;GRIN2A	NM_000833;NM_001134407;NM_001134408	Body;Body;Body
cg17672070	chr16	10125382	GRIN2A;GRIN2A;GRIN2A	NM_000833;NM_001134407;NM_001134408	Body;Body;Body
cg04077795	chr16	9857925	GRIN2A;GRIN2A;GRIN2A	NM_001134407;NM_000833;NM_001134408	Body;Body;Body
cg19390203	chr16	10172743	GRIN2A;GRIN2A;GRIN2A	NM_000833;NM_001134407;NM_001134408	Body;Body;Body
cg18021626	chr16	10063555	GRIN2A;GRIN2A;GRIN2A	NM_000833;NM_001134407;NM_001134408	Body;Body;Body
cg02985145	chr16	10126317	GRIN2A;GRIN2A;GRIN2A	NM_000833;NM_001134407;NM_001134408	Body;Body;Body
cg00534626	chr16	9864730	GRIN2A;GRIN2A;GRIN2A	NM_001134407;NM_000833;NM_001134408	Body;Body;Body
cg05195889	chr16	9940607	GRIN2A;GRIN2A;GRIN2A	NM_000833;NM_001134407;NM_001134408	Body;Body;Body
cg06922606	chr16	10274632	GRIN2A;GRIN2A;GRIN2A	NM_001134407;NM_000833;NM_001134408	5'UTR;5'UTR;5'UTR
cg16904585	chr16	10276119	GRIN2A;GRIN2A;GRIN2A;GRIN2A	NM_001134407;NM_000833;NM_001134408;NM_001134407	5'UTR;5'UTR;TSS200;1stExon
cg23894919	chr16	9852191	GRIN2A;GRIN2A;GRIN2A	NM_000833;NM_001134407;NM_001134408	3'UTR;3'UTR;3'UTR
cg08444674	chr16	10002703	GRIN2A;GRIN2A;GRIN2A	NM_000833;NM_001134407;NM_001134408	Body;Body;Body
cg16669395	chr16	10208417	GRIN2A;GRIN2A;GRIN2A	NM_001134407;NM_000833;NM_001134408	Body;Body;Body
cg27093646	chr16	10216402	GRIN2A;GRIN2A;GRIN2A	NM_000833;NM_001134407;NM_001134408	Body;Body;Body
cg04940002	chr16	10065896	GRIN2A;GRIN2A;GRIN2A	NM_000833;NM_001134407;NM_001134408	Body;Body;Body
cg09828942	chr16	10125906	GRIN2A;GRIN2A;GRIN2A	NM_000833;NM_001134407;NM_001134408	Body;Body;Body
cg04628884	chr16	9915212	GRIN2A;GRIN2A;GRIN2A	NM_000833;NM_001134407;NM_001134408	Body;Body;Body
cg04675204	chr16	10179771	GRIN2A;GRIN2A;GRIN2A	NM_001134407;NM_000833;NM_001134408	Body;Body;Body
cg09923769	chr16	9918288	GRIN2A;GRIN2A;GRIN2A	NM_001134407;NM_000833;NM_001134408	Body;Body;Body
cg25317255	chr16	9891463	GRIN2A;GRIN2A;GRIN2A	NM_000833;NM_001134407;NM_001134408	Body;Body;Body
cg03644025	chr16	9863005	GRIN2A;GRIN2A;GRIN2A	NM_000833;NM_001134407;NM_001134408	Body;Body;Body
cg07059115	chr16	10008382	GRIN2A;GRIN2A;GRIN2A	NM_000833;NM_001134407;NM_001134408	Body;Body;Body
cg06240409	chr16	10206565	GRIN2A;GRIN2A;GRIN2A	NM_001134407;NM_000833;NM_001134408	Body;Body;Body
cg06425263	chr16	10230939	GRIN2A;GRIN2A;GRIN2A	NM_000833;NM_001134407;NM_001134408	Body;Body;Body
cg01348055	chr16	10272788	GRIN2A;GRIN2A;GRIN2A	NM_001134407;NM_000833;NM_001134408	Body;Body;Body
cg00740198	chr16	9852000	GRIN2A;GRIN2A;GRIN2A	NM_000833;NM_001134407;NM_001134408	3'UTR;3'UTR;3'UTR
cg18056212	chr16	10226565	GRIN2A;GRIN2A;GRIN2A	NM_000833;NM_001134407;NM_001134408	Body;Body;Body
cg09664455	chr16	10206995	GRIN2A;GRIN2A;GRIN2A	NM_001134407;NM_000833;NM_001134408	Body;Body;Body
cg16378117	chr16	9857804	GRIN2A;GRIN2A;GRIN2A	NM_001134407;NM_000833;NM_001134408	Body;Body;Body
cg02415992	chr16	10102278	GRIN2A;GRIN2A;GRIN2A	NM_001134407;NM_000833;NM_001134408	Body;Body;Body
cg22757270	chr16	9891418	GRIN2A;GRIN2A;GRIN2A	NM_000833;NM_001134407;NM_001134408	Body;Body;Body
cg13253586	chr16	9930564	GRIN2A;GRIN2A;GRIN2A	NM_000833;NM_001134407;NM_001134408	Body;Body;Body
cg25332095	chr16	10000364	GRIN2A;GRIN2A;GRIN2A	NM_000833;NM_001134407;NM_001134408	Body;Body;Body
cg18905303	chr16	9962710	GRIN2A;GRIN2A;GRIN2A	NM_000833;NM_001134407;NM_001134408	Body;Body;Body
cg23963841	chr16	10266946	GRIN2A;GRIN2A;GRIN2A	NM_000833;NM_001134407;NM_001134408	Body;Body;Body
cg07809360	chr16	10065458	GRIN2A;GRIN2A;GRIN2A	NM_000833;NM_001134407;NM_001134408	Body;Body;Body
cg03866831	chr16	9849427	GRIN2A;GRIN2A	NM_000833;NM_001134407	3'UTR;3'UTR
cg00528079	chr16	10060873	GRIN2A;GRIN2A;GRIN2A	NM_000833;NM_001134407;NM_001134408	Body;Body;Body
cg00116766	chr16	9857614	GRIN2A;GRIN2A;GRIN2A	NM_001134407;NM_000833;NM_001134408	Body;Body;Body
cg00792185	chr16	9855960	GRIN2A;GRIN2A	NM_000833;NM_001134407	3'UTR;3'UTR
cg08204867	chr16	10208426	GRIN2A;GRIN2A;GRIN2A	NM_001134407;NM_000833;NM_001134408	Body;Body;Body
cg03616148	chr16	9911529	GRIN2A;GRIN2A;GRIN2A	NM_001134407;NM_000833;NM_001134408	Body;Body;Body
cg10425005	chr16	10133433	GRIN2A;GRIN2A;GRIN2A	NM_001134407;NM_000833;NM_001134408	Body;Body;Body
cg07561162	chr16	10174417	GRIN2A;GRIN2A;GRIN2A	NM_001134407;NM_000833;NM_001134408	Body;Body;Body
cg05846851	chr16	10172054	GRIN2A;GRIN2A;GRIN2A	NM_001134407;NM_000833;NM_001134408	Body;Body;Body
cg15134033	chr16	10274415	GRIN2A;GRIN2A;GRIN2A	NM_001134407;NM_000833;NM_001134408	5'UTR;5'UTR;5'UTR
cg15984300	chr16	9891190	GRIN2A;GRIN2A;GRIN2A	NM_000833;NM_001134407;NM_001134408	Body;Body;Body
cg22113540	chr16	10125521	GRIN2A;GRIN2A;GRIN2A	NM_000833;NM_001134407;NM_001134408	Body;Body;Body
cg06829391	chr16	9857151	GRIN2A;GRIN2A;GRIN2A	NM_001134407;NM_000833;NM_001134408	Body;Body;3'UTR
cg06193383	chr16	10275767	GRIN2A;GRIN2A;GRIN2A;GRIN2A;GRIN2A	NM_001134407;NM_001134408;NM_000833;NM_001134408;NM_001134407	5'UTR;1stExon;5'UTR;5'UTR;1stExon
cg15080528	chr16	10040106	GRIN2A;GRIN2A;GRIN2A	NM_000833;NM_001134407;NM_001134408	Body;Body;Body
cg04577129	chr16	10216343	GRIN2A;GRIN2A;GRIN2A	NM_000833;NM_001134407;NM_001134408	Body;Body;Body
cg25047001	chr16	10277017	GRIN2A;GRIN2A;GRIN2A	NM_001134408;NM_000833;NM_001134407	TSS1500;TSS1500;TSS1500
cg15562326	chr16	10008441	GRIN2A;GRIN2A;GRIN2A	NM_000833;NM_001134407;NM_001134408	Body;Body;Body
cg18391758	chr16	10274963	GRIN2A;GRIN2A;GRIN2A	NM_001134407;NM_000833;NM_001134408	5'UTR;5'UTR;5'UTR
cg04898487	chr16	10272607	GRIN2A;GRIN2A;GRIN2A	NM_001134407;NM_000833;NM_001134408	Body;Body;Body
cg06514283	chr16	10126116	GRIN2A;GRIN2A;GRIN2A	NM_000833;NM_001134407;NM_001134408	Body;Body;Body
cg10116505	chr16	10274064	GRIN2A;GRIN2A;GRIN2A	NM_001134407;NM_000833;NM_001134408	Body;Body;Body
cg24836506	chr12	14133205	GRIN2B	NM_000834	TSS200
cg17462074	chr12	14133168	GRIN2B	NM_000834	TSS200
cg16135716	chr12	14133887	GRIN2B	NM_000834	TSS1500
cg14533651	chr12	13715927	GRIN2B	NM_000834	Body
cg16083711	chr12	14109211	GRIN2B	NM_000834	5'UTR
cg17094171	chr12	14133281	GRIN2B	NM_000834	TSS1500
cg20643274	chr12	13717392	GRIN2B	NM_000834	Body
cg24226973	chr12	14133336	GRIN2B	NM_000834	TSS1500
cg00877739	chr12	13715942	GRIN2B	NM_000834	Body
cg13264741	chr12	14133426	GRIN2B	NM_000834	TSS1500
cg03396996	chr12	13835115	GRIN2B	NM_000834	Body
cg24778538	chr12	14131975	GRIN2B	NM_000834	5'UTR
cg23982812	chr12	14004950	GRIN2B	NM_000834	Body
cg14351692	chr12	13716374	GRIN2B	NM_000834	Body
cg17174980	chr12	14109514	GRIN2B	NM_000834	5'UTR
cg09977288	chr12	14113460	GRIN2B	NM_000834	5'UTR
cg08123425	chr12	13939517	GRIN2B	NM_000834	Body
cg00791406	chr12	14118880	GRIN2B	NM_000834	5'UTR
cg02722967	chr12	13825402	GRIN2B	NM_000834	Body
cg07748847	chr12	14124857	GRIN2B	NM_000834	5'UTR
cg03777288	chr12	13717033	GRIN2B	NM_000834	Body
cg20684528	chr12	14133667	GRIN2B	NM_000834	TSS1500
cg01291761	chr12	14017080	GRIN2B	NM_000834	Body
cg00903078	chr12	13812336	GRIN2B	NM_000834	Body
cg04016326	chr12	14132940	GRIN2B;GRIN2B	NM_000834;NM_000834	1stExon;5'UTR
cg22010938	chr12	13745724	GRIN2B	NM_000834	Body
cg12580582	chr12	13759540	GRIN2B	NM_000834	Body
cg03570011	chr12	14107007	GRIN2B	NM_000834	5'UTR
cg08931917	chr12	14109569	GRIN2B	NM_000834	5'UTR
cg16815991	chr12	14133129	GRIN2B	NM_000834	TSS200
cg08630736	chr12	14115619	GRIN2B	NM_000834	5'UTR
cg14434398	chr12	13952878	GRIN2B	NM_000834	Body
cg03670736	chr12	13748224	GRIN2B	NM_000834	Body
cg07343418	chr12	13741955	GRIN2B	NM_000834	Body
cg03510435	chr12	14094558	GRIN2B	NM_000834	5'UTR
cg20413166	chr12	13741670	GRIN2B	NM_000834	Body
cg24008901	chr12	13715497	GRIN2B	NM_000834	3'UTR
cg08795655	chr12	14012005	GRIN2B	NM_000834	Body
cg09244904	chr12	13836461	GRIN2B	NM_000834	Body
cg01663725	chr12	14133829	GRIN2B	NM_000834	TSS1500
cg10614021	chr12	14134486	GRIN2B	NM_000834	TSS1500
cg01379788	chr12	13836498	GRIN2B	NM_000834	Body
cg25900963	chr12	14058983	GRIN2B	NM_000834	5'UTR
cg14201929	chr12	13720390	GRIN2B	NM_000834	Body
cg12476585	chr12	13724427	GRIN2B	NM_000834	Body
cg24725729	chr12	13741741	GRIN2B	NM_000834	Body
cg23942984	chr12	14103087	GRIN2B	NM_000834	5'UTR
cg06111374	chr12	14109584	GRIN2B	NM_000834	5'UTR
cg16862319	chr12	13899195	GRIN2B	NM_000834	Body
cg13593132	chr12	14066421	GRIN2B	NM_000834	5'UTR
cg23019936	chr12	13903266	GRIN2B	NM_000834	Body
cg07406053	chr12	13784858	GRIN2B	NM_000834	Body
cg27516111	chr12	13836275	GRIN2B	NM_000834	Body
cg07684623	chr12	13892796	GRIN2B	NM_000834	Body
cg11653377	chr12	13836243	GRIN2B	NM_000834	Body
cg07921950	chr12	14107199	GRIN2B	NM_000834	5'UTR
cg21084271	chr12	13892702	GRIN2B	NM_000834	Body
cg13280039	chr12	13814375	GRIN2B	NM_000834	Body
cg13028930	chr12	14133404	GRIN2B	NM_000834	TSS1500
cg23953798	chr12	13836065	GRIN2B	NM_000834	Body
cg13823003	chr17	72856049	GRIN2C	NM_000835	TSS200
cg18035537	chr17	72856054	GRIN2C	NM_000835	TSS200
cg12536809	chr17	72852514	GRIN2C	NM_000835	5'UTR
cg23513814	chr17	72857430	GRIN2C	NM_000835	TSS1500
cg19700341	chr17	72857076	GRIN2C	NM_000835	TSS1500
cg10394354	chr17	72857154	GRIN2C;GRIN2C;GRIN2C	NM_000835;NR_103735;NM_001278553	TSS1500;TSS1500;TSS200
cg05410012	chr17	72857095	GRIN2C	NM_000835	TSS1500
cg07365960	chr17	72848535	GRIN2C	NM_000835	Body
cg22891619	chr17	72839038	GRIN2C	NM_000835	Body
cg13715127	chr17	72856825	GRIN2C	NM_000835	TSS1500
cg17354190	chr17	72856064	GRIN2C	NM_000835	TSS200
cg09096555	chr17	72848358	GRIN2C	NM_000835	Body
cg13335974	chr17	72839489	GRIN2C	NM_000835	Body
cg16086007	chr17	72855588	GRIN2C	NM_000835	5'UTR
cg11277090	chr17	72848048	GRIN2C	NM_000835	Body
cg21264131	chr17	72857053	GRIN2C	NM_000835	TSS1500
cg23119809	chr17	72839750	GRIN2C	NM_000835	Body
cg03029664	chr17	72840306	GRIN2C	NM_000835	Body
cg00439658	chr17	72848669	GRIN2C	NM_000835	Body
cg09169283	chr17	72856452	GRIN2C	NM_000835	TSS1500
cg19796640	chr17	72848197	GRIN2C	NM_000835	Body
cg15320447	chr17	72846899	GRIN2C;GRIN2C;GRIN2C;GRIN2C;GRIN2C;GRIN2C	NM_000835;NM_001278553;NR_103735;NR_103735;NM_000835;NM_001278553	ExonBnd;ExonBnd;ExonBnd;Body;Body;Body
cg07859728	chr17	72858060	GRIN2C	NM_001278553	TSS1500
cg21997766	chr17	72846113	GRIN2C	NM_000835	Body
cg25000623	chr17	72848918	GRIN2C	NM_000835	Body
cg00089566	chr17	72858108	GRIN2C	NM_001278553	TSS1500
cg05848509	chr17	72857354	GRIN2C	NM_000835	TSS1500
cg09722397	chr17	72855943	GRIN2C;GRIN2C	NM_000835;NM_000835	5'UTR;1stExon
cg12377578	chr17	72856181	GRIN2C	NM_000835	TSS200
cg19965023	chr17	72838366	GRIN2C	NM_000835	3'UTR
cg12190341	chr17	72838819	GRIN2C	NM_000835	Body
cg16875863	chr19	48947572	GRIN2D;GRWD1	NM_000836;NM_031485	3'UTR;TSS1500
cg22242216	chr19	48947578	GRIN2D;GRWD1	NM_000836;NM_031485	3'UTR;TSS1500
cg01483824	chr19	48945886	GRIN2D	NM_000836	Body
cg16675644	chr19	48897005	GRIN2D	NM_000836	TSS1500
cg12546181	chr19	48902029	GRIN2D	NM_000836	Body
cg05173782	chr19	48898075	GRIN2D	NM_000836	TSS200
cg04419610	chr19	48946564	GRIN2D	NM_000836	Body
cg09537107	chr19	48897008	GRIN2D	NM_000836	TSS1500
cg10385411	chr19	48897143	GRIN2D	NM_000836	TSS1500
cg15623249	chr19	48896947	GRIN2D	NM_000836	TSS1500
cg06697929	chr19	48945130	GRIN2D	NM_000836	Body
cg08746775	chr19	48898070	GRIN2D	NM_000836	TSS200
cg15779837	chr19	48918116	GRIN2D	NM_000836	Body
cg04988514	chr19	48947560	GRIN2D;GRWD1	NM_000836;NM_031485	3'UTR;TSS1500
cg09248655	chr19	48897955	GRIN2D	NM_000836	TSS200
cg01565028	chr19	48898052	GRIN2D	NM_000836	TSS200
cg08525508	chr19	48920297	GRIN2D	NM_000836	Body
cg26322763	chr19	48914444	GRIN2D	NM_000836	Body
cg18497291	chr19	48911688	GRIN2D	NM_000836	Body
cg10262891	chr19	48904928	GRIN2D	NM_000836	Body
cg01299779	chr19	48909481	GRIN2D	NM_000836	Body
cg25781595	chr19	48918712	GRIN2D	NM_000836	Body
cg22243956	chr19	48908371	GRIN2D	NM_000836	Body
cg15692476	chr19	48897932	GRIN2D	NM_000836	TSS200
cg13000134	chr19	48896922	GRIN2D	NM_000836	TSS1500
cg14594362	chr19	48947631	GRIN2D;GRWD1	NM_000836;NM_031485	3'UTR;TSS1500
cg22370233	chr19	48936790	GRIN2D	NM_000836	Body
cg17377463	chr19	48908557	GRIN2D	NM_000836	Body
cg01296215	chr19	48921046	GRIN2D	NM_000836	Body
cg06384825	chr19	48927050	GRIN2D	NM_000836	Body
cg07078950	chr19	48940241	GRIN2D	NM_000836	Body
cg17175041	chr19	48907149	GRIN2D	NM_000836	Body
cg06869158	chr19	48900058	GRIN2D	NM_000836	5'UTR
cg04269530	chr19	48919401	GRIN2D	NM_000836	Body
cg10384973	chr19	48909450	GRIN2D	NM_000836	Body
cg02902102	chr19	48902290	GRIN2D	NM_000836	Body
cg17106653	chr19	48897279	GRIN2D	NM_000836	TSS1500
cg18990030	chr19	48909432	GRIN2D	NM_000836	Body
cg15651980	chr19	48903304	GRIN2D	NM_000836	Body
cg10161743	chr19	48917816	GRIN2D	NM_000836	Body
cg14910395	chr19	48941986	GRIN2D	NM_000836	Body
cg23444265	chr19	48918205	GRIN2D	NM_000836	Body
cg05346491	chr19	48917104	GRIN2D	NM_000836	Body
cg12965344	chr19	48898160	GRIN2D;GRIN2D	NM_000836;NM_000836	5'UTR;1stExon
cg11953334	chr19	48897863	GRIN2D	NM_000836	TSS1500
cg24030173	chr19	48922140	GRIN2D	NM_000836	Body
cg02807849	chr19	48908102	GRIN2D	NM_000836	Body
cg13478528	chr19	48928024	GRIN2D	NM_000836	Body
cg26362197	chr19	48948005	GRIN2D;GRWD1	NM_000836;NM_031485	3'UTR;TSS1500
cg01344894	chr19	48922918	GRIN2D	NM_000836	Body
cg17969540	chr19	48908179	GRIN2D	NM_000836	Body
cg18794577	chr9	104501030	GRIN3A	NM_133445	TSS200
cg14123942	chr9	104500322	GRIN3A;GRIN3A	NM_133445;NM_133445	5'UTR;1stExon
cg13724160	chr9	104500958	GRIN3A	NM_133445	TSS200
cg14653281	chr9	104500954	GRIN3A	NM_133445	TSS200
cg22535225	chr9	104332218	GRIN3A	NM_133445	3'UTR
cg04189005	chr9	104502042	GRIN3A	NM_133445	TSS1500
cg14241370	chr9	104499850	GRIN3A	NM_133445	1stExon
cg02500883	chr9	104356619	GRIN3A;PPP3R2;PPP3R2	NM_133445;NM_147180;NM_147180	Body;1stExon;3'UTR
cg14285012	chr9	104357967	PPP3R2;GRIN3A	NM_147180;NM_133445	TSS1500;Body
cg27236366	chr9	104376561	GRIN3A	NM_133445	Body
cg26581287	chr9	104349265	GRIN3A	NM_133445	Body
cg12417668	chr9	104357997	PPP3R2;GRIN3A	NM_147180;NM_133445	TSS1500;Body
cg18799510	chr9	104499700	GRIN3A	NM_133445	1stExon
cg09461331	chr9	104365243	GRIN3A	NM_133445	Body
cg20663347	chr9	104473642	GRIN3A	NM_133445	Body
cg02602411	chr9	104357177	GRIN3A;PPP3R2	NM_133445;NM_147180	Body;1stExon
cg25514301	chr9	104501812	GRIN3A	NM_133445	TSS1500
cg09390512	chr9	104355491	PPP3R2;PPP3R2;GRIN3A	NM_147180;NM_147180;NM_133445	3'UTR;1stExon;Body
cg15765694	chr9	104358101	PPP3R2;GRIN3A	NM_147180;NM_133445	TSS1500;Body
cg23575891	chr9	104345199	GRIN3A	NM_133445	Body
cg16061594	chr9	104490998	GRIN3A	NM_133445	Body
cg12110361	chr9	104497916	GRIN3A	NM_133445	Body
cg13709913	chr9	104334427	GRIN3A	NM_133445	3'UTR
cg16162905	chr9	104501251	GRIN3A	NM_133445	TSS1500
cg08997253	chr9	104500729	GRIN3A;GRIN3A	NM_133445;NM_133445	5'UTR;1stExon
cg10114494	chr9	104501037	GRIN3A	NM_133445	TSS200
cg23350985	chr9	104375912	GRIN3A	NM_133445	Body
cg02757295	chr9	104358400	PPP3R2;GRIN3A	NM_147180;NM_133445	TSS1500;Body
cg04338055	chr19	1000955	GRIN3B	NM_138690	Body
cg14010550	chr19	1009642	GRIN3B	NM_138690	3'UTR
cg06532779	chr19	1003622	GRIN3B	NM_138690	Body
cg03343182	chr19	1000199	GRIN3B	NM_138690	TSS1500
cg16206440	chr19	1000471	GRIN3B	NM_138690	1stExon
cg10738479	chr19	1000105	GRIN3B	NM_138690	TSS1500
cg22901212	chr19	1003348	GRIN3B	NM_138690	Body
cg08273362	chr19	1005172	GRIN3B	NM_138690	Body
cg03328615	chr19	999688	GRIN3B	NM_138690	TSS1500
cg25028792	chr19	998978	GRIN3B	NM_138690	TSS1500
cg11544138	chr19	1003455	GRIN3B	NM_138690	Body
cg09003917	chr19	1008388	GRIN3B	NM_138690	Body
cg09554596	chr19	1004620	GRIN3B	NM_138690	Body
cg12544243	chr19	1005641	GRIN3B	NM_138690	Body
cg08162808	chr19	1008591	GRIN3B	NM_138690	Body
cg03355204	chr19	1008063	GRIN3B	NM_138690	Body
cg04576491	chr19	1005427	GRIN3B	NM_138690	Body
cg01806181	chr19	1007843	GRIN3B	NM_138690	Body
cg02607130	chr19	1008643	GRIN3B	NM_138690	Body
cg11663780	chr19	1001892	GRIN3B	NM_138690	Body
cg17767099	chr19	1009048	GRIN3B	NM_138690	Body
cg00515755	chr19	1005248	GRIN3B	NM_138690	Body
cg02582520	chr19	1009172	GRIN3B	NM_138690	Body
cg15471372	chr19	1005407	GRIN3B	NM_138690	Body
cg07751222	chr4	102268245	PPP3CA;PPP3CA;PPP3CA;PPP3CA;PPP3CA;PPP3CA	NM_001130692;NM_001130692;NM_001130691;NM_001130691;NM_000944;NM_000944	1stExon;5'UTR;1stExon;5'UTR;5'UTR;1stExon
cg08450380	chr4	102268617	FLJ20021;PPP3CA;PPP3CA;PPP3CA;PPP3CA;PPP3CA;PPP3CA	NR_033874;NM_001130691;NM_000944;NM_001130692;NM_001130691;NM_000944;NM_001130692	TSS1500;1stExon;1stExon;1stExon;5'UTR;5'UTR;5'UTR
cg18406718	chr4	102269374	PPP3CA;PPP3CA;PPP3CA	NM_001130692;NM_000944;NM_001130691	TSS1500;TSS1500;TSS1500
cg15425326	chr4	102268619	FLJ20021;PPP3CA;PPP3CA;PPP3CA;PPP3CA;PPP3CA;PPP3CA	NR_033874;NM_001130691;NM_000944;NM_001130692;NM_001130691;NM_000944;NM_001130692	TSS1500;1stExon;1stExon;1stExon;5'UTR;5'UTR;5'UTR
cg04806118	chr4	102268949	PPP3CA;PPP3CA;PPP3CA	NM_001130692;NM_000944;NM_001130691	TSS1500;TSS1500;TSS1500
cg12463346	chr4	102268854	PPP3CA;PPP3CA;PPP3CA	NM_001130692;NM_000944;NM_001130691	TSS1500;TSS1500;TSS1500
cg21114126	chr4	102267189	PPP3CA;PPP3CA;PPP3CA	NM_001130691;NM_000944;NM_001130692	Body;Body;Body
cg26232328	chr4	102268821	PPP3CA;PPP3CA;PPP3CA	NM_001130692;NM_001130691;NM_000944	TSS200;TSS200;TSS200
cg26753733	chr4	102268824	PPP3CA;PPP3CA;PPP3CA;FLJ20021	NM_001130691;NM_000944;NM_001130692;NR_033874	TSS200;TSS200;TSS200;TSS200
cg01943657	chr4	102268799	PPP3CA;PPP3CA;PPP3CA	NM_001130692;NM_001130691;NM_000944	TSS200;TSS200;TSS200
cg27200662	chr4	102090571	PPP3CA;PPP3CA;PPP3CA	NM_001130691;NM_000944;NM_001130692	Body;Body;Body
cg05381491	chr4	102228389	PPP3CA;PPP3CA;PPP3CA	NM_001130691;NM_000944;NM_001130692	Body;Body;Body
cg10213756	chr4	102193235	PPP3CA;PPP3CA;PPP3CA	NM_001130691;NM_000944;NM_001130692	Body;Body;Body
cg13699412	chr4	101958635	PPP3CA;PPP3CA;PPP3CA	NM_001130691;NM_000944;NM_001130692	Body;Body;Body
cg03930263	chr4	102185570	PPP3CA;PPP3CA;PPP3CA	NM_001130691;NM_000944;NM_001130692	Body;Body;Body
cg24919899	chr4	102143868	PPP3CA;PPP3CA;PPP3CA	NM_001130691;NM_000944;NM_001130692	Body;Body;Body
cg18872881	chr4	102199803	PPP3CA;PPP3CA;PPP3CA	NM_001130691;NM_000944;NM_001130692	Body;Body;Body
cg19948457	chr4	101952806	PPP3CA;PPP3CA;PPP3CA	NM_001130691;NM_000944;NM_001130692	Body;Body;Body
cg23446377	chr4	102127231	PPP3CA;PPP3CA;PPP3CA	NM_001130691;NM_000944;NM_001130692	Body;Body;Body
cg14444498	chr4	102152033	PPP3CA;PPP3CA;PPP3CA	NM_001130691;NM_000944;NM_001130692	Body;Body;Body
cg07257377	chr4	102174681	PPP3CA;PPP3CA;PPP3CA	NM_001130691;NM_000944;NM_001130692	Body;Body;Body
cg26655543	chr4	102269482	FLJ20021;PPP3CA;PPP3CA;PPP3CA	NR_033874;NM_001130691;NM_000944;NM_001130692	Body;TSS1500;TSS1500;TSS1500
cg16535339	chr4	102080344	PPP3CA;PPP3CA;PPP3CA	NM_001130691;NM_000944;NM_001130692	Body;Body;Body
cg25673737	chr4	101966414	PPP3CA;PPP3CA;PPP3CA	NM_001130691;NM_000944;NM_001130692	Body;Body;Body
cg02742123	chr4	102140112	PPP3CA;PPP3CA;PPP3CA	NM_001130691;NM_000944;NM_001130692	Body;Body;Body
cg12704527	chr4	102161730	PPP3CA;PPP3CA;PPP3CA	NM_001130691;NM_000944;NM_001130692	Body;Body;Body
cg14220726	chr4	102122040	PPP3CA;PPP3CA;PPP3CA	NM_001130691;NM_000944;NM_001130692	Body;Body;Body
cg12010857	chr4	102112901	PPP3CA;PPP3CA;PPP3CA	NM_001130691;NM_000944;NM_001130692	Body;Body;Body
cg00499912	chr4	102196536	PPP3CA;PPP3CA;PPP3CA	NM_001130691;NM_000944;NM_001130692	Body;Body;Body
cg21135832	chr4	102268075	PPP3CA;PPP3CA;PPP3CA;PPP3CA;PPP3CA;PPP3CA	NM_001130692;NM_001130692;NM_001130691;NM_001130691;NM_000944;NM_000944	1stExon;5'UTR;1stExon;5'UTR;5'UTR;1stExon
cg09444818	chr4	102097226	PPP3CA;PPP3CA;PPP3CA	NM_001130691;NM_000944;NM_001130692	Body;Body;Body
cg13546726	chr4	101955311	PPP3CA;PPP3CA;PPP3CA	NM_001130691;NM_000944;NM_001130692	Body;Body;Body
cg25839745	chr4	101969341	PPP3CA;PPP3CA;PPP3CA	NM_001130691;NM_000944;NM_001130692	Body;Body;Body
cg07809618	chr4	102268123	FLJ20021;PPP3CA;PPP3CA;PPP3CA;PPP3CA;PPP3CA;PPP3CA	NR_033874;NM_001130691;NM_000944;NM_001130692;NM_001130691;NM_000944;NM_001130692	TSS1500;1stExon;1stExon;1stExon;5'UTR;5'UTR;5'UTR
cg21843792	chr4	102258934	PPP3CA;PPP3CA;PPP3CA	NM_001130691;NM_000944;NM_001130692	Body;Body;Body
cg11381954	chr4	102256428	PPP3CA;PPP3CA;PPP3CA	NM_001130691;NM_000944;NM_001130692	Body;Body;Body
cg22740441	chr4	102249652	PPP3CA;PPP3CA;PPP3CA	NM_001130691;NM_000944;NM_001130692	Body;Body;Body
cg15584968	chr4	102154513	PPP3CA;PPP3CA;PPP3CA	NM_001130691;NM_000944;NM_001130692	Body;Body;Body
cg23568670	chr4	102201161	PPP3CA;PPP3CA;PPP3CA	NM_001130691;NM_000944;NM_001130692	Body;Body;Body
cg12345953	chr4	102207435	PPP3CA;PPP3CA;PPP3CA	NM_001130691;NM_000944;NM_001130692	Body;Body;Body
cg26770787	chr4	101986946	PPP3CA;PPP3CA;PPP3CA	NM_001130691;NM_000944;NM_001130692	Body;Body;Body
cg06304299	chr4	102206879	PPP3CA;PPP3CA;PPP3CA	NM_001130691;NM_000944;NM_001130692	Body;Body;Body
cg01118752	chr4	102264326	PPP3CA;PPP3CA;PPP3CA	NM_001130691;NM_000944;NM_001130692	Body;Body;Body
cg07070848	chr4	102082126	PPP3CA;PPP3CA;PPP3CA	NM_001130691;NM_000944;NM_001130692	Body;Body;Body
cg03641740	chr4	102087758	PPP3CA;PPP3CA;PPP3CA	NM_001130691;NM_000944;NM_001130692	Body;Body;Body
cg24791965	chr4	102132302	PPP3CA;PPP3CA;PPP3CA	NM_001130691;NM_000944;NM_001130692	Body;Body;Body
cg02147683	chr4	102251896	MIR1255A;PPP3CA;PPP3CA;PPP3CA	NR_031656;NM_001130691;NM_000944;NM_001130692	TSS1500;Body;Body;Body
cg06295535	chr4	101946255	PPP3CA;PPP3CA;PPP3CA	NM_000944;NM_001130692;NM_001130691	3'UTR;3'UTR;3'UTR
cg09518487	chr4	102025557	PPP3CA;PPP3CA;PPP3CA	NM_001130691;NM_000944;NM_001130692	Body;Body;Body
cg10157084	chr4	102046398	PPP3CA;PPP3CA;PPP3CA	NM_001130691;NM_000944;NM_001130692	Body;Body;Body
cg27433449	chr4	102007969	PPP3CA;PPP3CA;PPP3CA	NM_001130691;NM_000944;NM_001130692	Body;Body;Body
cg15008401	chr4	102267974	PPP3CA;PPP3CA;PPP3CA;PPP3CA;PPP3CA;PPP3CA	NM_001130692;NM_001130692;NM_001130691;NM_001130691;NM_000944;NM_000944	1stExon;5'UTR;1stExon;5'UTR;5'UTR;1stExon
cg05684300	chr4	102267366	PPP3CA;PPP3CA;PPP3CA	NM_001130691;NM_000944;NM_001130692	Body;Body;Body
cg10066125	chr4	102251826	MIR1255A;PPP3CA;PPP3CA;PPP3CA	NR_031656;NM_001130691;NM_000944;NM_001130692	TSS1500;Body;Body;Body
cg18648613	chr4	102153423	PPP3CA;PPP3CA;PPP3CA	NM_001130691;NM_000944;NM_001130692	Body;Body;Body
cg00778948	chr4	102203637	PPP3CA;PPP3CA;PPP3CA	NM_001130691;NM_000944;NM_001130692	Body;Body;Body
cg26454299	chr4	102268957	PPP3CA;PPP3CA;PPP3CA	NM_001130692;NM_000944;NM_001130691	TSS1500;TSS1500;TSS1500
cg25894071	chr4	101953935	PPP3CA;PPP3CA;PPP3CA	NM_001130691;NM_000944;NM_001130692	Body;Body;Body
cg25433855	chr4	102268622	PPP3CA;PPP3CA;PPP3CA;PPP3CA;PPP3CA;PPP3CA	NM_001130692;NM_001130692;NM_001130691;NM_001130691;NM_000944;NM_000944	1stExon;5'UTR;1stExon;5'UTR;5'UTR;1stExon
cg09763095	chr4	102177107	PPP3CA;PPP3CA;PPP3CA	NM_001130691;NM_000944;NM_001130692	Body;Body;Body
cg20101376	chr4	102117249	PPP3CA;PPP3CA;PPP3CA	NM_001130691;NM_000944;NM_001130692	Body;Body;Body
cg05571448	chr4	102227740	PPP3CA;PPP3CA;PPP3CA	NM_001130691;NM_000944;NM_001130692	Body;Body;Body
cg13783437	chr4	101953497	PPP3CA;PPP3CA;PPP3CA	NM_001130691;NM_000944;NM_001130692	Body;Body;Body
cg02327001	chr4	101972762	PPP3CA;PPP3CA;PPP3CA	NM_001130691;NM_000944;NM_001130692	Body;Body;Body
cg24254692	chr4	102246975	PPP3CA;PPP3CA;PPP3CA	NM_001130691;NM_000944;NM_001130692	Body;Body;Body
cg19688772	chr4	102160529	PPP3CA;PPP3CA;PPP3CA	NM_001130691;NM_000944;NM_001130692	Body;Body;Body
cg09861895	chr4	102200651	PPP3CA;PPP3CA;PPP3CA	NM_001130691;NM_000944;NM_001130692	Body;Body;Body
cg18461278	chr4	102146141	PPP3CA;PPP3CA;PPP3CA	NM_001130691;NM_000944;NM_001130692	Body;Body;Body
cg06889370	chr4	102181304	PPP3CA;PPP3CA;PPP3CA	NM_001130691;NM_000944;NM_001130692	Body;Body;Body
cg22518097	chr4	101948183	PPP3CA;PPP3CA;PPP3CA	NM_001130691;NM_000944;NM_001130692	Body;Body;Body
cg01458961	chr4	102269425	PPP3CA;PPP3CA;PPP3CA	NM_001130692;NM_000944;NM_001130691	TSS1500;TSS1500;TSS1500
cg24042136	chr4	102109243	PPP3CA;PPP3CA;PPP3CA	NM_001130691;NM_000944;NM_001130692	Body;Body;Body
cg14593954	chr4	102056640	PPP3CA;PPP3CA;PPP3CA	NM_001130691;NM_000944;NM_001130692	Body;Body;Body
cg23399933	chr4	102112217	PPP3CA;PPP3CA;PPP3CA	NM_001130691;NM_000944;NM_001130692	Body;Body;Body
cg21545574	chr4	102079759	PPP3CA;PPP3CA;PPP3CA	NM_001130691;NM_000944;NM_001130692	Body;Body;Body
cg05074535	chr4	102003409	PPP3CA;PPP3CA;PPP3CA	NM_001130691;NM_000944;NM_001130692	Body;Body;Body
cg00302793	chr4	102268125	PPP3CA;PPP3CA;PPP3CA;PPP3CA;PPP3CA;PPP3CA	NM_001130692;NM_001130692;NM_001130691;NM_001130691;NM_000944;NM_000944	1stExon;5'UTR;1stExon;5'UTR;5'UTR;1stExon
cg04534276	chr10	75255926	PPP3CB;PPP3CB;PPP3CB	NM_001142353;NM_021132;NM_001142354	TSS200;TSS200;TSS200
cg14694901	chr10	75255186	PPP3CB;PPP3CB;PPP3CB	NM_021132;NM_001142354;NM_001142353	Body;Body;Body
cg24037166	chr10	75255724	PPP3CB;PPP3CB;PPP3CB;PPP3CB;PPP3CB;PPP3CB	NM_001142354;NM_001142354;NM_001142353;NM_021132;NM_001142353;NM_021132	1stExon;5'UTR;1stExon;5'UTR;5'UTR;1stExon
cg05626242	chr10	75255789	PPP3CB;PPP3CB;PPP3CB	NM_001142353;NM_021132;NM_001142354	TSS200;TSS200;TSS200
cg14116756	chr10	75255721	PPP3CB;PPP3CB;PPP3CB;PPP3CB;PPP3CB;PPP3CB	NM_001142354;NM_001142354;NM_001142353;NM_021132;NM_001142353;NM_021132	1stExon;5'UTR;1stExon;5'UTR;5'UTR;1stExon
cg07926858	chr10	75252761	PPP3CB;PPP3CB;PPP3CB	NM_021132;NM_001142354;NM_001142353	Body;Body;Body
cg08805338	chr10	75255936	PPP3CB;PPP3CB;PPP3CB	NM_001142353;NM_021132;NM_001142354	TSS200;TSS200;TSS200
cg16444886	chr10	75255168	PPP3CB-AS1;PPP3CB-AS1;PPP3CB;PPP3CB;PPP3CB;PPP3CB;PPP3CB	NR_132103;NR_132104;NM_001289969;NM_001142354;NM_001142353;NM_021132;NM_001289968	TSS1500;TSS1500;5'UTR;Body;Body;Body;Body
cg13159413	chr10	75231932	PPP3CB;PPP3CB;PPP3CB;PPP3CB;PPP3CB	NM_001142354;NM_001142353;NM_021132;NM_001289969;NM_001289968	Body;Body;Body;Body;Body
cg11064744	chr10	75227339	PPP3CB;PPP3CB;PPP3CB	NM_021132;NM_001142354;NM_001142353	Body;Body;Body
cg13127820	chr10	75226948	PPP3CB;PPP3CB;PPP3CB;PPP3CB;PPP3CB	NM_001142354;NM_001142353;NM_021132;NM_001289969;NM_001289968	Body;Body;Body;Body;Body
cg15916804	chr10	75255500	PPP3CB;PPP3CB;PPP3CB	NM_021132;NM_001142354;NM_001142353	Body;Body;Body
cg09603795	chr10	75256221	PPP3CB;PPP3CB;PPP3CB	NM_001142353;NM_021132;NM_001142354	TSS1500;TSS1500;TSS1500
cg12868662	chr10	75256504	PPP3CB-AS1;PPP3CB-AS1;PPP3CB;PPP3CB;PPP3CB;PPP3CB;PPP3CB	NR_132103;NR_132104;NM_001289968;NM_001289969;NM_001142354;NM_001142353;NM_021132	Body;Body;TSS1500;TSS1500;TSS1500;TSS1500;TSS1500
cg12128893	chr10	75255807	PPP3CB;PPP3CB;PPP3CB	NM_001142353;NM_021132;NM_001142354	TSS200;TSS200;TSS200
cg04046427	chr10	75254985	PPP3CB;PPP3CB;PPP3CB	NM_021132;NM_001142354;NM_001142353	Body;Body;Body
cg26702236	chr10	75257396	PPP3CB-AS1;PPP3CB-AS1;USP54	NR_132103;NR_132104;NM_152586	Body;Body;3'UTR
cg18441383	chr10	75265076	PPP3CB-AS1;PPP3CB-AS1;USP54;USP54	NR_132103;NR_132104;NM_152586;NM_152586	Body;Body;ExonBnd;Body
cg12954002	chr10	75217144	PPP3CB;PPP3CB;PPP3CB;PPP3CB;PPP3CB	NM_001142354;NM_001142353;NM_021132;NM_001289969;NM_001289968	Body;Body;Body;Body;Body
cg17151604	chr10	75197928	PPP3CB;PPP3CB;PPP3CB	NM_001142354;NM_001142353;NM_021132	3'UTR;3'UTR;3'UTR
cg20978997	chr10	75253729	PPP3CB;PPP3CB;PPP3CB;PPP3CB;PPP3CB	NM_001289969;NM_001142354;NM_001142353;NM_021132;NM_001289968	5'UTR;Body;Body;Body;Body
cg05380242	chr10	75238289	PPP3CB;PPP3CB;PPP3CB;PPP3CB;PPP3CB	NM_001142354;NM_001142353;NM_021132;NM_001289969;NM_001289968	Body;Body;Body;Body;Body
cg03773989	chr10	75255862	PPP3CB;PPP3CB;PPP3CB	NM_001142353;NM_021132;NM_001142354	TSS200;TSS200;TSS200
cg00521993	chr10	75199411	PPP3CB;PPP3CB;PPP3CB	NM_021132;NM_001142354;NM_001142353	Body;Body;Body
cg01749530	chr10	75255289	PPP3CB;PPP3CB;PPP3CB	NM_021132;NM_001142354;NM_001142353	Body;Body;Body
cg01360067	chr10	75256027	PPP3CB;PPP3CB;PPP3CB	NM_001142353;NM_021132;NM_001142354	TSS1500;TSS1500;TSS1500
cg11594083	chr10	75257184	PPP3CB-AS1;PPP3CB-AS1;PPP3CB;PPP3CB;PPP3CB;PPP3CB;PPP3CB	NR_132103;NR_132104;NM_001289968;NM_001289969;NM_001142354;NM_001142353;NM_021132	Body;Body;TSS1500;TSS1500;TSS1500;TSS1500;TSS1500
cg08413366	chr10	75255930	PPP3CB;PPP3CB;PPP3CB	NM_001142353;NM_021132;NM_001142354	TSS200;TSS200;TSS200
cg14338045	chr10	75255161	PPP3CB-AS1;PPP3CB-AS1;PPP3CB;PPP3CB;PPP3CB;PPP3CB;PPP3CB	NR_132103;NR_132104;NM_001289969;NM_001142354;NM_001142353;NM_021132;NM_001289968	TSS1500;TSS1500;5'UTR;Body;Body;Body;Body
cg08650733	chr10	75226358	PPP3CB;PPP3CB;PPP3CB;PPP3CB;PPP3CB	NM_001142354;NM_001142353;NM_021132;NM_001289969;NM_001289968	Body;Body;Body;Body;Body
cg20690235	chr10	75231355	PPP3CB;PPP3CB;PPP3CB;PPP3CB;PPP3CB;PPP3CB;PPP3CB;PPP3CB;PPP3CB;PPP3CB	NM_001289968;NM_001289969;NM_001142354;NM_001142353;NM_021132;NM_001142354;NM_001142353;NM_021132;NM_001289969;NM_001289968	ExonBnd;ExonBnd;ExonBnd;ExonBnd;ExonBnd;Body;Body;Body;Body;Body
cg05879059	chr10	75231980	PPP3CB;PPP3CB;PPP3CB;PPP3CB;PPP3CB	NM_001142354;NM_001142353;NM_021132;NM_001289969;NM_001289968	Body;Body;Body;Body;Body
cg26528744	chr10	75240045	PPP3CB;PPP3CB;PPP3CB;PPP3CB;PPP3CB	NM_001289969;NM_001142354;NM_001142353;NM_021132;NM_001289968	5'UTR;Body;Body;Body;Body
cg24100140	chr10	75254813	PPP3CB-AS1;PPP3CB-AS1;PPP3CB;PPP3CB;PPP3CB;PPP3CB;PPP3CB	NR_132103;NR_132104;NM_001289969;NM_001142354;NM_001142353;NM_021132;NM_001289968	TSS1500;TSS1500;5'UTR;Body;Body;Body;Body
cg00537185	chr10	75258323	PPP3CB-AS1;PPP3CB-AS1;USP54	NR_132103;NR_132104;NM_152586	Body;Body;3'UTR
cg21503945	chr10	75232826	PPP3CB;PPP3CB;PPP3CB;PPP3CB;PPP3CB	NM_001142354;NM_001142353;NM_021132;NM_001289969;NM_001289968	Body;Body;Body;Body;Body
cg12917252	chr10	75256940	PPP3CB-AS1;PPP3CB-AS1;PPP3CB;PPP3CB;PPP3CB;PPP3CB;PPP3CB	NR_132103;NR_132104;NM_001289968;NM_001289969;NM_001142354;NM_001142353;NM_021132	Body;Body;TSS1500;TSS1500;TSS1500;TSS1500;TSS1500
cg06824641	chr8	22298455	PPP3CC	NM_005605	TSS200
cg05713735	chr8	22298584	PPP3CC	NM_005605	TSS200
cg27420822	chr8	22298238	PPP3CC;PPP3CC;PPP3CC	NM_001243975;NM_001243974;NM_005605	TSS1500;TSS1500;TSS1500
cg01320780	chr8	22298453	PPP3CC	NM_005605	TSS200
cg27004076	chr8	22298571	PPP3CC	NM_005605	TSS200
cg16102063	chr8	22298240	PPP3CC	NM_005605	TSS1500
cg17642145	chr8	22298578	PPP3CC	NM_005605	TSS200
cg17260383	chr8	22298246	PPP3CC	NM_005605	TSS1500
cg19021985	chr8	22398190	PPP3CC	NM_005605	Body
cg25983305	chr8	22298586	PPP3CC	NM_005605	TSS200
cg16037947	chr8	22305714	PPP3CC;PPP3CC;PPP3CC	NM_001243975;NM_001243974;NM_005605	Body;Body;Body
cg01458692	chr8	22380306	PPP3CC;PPP3CC;PPP3CC	NM_001243975;NM_001243974;NM_005605	Body;Body;Body
cg03045606	chr8	22381401	PPP3CC;PPP3CC;PPP3CC	NM_001243975;NM_001243974;NM_005605	Body;Body;Body
cg25669697	chr8	22333087	PPP3CC;PPP3CC;PPP3CC	NM_001243975;NM_001243974;NM_005605	Body;Body;Body
cg10372493	chr8	22297420	PPP3CC;PPP3CC;PPP3CC	NM_001243975;NM_001243974;NM_005605	TSS1500;TSS1500;TSS1500
cg02640558	chr8	22299141	PPP3CC	NM_005605	Body
cg08325885	chr8	22297108	PPP3CC	NM_005605	TSS1500
cg06575316	chr8	22330427	PPP3CC;PPP3CC;PPP3CC	NM_001243975;NM_001243974;NM_005605	Body;Body;Body
cg13180375	chr8	22298119	PPP3CC	NM_005605	TSS1500
cg03168886	chr8	22387548	PPP3CC;PPP3CC;PPP3CC	NM_001243975;NM_001243974;NM_005605	Body;Body;Body
cg17838127	chr8	22298935	PPP3CC	NM_005605	1stExon
cg04706735	chr8	22326349	PPP3CC;PPP3CC;PPP3CC	NM_001243975;NM_001243974;NM_005605	Body;Body;Body
cg18137347	chr8	22300500	PPP3CC;PPP3CC;PPP3CC	NM_001243975;NM_001243974;NM_005605	Body;Body;Body
cg20196230	chr8	22395732	PPP3CC;PPP3CC;PPP3CC	NM_001243975;NM_001243974;NM_005605	Body;Body;Body
cg16978687	chr8	22332490	PPP3CC;PPP3CC;PPP3CC	NM_001243975;NM_001243974;NM_005605	Body;Body;Body
cg04537557	chr8	22390157	PPP3CC;PPP3CC;PPP3CC	NM_001243975;NM_001243974;NM_005605	Body;Body;Body
cg07622412	chr8	22314221	PPP3CC;PPP3CC;PPP3CC	NM_001243975;NM_001243974;NM_005605	Body;Body;Body
cg20815371	chr8	22311197	PPP3CC;PPP3CC;PPP3CC	NM_001243975;NM_001243974;NM_005605	Body;Body;Body
cg07015444	chr8	22342624	PPP3CC;PPP3CC;PPP3CC	NM_001243975;NM_001243974;NM_005605	Body;Body;Body
cg19694519	chr8	22389206	PPP3CC	NM_005605	Body
cg18572866	chr8	22368225	PPP3CC;PPP3CC;PPP3CC	NM_001243975;NM_001243974;NM_005605	Body;Body;Body
cg03714504	chr8	22351226	PPP3CC;PPP3CC;PPP3CC	NM_001243975;NM_001243974;NM_005605	Body;Body;Body
cg00589864	chr2	68478328	PPP3R1	NM_000945	Body
cg04336164	chr2	68478630	PPP3R1	NM_000945	Body
cg19367232	chr2	68478649	PPP3R1	NM_000945	Body
cg04496615	chr2	68479620	PPP3R1;PPP3R1	NM_000945;NM_000945	5'UTR;1stExon
cg12079020	chr2	68459433	PPP3R1	NM_000945	Body
cg20919705	chr2	68446054	PPP3R1	NM_000945	Body
cg04656734	chr2	68466888	PPP3R1	NM_000945	Body
cg20810558	chr2	68420532	PPP3R1	NM_000945	Body
cg09575603	chr2	68480722	PPP3R1	NM_000945	TSS1500
cg01511600	chr2	68460761	PPP3R1	NM_000945	Body
cg19363420	chr2	68478378	PPP3R1	NM_000945	Body
cg10388873	chr2	68416085	PPP3R1	NM_000945	Body
cg09428623	chr2	68480128	PPP3R1	NM_000945	TSS1500
cg15482884	chr2	68423398	PPP3R1	NM_000945	Body
cg08562592	chr2	68460264	PPP3R1	NM_000945	Body
cg08546425	chr2	68459491	PPP3R1	NM_000945	Body
cg03263685	chr2	68480160	PPP3R1	NM_000945	TSS1500
cg16179607	chr2	68476020	PPP3R1	NM_000945	Body
cg04204688	chr2	68418729	PPP3R1	NM_000945	Body
cg09773442	chr2	68471759	PPP3R1	NM_000945	Body
cg18618964	chr2	68480222	PPP3R1	NM_000945	TSS1500
cg17839545	chr2	68412870	PPP3R1	NM_000945	Body
cg02784513	chr2	68430960	PPP3R1	NM_000945	Body
cg26079423	chr2	68460628	PPP3R1	NM_000945	Body
cg20063954	chr2	68452607	PPP3R1	NM_000945	Body
cg02607907	chr2	68443671	PPP3R1	NM_000945	Body
cg01878805	chr2	68456627	PPP3R1	NM_000945	Body
cg15810720	chr2	68480718	PPP3R1	NM_000945	TSS1500
cg14414124	chr2	68465373	PPP3R1	NM_000945	Body
cg09423085	chr2	68478351	PPP3R1	NM_000945	Body
cg19454294	chr2	68466335	PPP3R1	NM_000945	Body
cg05552318	chr2	68421018	PPP3R1	NM_000945	Body
cg02500883.1	chr9	104356619	GRIN3A;PPP3R2;PPP3R2	NM_133445;NM_147180;NM_147180	Body;1stExon;3'UTR
cg14285012.1	chr9	104357967	PPP3R2;GRIN3A	NM_147180;NM_133445	TSS1500;Body
cg12417668.1	chr9	104357997	PPP3R2;GRIN3A	NM_147180;NM_133445	TSS1500;Body
cg02602411.1	chr9	104357177	GRIN3A;PPP3R2	NM_133445;NM_147180	Body;1stExon
cg09390512.1	chr9	104355491	PPP3R2;PPP3R2;GRIN3A	NM_147180;NM_147180;NM_133445	3'UTR;1stExon;Body
cg15765694.1	chr9	104358101	PPP3R2;GRIN3A	NM_147180;NM_133445	TSS1500;Body
cg02757295.1	chr9	104358400	PPP3R2;GRIN3A	NM_147180;NM_133445	TSS1500;Body
cg08505076	chr17	7122063	ACADVL;DLG4;DLG4;ACADVL	NM_000018;NM_001128827;NM_001365;NM_001033859	TSS1500;TSS1500;Body;TSS1500
cg24706032	chr17	7123285	DLG4;ACADVL;ACADVL;ACADVL;DLG4;ACADVL	NM_001365;NM_001033859;NM_001033859;NM_000018;NM_001365;NM_000018	5'UTR;5'UTR;1stExon;5'UTR;1stExon;1stExon
cg21218476	chr17	7117863	DLG4;DLG4	NM_001365;NM_001128827	Body;Body
cg02295678	chr17	7123415	DLG4;ACADVL;ACADVL	NM_001365;NM_000018;NM_001033859	TSS200;Body;Body
cg26648054	chr17	7117995	DLG4;DLG4	NM_001365;NM_001128827	Body;Body
cg16862315	chr17	7123138	DLG4;ACADVL;ACADVL;DLG4	NM_001365;NM_001033859;NM_000018;NM_001365	5'UTR;TSS200;TSS200;1stExon
cg12092677	chr17	7120534	DLG4;DLG4;DLG4;ACADVL	NM_001128827;NM_001128827;NM_001365;NM_001270447	1stExon;5'UTR;Body;Body
cg05653753	chr17	7105498	DLG4;DLG4	NM_001365;NM_001128827	Body;Body
cg26500637	chr17	7120513	DLG4;DLG4;DLG4;ACADVL	NM_001128827;NM_001128827;NM_001365;NM_001270447	1stExon;5'UTR;Body;Body
cg03613822	chr17	7115140	DLG4;DLG4	NM_001365;NM_001128827	Body;Body
cg10347199	chr17	7123561	DLG4;ACADVL;ACADVL	NM_001365;NM_000018;NM_001033859	TSS200;Body;Body
cg23465427	chr17	7111429	DLG4;DLG4	NM_001365;NM_001128827	Body;Body
cg13768953	chr17	7114967	DLG4;DLG4	NM_001365;NM_001128827	Body;Body
cg03182218	chr17	7100221	DLG4;DLG4	NM_001365;NM_001128827	Body;Body
cg19513193	chr17	7123490	DLG4;ACADVL;ACADVL	NM_001365;NM_000018;NM_001033859	TSS200;Body;Body
cg12204773	chr17	7123253	DLG4;ACADVL;ACADVL;ACADVL;DLG4;ACADVL	NM_001365;NM_001033859;NM_001033859;NM_000018;NM_001365;NM_000018	5'UTR;5'UTR;1stExon;5'UTR;1stExon;1stExon
cg08860136	chr17	7111414	DLG4;DLG4	NM_001365;NM_001128827	Body;Body
cg12709244	chr17	7123282	DLG4;ACADVL;ACADVL;ACADVL;DLG4;ACADVL	NM_001365;NM_001033859;NM_001033859;NM_000018;NM_001365;NM_000018	5'UTR;5'UTR;1stExon;5'UTR;1stExon;1stExon
cg24776910	chr17	7117616	DLG4;DLG4	NM_001365;NM_001128827	Body;Body
cg25521963	chr17	7123553	DLG4;ACADVL;ACADVL	NM_001365;NM_000018;NM_001033859	TSS200;Body;Body
cg18420143	chr17	7123125	DLG4;ACADVL;ACADVL;DLG4	NM_001365;NM_001033859;NM_000018;NM_001365	5'UTR;TSS200;TSS200;1stExon
cg07716032	chr17	7122846	DLG4;ACADVL;ACADVL;DLG4	NM_001365;NM_000018;NM_001033859;NM_001365	5'UTR;TSS1500;TSS1500;1stExon
cg02013373	chr17	7107787	DLG4;DLG4	NM_001128827;NM_001365	Body;Body
cg07408989	chr17	7116792	DLG4;DLG4	NM_001365;NM_001128827	Body;Body
cg19466160	chr17	7117160	DLG4;DLG4	NM_001365;NM_001128827	Body;Body
cg15802396	chr17	7108305	DLG4;DLG4	NM_001365;NM_001128827	Body;Body
cg16341159	chr17	7121370	DLG4;DLG4	NM_001128827;NM_001365	TSS1500;Body
cg21747817	chr17	7120354	ACADVL;DLG4;DLG4	NM_001270447;NM_001128827;NM_001365	TSS200;Body;Body
cg27363558	chr17	7108792	DLG4;DLG4	NM_001365;NM_001128827	Body;Body
cg06421614	chr17	7121116	DLG4;DLG4	NM_001365;NM_001128827	Body;TSS200
cg01697794	chr17	7117125	DLG4;DLG4	NM_001365;NM_001128827	Body;Body
cg12019755	chr17	7109007	DLG4;DLG4	NM_001128827;NM_001365	Body;Body
cg15014684	chr17	7093301	DLG4;DLG4	NM_001365;NM_001128827	3'UTR;3'UTR
cg15471503	chr17	7097501	DLG4;DLG4	NM_001128827;NM_001365	Body;Body
cg19217955	chr17	7123994	DLG4;ACADVL;ACADVL	NM_001365;NM_000018;NM_001033859	TSS1500;Body;Body
cg21636577	chr17	7121881	ACADVL;DLG4;DLG4;ACADVL	NM_000018;NM_001128827;NM_001365;NM_001033859	TSS1500;TSS1500;Body;TSS1500
cg02525785	chr17	7117684	DLG4;DLG4	NM_001365;NM_001128827	Body;Body
cg00672228	chr17	7123130	DLG4;ACADVL;ACADVL;DLG4	NM_001365;NM_001033859;NM_000018;NM_001365	5'UTR;TSS200;TSS200;1stExon
cg15794706	chr17	7097007	DLG4;DLG4	NM_001128827;NM_001365	Body;Body
cg25856632	chr17	7111551	DLG4;DLG4	NM_001365;NM_001128827	Body;Body
cg16564940	chr17	7117310	DLG4;DLG4	NM_001365;NM_001128827	Body;Body
cg02399571	chr17	7118430	DLG4;DLG4	NM_001365;NM_001128827	Body;Body
cg07813421	chr17	7123626	DLG4;ACADVL;ACADVL	NM_001365;NM_000018;NM_001033859	TSS1500;Body;Body
cg26674800	chr17	7108653	DLG4;DLG4	NM_001365;NM_001128827	Body;Body
cg24825722	chr17	7121848	ACADVL;DLG4;DLG4;ACADVL	NM_000018;NM_001128827;NM_001365;NM_001033859	TSS1500;TSS1500;Body;TSS1500
cg04106389	chr17	7117241	DLG4;DLG4	NM_001365;NM_001128827	Body;Body
cg02740128	chr17	7123860	DLG4;ACADVL;ACADVL	NM_001365;NM_000018;NM_001033859	TSS1500;Body;Body
cg22488539	chr17	7119330	ACADVL;DLG4;DLG4	NM_001270447;NM_001128827;NM_001365	TSS1500;Body;Body
cg12684420	chr17	7096932	DLG4;DLG4	NM_001128827;NM_001365	Body;Body
cg10900230	chr17	7108589	DLG4;DLG4	NM_001128827;NM_001365	Body;Body
cg23153707	chr17	7121040	DLG4;DLG4	NM_001365;NM_001128827	Body;TSS200
cg04153604	chr17	7099823	DLG4;DLG4	NM_001365;NM_001128827	Body;Body
cg12228229	chr17	7122261	DLG4;ACADVL;DLG4;ACADVL;DLG4	NM_001365;NM_000018;NM_001128827;NM_001033859;NM_001365	5'UTR;TSS1500;TSS1500;TSS1500;1stExon
cg02801977	chr17	7094663	DLG4;DLG4;DLG4;DLG4	NM_001128827;NM_001365;NM_001128827;NM_001365	ExonBnd;ExonBnd;Body;Body
cg09336589	chr17	7107939	DLG4;DLG4	NM_001365;NM_001128827	Body;Body
cg03508063	chr17	7124385	DLG4;ACADVL;ACADVL	NM_001365;NM_000018;NM_001033859	TSS1500;Body;Body
cg16595918	chr17	7120162	ACADVL;DLG4;DLG4	NM_001270447;NM_001128827;NM_001365	TSS1500;Body;Body
cg01780685	chr17	7099875	DLG4;DLG4	NM_001365;NM_001128827	Body;Body
cg13729891	chr17	7108468	DLG4;DLG4	NM_001365;NM_001128827	Body;Body
cg16168199	chr17	7123990	DLG4;ACADVL;ACADVL	NM_001365;NM_000018;NM_001033859	TSS1500;Body;Body
cg22292278	chr17	7096996	DLG4;DLG4;DLG4;DLG4	NM_001128827;NM_001365;NM_001128827;NM_001365	ExonBnd;ExonBnd;Body;Body
cg20201647	chr17	7118944	ACADVL;DLG4;DLG4	NM_001270447;NM_001128827;NM_001365	TSS1500;Body;Body
cg23300259	chr17	7098074	DLG4;DLG4	NM_001128827;NM_001365	Body;Body
cg17107626	chr17	7115524	DLG4;DLG4	NM_001365;NM_001128827	Body;Body
cg23566401	chr17	7120484	DLG4;DLG4;DLG4	NM_001128827;NM_001365;NM_001128827	1stExon;Body;5'UTR
cg05279172	chr17	7113697	DLG4;DLG4	NM_001365;NM_001128827	Body;Body
cg16448399	chr18	3880076	DLGAP1;DLGAP1	NM_004746;NM_004746	1stExon;5'UTR
cg17298239	chr18	3499253	DLGAP1;DLGAP1	NM_001003809;NM_004746	Body;Body
cg27278787	chr18	3499813	DLGAP1;DLGAP1	NM_001003809;NM_004746	Body;Body
cg15673034	chr18	3499093	DLGAP1;DLGAP1	NM_001003809;NM_004746	3'UTR;3'UTR
cg26598649	chr18	3880086	DLGAP1;DLGAP1	NM_004746;NM_004746	1stExon;5'UTR
cg04758381	chr18	3971140	DLGAP1-AS4;DLGAP1;DLGAP1	NR_102696;NM_004746;NM_001242761	Body;5'UTR;5'UTR
cg23918507	chr18	3771380	DLGAP1;DLGAP1	NM_001003809;NM_004746	Body;Body
cg15156844	chr18	3880020	DLGAP1	NM_004746	1stExon
cg05205695	chr18	4455230	DLGAP1;DLGAP1;DLGAP1;DLGAP1	NM_004746;NM_001242761;NM_004746;NM_001242761	1stExon;1stExon;5'UTR;5'UTR
cg12640568	chr18	3612507	DLGAP1;DLGAP1;DLGAP1;DLGAP1;DLGAP1;DLGAP1;DLGAP1;DLGAP1;DLGAP1	NM_001003809;NM_001242766;NM_001308390;NM_001242764;NM_001242763;NM_001242762;NM_004746;NM_001242765;NM_001242761	Body;Body;Body;Body;Body;Body;Body;Body;Body
cg17147624	chr18	3810343	DLGAP1;DLGAP1;DLGAP1;DLGAP1;DLGAP1;DLGAP1;DLGAP1;DLGAP1;DLGAP1	NM_001003809;NM_001242766;NM_001308390;NM_001242764;NM_001242763;NM_001242762;NM_004746;NM_001242765;NM_001242761	Body;Body;Body;Body;Body;Body;Body;Body;Body
cg11837610	chr18	3726221	DLGAP1;DLGAP1;DLGAP1;DLGAP1;DLGAP1;DLGAP1;DLGAP1;DLGAP1;DLGAP1	NM_001003809;NM_001242766;NM_001308390;NM_001242764;NM_001242763;NM_001242762;NM_004746;NM_001242765;NM_001242761	Body;Body;Body;Body;Body;Body;Body;Body;Body
cg19102118	chr18	3998459	DLGAP1-AS4;DLGAP1;DLGAP1	NR_102696;NM_004746;NM_001242761	Body;5'UTR;5'UTR
cg08979543	chr18	3880168	DLGAP1-AS3;DLGAP1;DLGAP1	NR_038895;NM_004746;NM_001242761	Body;5'UTR;5'UTR
cg13696868	chr18	4069560	DLGAP1;DLGAP1	NM_004746;NM_001242761	5'UTR;5'UTR
cg21702625	chr18	3502812	DLGAP1;DLGAP1	NM_001003809;NM_004746	Body;Body
cg18855268	chr18	3873006	DLGAP1;DLGAP1;DLGAP1;DLGAP1;DLGAP1;DLGAP1	NM_001308390;NM_001242764;NM_001242763;NM_001242762;NM_004746;NM_001242761	Body;Body;Body;Body;Body;Body
cg23294140	chr18	4264613	DLGAP1-AS5;DLGAP1;DLGAP1	NR_036489;NM_004746;NM_001242761	Body;5'UTR;5'UTR
cg02648422	chr18	4068843	DLGAP1;DLGAP1	NM_004746;NM_001242761	5'UTR;5'UTR
cg08312880	chr18	3620848	DLGAP1;DLGAP1;DLGAP1;DLGAP1;DLGAP1;DLGAP1;DLGAP1;DLGAP1;DLGAP1	NM_001003809;NM_001242766;NM_001308390;NM_001242764;NM_001242763;NM_001242762;NM_004746;NM_001242765;NM_001242761	Body;Body;Body;Body;Body;Body;Body;Body;Body
cg25918501	chr18	4394921	DLGAP1;DLGAP1	NM_004746;NM_001242761	5'UTR;5'UTR
cg10386511	chr18	3903479	DLGAP1;DLGAP1	NM_004746;NM_001242761	5'UTR;5'UTR
cg14181588	chr18	3931732	DLGAP1;DLGAP1	NM_004746;NM_001242761	5'UTR;5'UTR
cg25841334	chr18	3612575	DLGAP1;DLGAP1;DLGAP1;DLGAP1;DLGAP1;DLGAP1;DLGAP1;DLGAP1;DLGAP1	NM_001003809;NM_001242766;NM_001308390;NM_001242764;NM_001242763;NM_001242762;NM_004746;NM_001242765;NM_001242761	Body;Body;Body;Body;Body;Body;Body;Body;Body
cg07217718	chr18	3585484	DLGAP1;DLGAP1;DLGAP1;DLGAP1;DLGAP1;DLGAP1;DLGAP1;DLGAP1;DLGAP1	NM_001003809;NM_001242766;NM_001308390;NM_001242764;NM_001242763;NM_001242762;NM_004746;NM_001242765;NM_001242761	Body;Body;Body;Body;Body;Body;Body;Body;Body
cg16672818	chr18	3606680	DLGAP1-AS2;DLGAP1;DLGAP1;DLGAP1;DLGAP1;DLGAP1;DLGAP1;DLGAP1;DLGAP1;DLGAP1	NR_119377;NM_001003809;NM_001242766;NM_001308390;NM_001242764;NM_001242763;NM_001242762;NM_004746;NM_001242765;NM_001242761	Body;Body;Body;Body;Body;Body;Body;Body;Body;Body
cg23717106	chr18	3768748	DLGAP1;DLGAP1	NM_001003809;NM_004746	Body;Body
cg04214965	chr18	3875619	DLGAP1;DLGAP1;DLGAP1;DLGAP1;DLGAP1;DLGAP1	NM_001242764;NM_001308390;NM_001242763;NM_001242762;NM_004746;NM_001242761	TSS1500;TSS1500;TSS1500;TSS1500;Body;Body
cg18164689	chr18	4264058	DLGAP1-AS5;DLGAP1;DLGAP1	NR_036489;NM_004746;NM_001242761	TSS1500;5'UTR;5'UTR
cg23541808	chr18	3541379	DLGAP1;DLGAP1;DLGAP1;DLGAP1;DLGAP1;DLGAP1;DLGAP1;DLGAP1;DLGAP1	NM_001003809;NM_001242766;NM_001308390;NM_001242764;NM_001242763;NM_001242762;NM_004746;NM_001242765;NM_001242761	Body;Body;Body;Body;Body;Body;Body;Body;Body
cg25439807	chr18	3771151	DLGAP1;DLGAP1	NM_001003809;NM_004746	Body;Body
cg10900394	chr18	3916731	DLGAP1;DLGAP1	NM_004746;NM_001242761	5'UTR;5'UTR
cg14387005	chr18	3676321	DLGAP1;DLGAP1;DLGAP1;DLGAP1;DLGAP1;DLGAP1;DLGAP1;DLGAP1;DLGAP1	NM_001003809;NM_001242766;NM_001308390;NM_001242764;NM_001242763;NM_001242762;NM_004746;NM_001242765;NM_001242761	Body;Body;Body;Body;Body;Body;Body;Body;Body
cg22337620	chr18	3689357	DLGAP1;DLGAP1;DLGAP1;DLGAP1;DLGAP1;DLGAP1;DLGAP1;DLGAP1;DLGAP1	NM_001003809;NM_001242766;NM_001308390;NM_001242764;NM_001242763;NM_001242762;NM_004746;NM_001242765;NM_001242761	Body;Body;Body;Body;Body;Body;Body;Body;Body
cg12312205	chr18	3594173	DLGAP1;FLJ35776;DLGAP1	NM_001003809;NR_024101;NM_004746	Body;Body;Body
cg01813748	chr18	3603121	DLGAP1-AS2;DLGAP1;DLGAP1;DLGAP1;DLGAP1;DLGAP1;DLGAP1;DLGAP1;DLGAP1;DLGAP1	NR_119377;NM_001003809;NM_001242766;NM_001308390;NM_001242764;NM_001242763;NM_001242762;NM_004746;NM_001242765;NM_001242761	TSS1500;Body;Body;Body;Body;Body;Body;Body;Body;Body
cg06786612	chr18	4130692	DLGAP1;DLGAP1	NM_004746;NM_001242761	5'UTR;5'UTR
cg10489650	chr18	3512188	DLGAP1;DLGAP1;DLGAP1;DLGAP1;DLGAP1;DLGAP1;DLGAP1;DLGAP1;DLGAP1	NM_001003809;NM_001242766;NM_001308390;NM_001242764;NM_001242763;NM_001242762;NM_004746;NM_001242765;NM_001242761	Body;Body;Body;Body;Body;Body;Body;Body;Body
cg00495303	chr18	3771110	DLGAP1;DLGAP1	NM_001003809;NM_004746	Body;Body
cg05120280	chr18	3742168	DLGAP1;DLGAP1;DLGAP1;DLGAP1;DLGAP1;DLGAP1;DLGAP1;DLGAP1;DLGAP1	NM_001003809;NM_001242766;NM_001308390;NM_001242764;NM_001242763;NM_001242762;NM_004746;NM_001242765;NM_001242761	Body;Body;Body;Body;Body;Body;Body;Body;Body
cg18460186	chr18	3870024	DLGAP1;DLGAP1;DLGAP1;DLGAP1;DLGAP1;DLGAP1	NM_001308390;NM_001242764;NM_001242763;NM_001242762;NM_004746;NM_001242761	Body;Body;Body;Body;Body;Body
cg14960433	chr18	3985648	DLGAP1-AS4;DLGAP1;DLGAP1	NR_102696;NM_004746;NM_001242761	Body;5'UTR;5'UTR
cg16850687	chr18	3594398	DLGAP1;FLJ35776;DLGAP1	NM_001003809;NR_024101;NM_004746	Body;Body;Body
cg09779837	chr18	3574448	DLGAP1;DLGAP1;DLGAP1;DLGAP1;DLGAP1;DLGAP1;DLGAP1;DLGAP1;DLGAP1	NM_001003809;NM_001242766;NM_001308390;NM_001242764;NM_001242763;NM_001242762;NM_004746;NM_001242765;NM_001242761	Body;Body;Body;Body;Body;Body;Body;Body;Body
cg00714068	chr18	3513534	DLGAP1;DLGAP1;DLGAP1;DLGAP1;DLGAP1;DLGAP1;DLGAP1;DLGAP1;DLGAP1	NM_001003809;NM_001242766;NM_001308390;NM_001242764;NM_001242763;NM_001242762;NM_004746;NM_001242765;NM_001242761	Body;Body;Body;Body;Body;Body;Body;Body;Body
cg24000516	chr18	3630459	DLGAP1;DLGAP1;DLGAP1;DLGAP1;DLGAP1;DLGAP1;DLGAP1;DLGAP1;DLGAP1	NM_001003809;NM_001242766;NM_001308390;NM_001242764;NM_001242763;NM_001242762;NM_004746;NM_001242765;NM_001242761	Body;Body;Body;Body;Body;Body;Body;Body;Body
cg14168851	chr18	3602111	DLGAP1;DLGAP1;DLGAP1;DLGAP1;DLGAP1;DLGAP1;DLGAP1;DLGAP1;DLGAP1	NM_001003809;NM_001242766;NM_001308390;NM_001242764;NM_001242763;NM_001242762;NM_004746;NM_001242765;NM_001242761	Body;Body;Body;Body;Body;Body;Body;Body;Body
cg14014730	chr18	3758778	DLGAP1;DLGAP1;DLGAP1;DLGAP1;DLGAP1;DLGAP1;DLGAP1;DLGAP1;DLGAP1	NM_001003809;NM_001242766;NM_001308390;NM_001242764;NM_001242763;NM_001242762;NM_004746;NM_001242765;NM_001242761	Body;Body;Body;Body;Body;Body;Body;Body;Body
cg10813029	chr18	3715502	DLGAP1;DLGAP1;DLGAP1;DLGAP1;DLGAP1;DLGAP1;DLGAP1;DLGAP1;DLGAP1	NM_001003809;NM_001242766;NM_001308390;NM_001242764;NM_001242763;NM_001242762;NM_004746;NM_001242765;NM_001242761	Body;Body;Body;Body;Body;Body;Body;Body;Body
cg27602828	chr18	3845348	DLGAP1;DLGAP1	NM_001003809;NM_004746	TSS200;Body
cg06617327	chr18	3661481	DLGAP1;DLGAP1;DLGAP1;DLGAP1;DLGAP1;DLGAP1;DLGAP1;DLGAP1;DLGAP1	NM_001003809;NM_001242766;NM_001308390;NM_001242764;NM_001242763;NM_001242762;NM_004746;NM_001242765;NM_001242761	Body;Body;Body;Body;Body;Body;Body;Body;Body
cg02239915	chr18	3554341	DLGAP1;DLGAP1;DLGAP1;DLGAP1;DLGAP1;DLGAP1;DLGAP1;DLGAP1;DLGAP1	NM_001003809;NM_001242766;NM_001308390;NM_001242764;NM_001242763;NM_001242762;NM_004746;NM_001242765;NM_001242761	Body;Body;Body;Body;Body;Body;Body;Body;Body
cg09887678	chr18	3602874	DLGAP1-AS2;DLGAP1;DLGAP1;DLGAP1;DLGAP1;DLGAP1;DLGAP1;DLGAP1;DLGAP1;DLGAP1	NR_119377;NM_001003809;NM_001242766;NM_001308390;NM_001242764;NM_001242763;NM_001242762;NM_004746;NM_001242765;NM_001242761	TSS1500;Body;Body;Body;Body;Body;Body;Body;Body;Body
cg14470220	chr18	3972990	DLGAP1-AS4;DLGAP1;DLGAP1	NR_102696;NM_004746;NM_001242761	Body;5'UTR;5'UTR
cg05637792	chr18	4152429	DLGAP1;DLGAP1	NM_004746;NM_001242761	5'UTR;5'UTR
cg18389339	chr18	3730593	DLGAP1;DLGAP1	NM_001003809;NM_004746	Body;Body
cg24795100	chr18	3699963	DLGAP1;DLGAP1;DLGAP1;DLGAP1;DLGAP1;DLGAP1;DLGAP1;DLGAP1;DLGAP1	NM_001003809;NM_001242766;NM_001308390;NM_001242764;NM_001242763;NM_001242762;NM_004746;NM_001242765;NM_001242761	Body;Body;Body;Body;Body;Body;Body;Body;Body
cg26633712	chr18	4040744	DLGAP1;DLGAP1	NM_004746;NM_001242761	5'UTR;5'UTR
cg00260642	chr18	3602109	DLGAP1;DLGAP1;DLGAP1;DLGAP1;DLGAP1;DLGAP1;DLGAP1;DLGAP1;DLGAP1	NM_001003809;NM_001242766;NM_001308390;NM_001242764;NM_001242763;NM_001242762;NM_004746;NM_001242765;NM_001242761	Body;Body;Body;Body;Body;Body;Body;Body;Body
cg01635280	chr18	3906089	DLGAP1;DLGAP1	NM_004746;NM_001242761	5'UTR;5'UTR
cg00520265	chr18	4263255	DLGAP1-AS5;DLGAP1;DLGAP1	NR_036489;NM_004746;NM_001242761	TSS1500;5'UTR;5'UTR
cg11716523	chr18	3602889	DLGAP1-AS2;DLGAP1;DLGAP1;DLGAP1;DLGAP1;DLGAP1;DLGAP1;DLGAP1;DLGAP1;DLGAP1	NR_119377;NM_001003809;NM_001242766;NM_001308390;NM_001242764;NM_001242763;NM_001242762;NM_004746;NM_001242765;NM_001242761	TSS1500;Body;Body;Body;Body;Body;Body;Body;Body;Body
cg17122789	chr18	3586433	DLGAP1;DLGAP1;DLGAP1;DLGAP1;DLGAP1;DLGAP1;DLGAP1;DLGAP1;DLGAP1	NM_001003809;NM_001242766;NM_001308390;NM_001242764;NM_001242763;NM_001242762;NM_004746;NM_001242765;NM_001242761	Body;Body;Body;Body;Body;Body;Body;Body;Body
cg08916985	chr18	4320228	DLGAP1;DLGAP1	NM_004746;NM_001242761	5'UTR;5'UTR
cg13436049	chr18	3874293	DLGAP1;DLGAP1;DLGAP1;DLGAP1;DLGAP1;DLGAP1;DLGAP1	NM_001308390;NM_001308390;NM_001242764;NM_001242763;NM_001242762;NM_004746;NM_001242761	1stExon;5'UTR;TSS200;Body;Body;Body;Body
cg21612445	chr18	3811095	DLGAP1;DLGAP1;DLGAP1;DLGAP1;DLGAP1;DLGAP1;DLGAP1;DLGAP1;DLGAP1	NM_001003809;NM_001242766;NM_001308390;NM_001242764;NM_001242763;NM_001242762;NM_004746;NM_001242765;NM_001242761	Body;Body;Body;Body;Body;Body;Body;Body;Body
cg16498406	chr18	3874363	DLGAP1;DLGAP1;DLGAP1;DLGAP1;DLGAP1;DLGAP1	NM_001242764;NM_001308390;NM_001242763;NM_001242762;NM_004746;NM_001242761	TSS200;TSS200;Body;Body;Body;Body
cg02892153	chr18	3593461	FLJ35776;DLGAP1;DLGAP1	NR_024101;NM_001003809;NM_004746	TSS1500;Body;Body
cg23274691	chr18	3580333	DLGAP1;DLGAP1;DLGAP1;DLGAP1;DLGAP1;DLGAP1;DLGAP1;DLGAP1;DLGAP1	NM_001003809;NM_001242766;NM_001308390;NM_001242764;NM_001242763;NM_001242762;NM_004746;NM_001242765;NM_001242761	Body;Body;Body;Body;Body;Body;Body;Body;Body
cg05807830	chr18	3856255	DLGAP1;DLGAP1;DLGAP1;DLGAP1;DLGAP1;DLGAP1	NM_001308390;NM_001242764;NM_001242763;NM_001242762;NM_004746;NM_001242761	Body;Body;Body;Body;Body;Body
cg00915473	chr18	3699988	DLGAP1;DLGAP1;DLGAP1;DLGAP1;DLGAP1;DLGAP1;DLGAP1;DLGAP1;DLGAP1	NM_001003809;NM_001242766;NM_001308390;NM_001242764;NM_001242763;NM_001242762;NM_004746;NM_001242765;NM_001242761	Body;Body;Body;Body;Body;Body;Body;Body;Body
cg11244603	chr18	3983541	DLGAP1-AS4;DLGAP1;DLGAP1	NR_102696;NM_004746;NM_001242761	Body;5'UTR;5'UTR
cg04400489	chr18	3868137	DLGAP1;DLGAP1;DLGAP1;DLGAP1;DLGAP1;DLGAP1	NM_001308390;NM_001242764;NM_001242763;NM_001242762;NM_004746;NM_001242761	Body;Body;Body;Body;Body;Body
cg12631169	chr18	3995452	DLGAP1-AS4;DLGAP1;DLGAP1	NR_102696;NM_004746;NM_001242761	Body;5'UTR;5'UTR
cg00041368	chr18	3879131	DLGAP1	NM_004746	1stExon
cg06032523	chr18	4392795	DLGAP1;DLGAP1	NM_004746;NM_001242761	5'UTR;5'UTR
cg15190361	chr18	3657434	DLGAP1;DLGAP1;DLGAP1;DLGAP1;DLGAP1;DLGAP1;DLGAP1;DLGAP1;DLGAP1	NM_001003809;NM_001242766;NM_001308390;NM_001242764;NM_001242763;NM_001242762;NM_004746;NM_001242765;NM_001242761	Body;Body;Body;Body;Body;Body;Body;Body;Body
cg03244990	chr18	3586328	DLGAP1;DLGAP1;DLGAP1;DLGAP1;DLGAP1;DLGAP1;DLGAP1;DLGAP1;DLGAP1	NM_001003809;NM_001242766;NM_001308390;NM_001242764;NM_001242763;NM_001242762;NM_004746;NM_001242765;NM_001242761	Body;Body;Body;Body;Body;Body;Body;Body;Body
cg13027902	chr18	3603506	DLGAP1-AS2;DLGAP1;DLGAP1;DLGAP1;DLGAP1;DLGAP1;DLGAP1;DLGAP1;DLGAP1;DLGAP1	NR_119377;NM_001003809;NM_001242766;NM_001308390;NM_001242764;NM_001242763;NM_001242762;NM_004746;NM_001242765;NM_001242761	TSS1500;Body;Body;Body;Body;Body;Body;Body;Body;Body
cg04098302	chr18	3846285	DLGAP1;DLGAP1;DLGAP1;DLGAP1;DLGAP1;DLGAP1;DLGAP1;DLGAP1;DLGAP1	NM_001003809;NM_001242765;NM_001242766;NM_001308390;NM_001242764;NM_001242763;NM_001242762;NM_004746;NM_001242761	TSS1500;TSS1500;TSS1500;Body;Body;Body;Body;Body;Body
cg17698332	chr18	3639526	DLGAP1;DLGAP1;DLGAP1;DLGAP1;DLGAP1;DLGAP1;DLGAP1;DLGAP1;DLGAP1	NM_001003809;NM_001242766;NM_001308390;NM_001242764;NM_001242763;NM_001242762;NM_004746;NM_001242765;NM_001242761	Body;Body;Body;Body;Body;Body;Body;Body;Body
cg21734356	chr18	3498854	DLGAP1;DLGAP1	NM_001003809;NM_004746	3'UTR;3'UTR
cg20384043	chr18	4270413	DLGAP1-AS5;DLGAP1;DLGAP1	NR_036489;NM_004746;NM_001242761	Body;5'UTR;5'UTR
cg00752864	chr18	4151649	DLGAP1;DLGAP1	NM_004746;NM_001242761	5'UTR;5'UTR
cg11124635	chr18	3884986	MIR6718;DLGAP1-AS3;DLGAP1;DLGAP1	NR_106776;NR_038895;NM_004746;NM_001242761	TSS1500;Body;5'UTR;5'UTR
cg25804443	chr18	3875823	DLGAP1	NM_004746	Body
cg18979888	chr18	3635902	DLGAP1;DLGAP1;DLGAP1;DLGAP1;DLGAP1;DLGAP1;DLGAP1;DLGAP1;DLGAP1	NM_001003809;NM_001242766;NM_001308390;NM_001242764;NM_001242763;NM_001242762;NM_004746;NM_001242765;NM_001242761	Body;Body;Body;Body;Body;Body;Body;Body;Body
cg05898930	chr18	3787661	DLGAP1;DLGAP1;DLGAP1;DLGAP1;DLGAP1;DLGAP1;DLGAP1;DLGAP1;DLGAP1	NM_001003809;NM_001242766;NM_001308390;NM_001242764;NM_001242763;NM_001242762;NM_004746;NM_001242765;NM_001242761	Body;Body;Body;Body;Body;Body;Body;Body;Body
cg14450972	chr18	3995557	DLGAP1-AS4;DLGAP1;DLGAP1	NR_102696;NM_004746;NM_001242761	Body;5'UTR;5'UTR
cg15874411	chr18	4252850	DLGAP1;DLGAP1	NM_004746;NM_001242761	5'UTR;5'UTR
cg05255330	chr18	3498963	DLGAP1;DLGAP1	NM_001003809;NM_004746	3'UTR;3'UTR
cg03945013	chr18	3602086	DLGAP1;DLGAP1;DLGAP1;DLGAP1;DLGAP1;DLGAP1;DLGAP1;DLGAP1;DLGAP1	NM_001003809;NM_001242766;NM_001308390;NM_001242764;NM_001242763;NM_001242762;NM_004746;NM_001242765;NM_001242761	Body;Body;Body;Body;Body;Body;Body;Body;Body
cg13793407	chr18	3721324	DLGAP1;DLGAP1;DLGAP1;DLGAP1;DLGAP1;DLGAP1;DLGAP1;DLGAP1;DLGAP1	NM_001003809;NM_001242766;NM_001308390;NM_001242764;NM_001242763;NM_001242762;NM_004746;NM_001242765;NM_001242761	Body;Body;Body;Body;Body;Body;Body;Body;Body
cg18101707	chr18	3874222	DLGAP1;DLGAP1;DLGAP1;DLGAP1;DLGAP1;DLGAP1	NM_001242764;NM_001308390;NM_001242763;NM_001242762;NM_004746;NM_001242761	1stExon;1stExon;Body;Body;Body;Body
cg07711188	chr18	3742325	DLGAP1;DLGAP1;DLGAP1;DLGAP1;DLGAP1;DLGAP1;DLGAP1;DLGAP1;DLGAP1;DLGAP1;DLGAP1;DLGAP1;DLGAP1;DLGAP1;DLGAP1;DLGAP1;DLGAP1;DLGAP1	NM_001242763;NM_004746;NM_001003809;NM_001242765;NM_001308390;NM_001242762;NM_001242761;NM_001242766;NM_001242764;NM_001003809;NM_001242766;NM_001308390;NM_001242764;NM_001242763;NM_001242762;NM_004746;NM_001242765;NM_001242761	ExonBnd;ExonBnd;ExonBnd;ExonBnd;ExonBnd;ExonBnd;ExonBnd;ExonBnd;ExonBnd;Body;Body;Body;Body;Body;Body;Body;Body;Body
cg14093720	chr18	3712400	DLGAP1;DLGAP1	NM_001003809;NM_004746	Body;Body
cg13228862	chr18	3729405	DLGAP1;DLGAP1	NM_001003809;NM_004746	Body;Body
cg06917015	chr18	3664534	DLGAP1;DLGAP1;DLGAP1;DLGAP1;DLGAP1;DLGAP1;DLGAP1;DLGAP1;DLGAP1	NM_001003809;NM_001242766;NM_001308390;NM_001242764;NM_001242763;NM_001242762;NM_004746;NM_001242765;NM_001242761	Body;Body;Body;Body;Body;Body;Body;Body;Body
cg05757358	chr18	3603660	DLGAP1-AS2;DLGAP1;DLGAP1;DLGAP1;DLGAP1;DLGAP1;DLGAP1;DLGAP1;DLGAP1;DLGAP1	NR_119377;NM_001003809;NM_001242766;NM_001308390;NM_001242764;NM_001242763;NM_001242762;NM_004746;NM_001242765;NM_001242761	TSS200;Body;Body;Body;Body;Body;Body;Body;Body;Body
cg24943150	chr18	3924605	DLGAP1;DLGAP1	NM_004746;NM_001242761	5'UTR;5'UTR
cg24595611	chr18	3966816	DLGAP1-AS4;DLGAP1;DLGAP1	NR_102696;NM_004746;NM_001242761	Body;5'UTR;5'UTR
cg07048414	chr18	3795107	DLGAP1;DLGAP1;DLGAP1;DLGAP1;DLGAP1;DLGAP1;DLGAP1;DLGAP1;DLGAP1	NM_001003809;NM_001242766;NM_001308390;NM_001242764;NM_001242763;NM_001242762;NM_004746;NM_001242765;NM_001242761	Body;Body;Body;Body;Body;Body;Body;Body;Body
cg14821564	chr18	4260986	DLGAP1;DLGAP1	NM_004746;NM_001242761	5'UTR;5'UTR
cg20123962	chr18	3845703	DLGAP1;DLGAP1	NM_001003809;NM_004746	TSS1500;Body
cg14153112	chr18	3846438	DLGAP1;DLGAP1;DLGAP1;DLGAP1;DLGAP1;DLGAP1;DLGAP1;DLGAP1;DLGAP1	NM_001003809;NM_001242765;NM_001242766;NM_001308390;NM_001242764;NM_001242763;NM_001242762;NM_004746;NM_001242761	TSS1500;TSS1500;TSS1500;Body;Body;Body;Body;Body;Body
cg24295229	chr18	3722551	DLGAP1;DLGAP1;DLGAP1;DLGAP1;DLGAP1;DLGAP1;DLGAP1;DLGAP1;DLGAP1	NM_001003809;NM_001242766;NM_001308390;NM_001242764;NM_001242763;NM_001242762;NM_004746;NM_001242765;NM_001242761	Body;Body;Body;Body;Body;Body;Body;Body;Body
cg09092200	chr18	3924173	DLGAP1;DLGAP1	NM_004746;NM_001242761	5'UTR;5'UTR
cg04141970	chr18	3594060	DLGAP1-AS1;DLGAP1;DLGAP1;DLGAP1;DLGAP1;DLGAP1;DLGAP1;DLGAP1;DLGAP1;DLGAP1	NR_024101;NM_001003809;NM_001242766;NM_001308390;NM_001242764;NM_001242763;NM_001242762;NM_004746;NM_001242765;NM_001242761	TSS200;Body;Body;Body;Body;Body;Body;Body;Body;Body
cg01373718	chr18	3586266	DLGAP1;DLGAP1;DLGAP1;DLGAP1;DLGAP1;DLGAP1;DLGAP1;DLGAP1;DLGAP1	NM_001003809;NM_001242766;NM_001308390;NM_001242764;NM_001242763;NM_001242762;NM_004746;NM_001242765;NM_001242761	Body;Body;Body;Body;Body;Body;Body;Body;Body
cg09754636	chr18	3594136	DLGAP1-AS1;DLGAP1;DLGAP1;DLGAP1;DLGAP1;DLGAP1;DLGAP1;DLGAP1;DLGAP1;DLGAP1	NR_024101;NM_001003809;NM_001242766;NM_001308390;NM_001242764;NM_001242763;NM_001242762;NM_004746;NM_001242765;NM_001242761	Body;Body;Body;Body;Body;Body;Body;Body;Body;Body
cg00347981	chr18	3604036	DLGAP1-AS2;DLGAP1;DLGAP1;DLGAP1;DLGAP1;DLGAP1;DLGAP1;DLGAP1;DLGAP1;DLGAP1	NR_119377;NM_001003809;NM_001242766;NM_001308390;NM_001242764;NM_001242763;NM_001242762;NM_004746;NM_001242765;NM_001242761	Body;Body;Body;Body;Body;Body;Body;Body;Body;Body
cg21566106	chr18	3655496	DLGAP1;DLGAP1;DLGAP1;DLGAP1;DLGAP1;DLGAP1;DLGAP1;DLGAP1;DLGAP1	NM_001003809;NM_001242766;NM_001308390;NM_001242764;NM_001242763;NM_001242762;NM_004746;NM_001242765;NM_001242761	Body;Body;Body;Body;Body;Body;Body;Body;Body
cg06920833	chr18	3666099	DLGAP1;DLGAP1;DLGAP1;DLGAP1;DLGAP1;DLGAP1;DLGAP1;DLGAP1;DLGAP1	NM_001003809;NM_001242766;NM_001308390;NM_001242764;NM_001242763;NM_001242762;NM_004746;NM_001242765;NM_001242761	Body;Body;Body;Body;Body;Body;Body;Body;Body
cg20921505	chr18	3852570	DLGAP1;DLGAP1;DLGAP1;DLGAP1;DLGAP1;DLGAP1	NM_001308390;NM_001242764;NM_001242763;NM_001242762;NM_004746;NM_001242761	Body;Body;Body;Body;Body;Body
cg19622911	chr18	3771570	DLGAP1;DLGAP1	NM_001003809;NM_004746	Body;Body
cg18423469	chr18	3726858	DLGAP1;DLGAP1	NM_001003809;NM_004746	Body;Body
cg13355041	chr18	3593715	FLJ35776;DLGAP1;DLGAP1	NR_024101;NM_001003809;NM_004746	TSS1500;Body;Body
cg07989614	chr18	3624429	DLGAP1;DLGAP1;DLGAP1;DLGAP1;DLGAP1;DLGAP1;DLGAP1;DLGAP1;DLGAP1	NM_001003809;NM_001242766;NM_001308390;NM_001242764;NM_001242763;NM_001242762;NM_004746;NM_001242765;NM_001242761	Body;Body;Body;Body;Body;Body;Body;Body;Body
cg21243356	chr18	3582726	DLGAP1;DLGAP1;DLGAP1;DLGAP1;DLGAP1;DLGAP1;DLGAP1;DLGAP1;DLGAP1	NM_001003809;NM_001242766;NM_001308390;NM_001242764;NM_001242763;NM_001242762;NM_004746;NM_001242765;NM_001242761	Body;Body;Body;Body;Body;Body;Body;Body;Body
cg13888808	chr18	3526902	DLGAP1;DLGAP1;DLGAP1;DLGAP1;DLGAP1;DLGAP1;DLGAP1;DLGAP1;DLGAP1	NM_001003809;NM_001242766;NM_001308390;NM_001242764;NM_001242763;NM_001242762;NM_004746;NM_001242765;NM_001242761	Body;Body;Body;Body;Body;Body;Body;Body;Body
cg22530061	chr18	3874746	DLGAP1;DLGAP1;DLGAP1;DLGAP1;DLGAP1;DLGAP1;DLGAP1;DLGAP1	NM_001242764;NM_001308390;NM_001242763;NM_001242762;NM_001242763;NM_001242762;NM_004746;NM_001242761	TSS1500;TSS1500;1stExon;1stExon;5'UTR;5'UTR;Body;Body
cg02619784	chr18	3603226	DLGAP1-AS2;DLGAP1;DLGAP1;DLGAP1;DLGAP1;DLGAP1;DLGAP1;DLGAP1;DLGAP1;DLGAP1	NR_119377;NM_001003809;NM_001242766;NM_001308390;NM_001242764;NM_001242763;NM_001242762;NM_004746;NM_001242765;NM_001242761	TSS1500;Body;Body;Body;Body;Body;Body;Body;Body;Body
cg00140112	chr18	3879595	DLGAP1	NM_004746	1stExon
cg01669573	chr18	3758773	DLGAP1;DLGAP1;DLGAP1;DLGAP1;DLGAP1;DLGAP1;DLGAP1;DLGAP1;DLGAP1	NM_001003809;NM_001242766;NM_001308390;NM_001242764;NM_001242763;NM_001242762;NM_004746;NM_001242765;NM_001242761	Body;Body;Body;Body;Body;Body;Body;Body;Body
cg12602532	chr18	4445094	DLGAP1;DLGAP1	NM_004746;NM_001242761	5'UTR;5'UTR
cg00087068	chr18	3648324	DLGAP1;DLGAP1;DLGAP1;DLGAP1;DLGAP1;DLGAP1;DLGAP1;DLGAP1;DLGAP1	NM_001003809;NM_001242766;NM_001308390;NM_001242764;NM_001242763;NM_001242762;NM_004746;NM_001242765;NM_001242761	Body;Body;Body;Body;Body;Body;Body;Body;Body
cg18356448	chr18	3881547	DLGAP1	NM_004746	TSS1500
cg11249109	chr18	4264360	DLGAP1-AS5;DLGAP1;DLGAP1	NR_036489;NM_004746;NM_001242761	TSS1500;5'UTR;5'UTR
cg25358264	chr18	3874271	DLGAP1;DLGAP1;DLGAP1;DLGAP1;DLGAP1;DLGAP1;DLGAP1	NM_001308390;NM_001308390;NM_001242764;NM_001242763;NM_001242762;NM_004746;NM_001242761	1stExon;5'UTR;TSS200;Body;Body;Body;Body
cg05643281	chr18	4106506	DLGAP1;DLGAP1	NM_004746;NM_001242761	5'UTR;5'UTR
cg06809621	chr18	3874883	DLGAP1;DLGAP1;DLGAP1;DLGAP1;DLGAP1;DLGAP1	NM_001242764;NM_001308390;NM_001242763;NM_001242762;NM_004746;NM_001242761	TSS1500;TSS1500;TSS200;TSS200;Body;Body
cg27012424	chr18	3773224	DLGAP1;DLGAP1	NM_001003809;NM_004746	Body;Body
cg16973111	chr18	3624189	DLGAP1;DLGAP1;DLGAP1;DLGAP1;DLGAP1;DLGAP1;DLGAP1;DLGAP1;DLGAP1	NM_001003809;NM_001242766;NM_001308390;NM_001242764;NM_001242763;NM_001242762;NM_004746;NM_001242765;NM_001242761	Body;Body;Body;Body;Body;Body;Body;Body;Body
cg05135861	chr18	3935527	DLGAP1;DLGAP1	NM_004746;NM_001242761	5'UTR;5'UTR
cg19388268	chr18	3679451	DLGAP1;DLGAP1;DLGAP1;DLGAP1;DLGAP1;DLGAP1;DLGAP1;DLGAP1;DLGAP1	NM_001003809;NM_001242766;NM_001308390;NM_001242764;NM_001242763;NM_001242762;NM_004746;NM_001242765;NM_001242761	Body;Body;Body;Body;Body;Body;Body;Body;Body
cg01959652	chr18	4017666	DLGAP1;DLGAP1	NM_004746;NM_001242761	5'UTR;5'UTR
cg14469455	chr18	3711035	DLGAP1;DLGAP1;DLGAP1;DLGAP1;DLGAP1;DLGAP1;DLGAP1;DLGAP1;DLGAP1	NM_001003809;NM_001242766;NM_001308390;NM_001242764;NM_001242763;NM_001242762;NM_004746;NM_001242765;NM_001242761	Body;Body;Body;Body;Body;Body;Body;Body;Body
cg01659858	chr18	4011244	DLGAP1-AS4;DLGAP1;DLGAP1	NR_102696;NM_004746;NM_001242761	Body;5'UTR;5'UTR
cg16128363	chr18	3880558	DLGAP1	NM_004746	TSS1500
cg03760316	chr18	3594197	DLGAP1;FLJ35776;DLGAP1	NM_001003809;NR_024101;NM_004746	Body;Body;Body
cg25693099	chr18	3879303	DLGAP1	NM_004746	1stExon
cg13555491	chr18	3887106	DLGAP1-AS3;DLGAP1;DLGAP1	NR_038895;NM_004746;NM_001242761	Body;5'UTR;5'UTR
cg21541748	chr18	3541804	DLGAP1;DLGAP1;DLGAP1;DLGAP1;DLGAP1;DLGAP1;DLGAP1;DLGAP1;DLGAP1	NM_001003809;NM_001242766;NM_001308390;NM_001242764;NM_001242763;NM_001242762;NM_004746;NM_001242765;NM_001242761	Body;Body;Body;Body;Body;Body;Body;Body;Body
cg13432873	chr18	3595113	DLGAP1-AS1;DLGAP1;DLGAP1;DLGAP1;DLGAP1;DLGAP1;DLGAP1;DLGAP1;DLGAP1;DLGAP1	NR_024101;NM_001003809;NM_001242766;NM_001308390;NM_001242764;NM_001242763;NM_001242762;NM_004746;NM_001242765;NM_001242761	Body;Body;Body;Body;Body;Body;Body;Body;Body;Body
cg07548842	chr18	3526388	DLGAP1;DLGAP1;DLGAP1;DLGAP1;DLGAP1;DLGAP1;DLGAP1;DLGAP1;DLGAP1	NM_001003809;NM_001242766;NM_001308390;NM_001242764;NM_001242763;NM_001242762;NM_004746;NM_001242765;NM_001242761	Body;Body;Body;Body;Body;Body;Body;Body;Body
cg27318000	chr18	3845667	DLGAP1;DLGAP1	NM_001003809;NM_004746	TSS1500;Body
cg25073051	chr18	3728365	DLGAP1;DLGAP1	NM_001003809;NM_004746	Body;Body
cg06643882	chr18	3773774	DLGAP1;DLGAP1	NM_001003809;NM_004746	Body;Body
cg00498381	chr18	3770702	DLGAP1;DLGAP1;DLGAP1;DLGAP1;DLGAP1;DLGAP1;DLGAP1;DLGAP1;DLGAP1	NM_001003809;NM_001242766;NM_001308390;NM_001242764;NM_001242763;NM_001242762;NM_004746;NM_001242765;NM_001242761	Body;Body;Body;Body;Body;Body;Body;Body;Body
cg16316662	chr18	3772557	DLGAP1;DLGAP1;DLGAP1;DLGAP1;DLGAP1;DLGAP1;DLGAP1;DLGAP1;DLGAP1	NM_001003809;NM_001242766;NM_001308390;NM_001242764;NM_001242763;NM_001242762;NM_004746;NM_001242765;NM_001242761	Body;Body;Body;Body;Body;Body;Body;Body;Body
cg09864151	chr18	4074716	DLGAP1;DLGAP1	NM_004746;NM_001242761	5'UTR;5'UTR
cg05037158	chr18	4004036	DLGAP1-AS4;DLGAP1;DLGAP1	NR_102696;NM_004746;NM_001242761	Body;5'UTR;5'UTR
cg01367444	chr18	3665966	DLGAP1;DLGAP1;DLGAP1;DLGAP1;DLGAP1;DLGAP1;DLGAP1;DLGAP1;DLGAP1	NM_001003809;NM_001242766;NM_001308390;NM_001242764;NM_001242763;NM_001242762;NM_004746;NM_001242765;NM_001242761	Body;Body;Body;Body;Body;Body;Body;Body;Body
cg19548470	chr18	3880510	DLGAP1	NM_004746	TSS1500
cg06070496	chr18	3706638	DLGAP1;DLGAP1;DLGAP1;DLGAP1;DLGAP1;DLGAP1;DLGAP1;DLGAP1;DLGAP1	NM_001003809;NM_001242766;NM_001308390;NM_001242764;NM_001242763;NM_001242762;NM_004746;NM_001242765;NM_001242761	Body;Body;Body;Body;Body;Body;Body;Body;Body
cg07854515	chr18	3811155	DLGAP1;DLGAP1;DLGAP1;DLGAP1;DLGAP1;DLGAP1;DLGAP1;DLGAP1;DLGAP1	NM_001003809;NM_001242766;NM_001308390;NM_001242764;NM_001242763;NM_001242762;NM_004746;NM_001242765;NM_001242761	Body;Body;Body;Body;Body;Body;Body;Body;Body
cg05371589	chr18	3895161	DLGAP1-AS3;DLGAP1;DLGAP1	NR_038895;NM_004746;NM_001242761	Body;5'UTR;5'UTR
cg10029385	chr18	3577576	DLGAP1;DLGAP1;DLGAP1;DLGAP1;DLGAP1;DLGAP1;DLGAP1;DLGAP1;DLGAP1	NM_001003809;NM_001242766;NM_001308390;NM_001242764;NM_001242763;NM_001242762;NM_004746;NM_001242765;NM_001242761	Body;Body;Body;Body;Body;Body;Body;Body;Body
cg09706574	chr18	3816864	DLGAP1;DLGAP1;DLGAP1;DLGAP1;DLGAP1;DLGAP1;DLGAP1;DLGAP1;DLGAP1	NM_001003809;NM_001242766;NM_001308390;NM_001242764;NM_001242763;NM_001242762;NM_004746;NM_001242765;NM_001242761	Body;Body;Body;Body;Body;Body;Body;Body;Body
cg06291743	chr18	3875565	DLGAP1;DLGAP1;DLGAP1;DLGAP1;DLGAP1;DLGAP1	NM_001242764;NM_001308390;NM_001242763;NM_001242762;NM_004746;NM_001242761	TSS1500;TSS1500;TSS1500;TSS1500;Body;Body
cg14857136	chr18	3653843	DLGAP1;DLGAP1;DLGAP1;DLGAP1;DLGAP1;DLGAP1;DLGAP1;DLGAP1;DLGAP1	NM_001003809;NM_001242766;NM_001308390;NM_001242764;NM_001242763;NM_001242762;NM_004746;NM_001242765;NM_001242761	Body;Body;Body;Body;Body;Body;Body;Body;Body
cg21678614	chr18	3790969	DLGAP1;DLGAP1;DLGAP1;DLGAP1;DLGAP1;DLGAP1;DLGAP1;DLGAP1;DLGAP1	NM_001003809;NM_001242766;NM_001308390;NM_001242764;NM_001242763;NM_001242762;NM_004746;NM_001242765;NM_001242761	Body;Body;Body;Body;Body;Body;Body;Body;Body
cg11528834	chr18	3958817	DLGAP1;DLGAP1	NM_004746;NM_001242761	5'UTR;5'UTR
cg24595270	chr18	4182178	DLGAP1;DLGAP1	NM_004746;NM_001242761	5'UTR;5'UTR
cg22846976	chr18	3874904	DLGAP1;DLGAP1;DLGAP1;DLGAP1;DLGAP1;DLGAP1	NM_001242764;NM_001308390;NM_001242763;NM_001242762;NM_004746;NM_001242761	TSS1500;TSS1500;TSS200;TSS200;Body;Body
cg16390346	chr18	4152476	DLGAP1;DLGAP1	NM_004746;NM_001242761	5'UTR;5'UTR
cg24671939	chr18	3593798	FLJ35776;DLGAP1;DLGAP1	NR_024101;NM_001003809;NM_004746	TSS1500;Body;Body
cg17440376	chr18	3895526	DLGAP1-AS3;DLGAP1;DLGAP1	NR_038895;NM_004746;NM_001242761	Body;5'UTR;5'UTR
cg18009898	chr18	3725160	DLGAP1;DLGAP1;DLGAP1;DLGAP1;DLGAP1;DLGAP1;DLGAP1;DLGAP1;DLGAP1	NM_001003809;NM_001242766;NM_001308390;NM_001242764;NM_001242763;NM_001242762;NM_004746;NM_001242765;NM_001242761	Body;Body;Body;Body;Body;Body;Body;Body;Body
cg12760563	chr18	3594396	DLGAP1;FLJ35776;DLGAP1	NM_001003809;NR_024101;NM_004746	Body;Body;Body
cg02231309	chr18	3661445	DLGAP1;DLGAP1;DLGAP1;DLGAP1;DLGAP1;DLGAP1;DLGAP1;DLGAP1;DLGAP1	NM_001003809;NM_001242766;NM_001308390;NM_001242764;NM_001242763;NM_001242762;NM_004746;NM_001242765;NM_001242761	Body;Body;Body;Body;Body;Body;Body;Body;Body
cg17594765	chr18	3810047	DLGAP1;DLGAP1;DLGAP1;DLGAP1;DLGAP1;DLGAP1;DLGAP1;DLGAP1;DLGAP1	NM_001003809;NM_001242766;NM_001308390;NM_001242764;NM_001242763;NM_001242762;NM_004746;NM_001242765;NM_001242761	Body;Body;Body;Body;Body;Body;Body;Body;Body
cg11159132	chr18	3643885	DLGAP1;DLGAP1;DLGAP1;DLGAP1;DLGAP1;DLGAP1;DLGAP1;DLGAP1;DLGAP1	NM_001003809;NM_001242766;NM_001308390;NM_001242764;NM_001242763;NM_001242762;NM_004746;NM_001242765;NM_001242761	Body;Body;Body;Body;Body;Body;Body;Body;Body
cg06362065	chr18	3594098	DLGAP1;FLJ35776;DLGAP1	NM_001003809;NR_024101;NM_004746	Body;TSS200;Body
cg02263051	chr18	3811216	DLGAP1;DLGAP1;DLGAP1;DLGAP1;DLGAP1;DLGAP1;DLGAP1;DLGAP1;DLGAP1	NM_001003809;NM_001242766;NM_001308390;NM_001242764;NM_001242763;NM_001242762;NM_004746;NM_001242765;NM_001242761	Body;Body;Body;Body;Body;Body;Body;Body;Body
cg24878631	chr18	3703288	DLGAP1;DLGAP1;DLGAP1;DLGAP1;DLGAP1;DLGAP1;DLGAP1;DLGAP1;DLGAP1	NM_001003809;NM_001242766;NM_001308390;NM_001242764;NM_001242763;NM_001242762;NM_004746;NM_001242765;NM_001242761	Body;Body;Body;Body;Body;Body;Body;Body;Body
cg18797504	chr18	3644213	DLGAP1;DLGAP1;DLGAP1;DLGAP1;DLGAP1;DLGAP1;DLGAP1;DLGAP1;DLGAP1	NM_001003809;NM_001242766;NM_001308390;NM_001242764;NM_001242763;NM_001242762;NM_004746;NM_001242765;NM_001242761	Body;Body;Body;Body;Body;Body;Body;Body;Body
cg06203851	chr18	3895884	DLGAP1-AS3;DLGAP1;DLGAP1	NR_038895;NM_004746;NM_001242761	Body;5'UTR;5'UTR
cg05825371	chr18	3653961	DLGAP1;DLGAP1;DLGAP1;DLGAP1;DLGAP1;DLGAP1;DLGAP1;DLGAP1;DLGAP1	NM_001003809;NM_001242766;NM_001308390;NM_001242764;NM_001242763;NM_001242762;NM_004746;NM_001242765;NM_001242761	Body;Body;Body;Body;Body;Body;Body;Body;Body
cg18761756	chr18	3732002	DLGAP1;DLGAP1	NM_001003809;NM_004746	Body;Body
cg06879567	chr18	3594243	DLGAP1;FLJ35776;DLGAP1	NM_001003809;NR_024101;NM_004746	Body;Body;Body
cg23756536	chr18	3875029	DLGAP1;DLGAP1;DLGAP1;DLGAP1;DLGAP1;DLGAP1	NM_001242764;NM_001308390;NM_001242763;NM_001242762;NM_004746;NM_001242761	TSS1500;TSS1500;TSS1500;TSS1500;Body;Body
cg00024377	chr18	3666162	DLGAP1;DLGAP1;DLGAP1;DLGAP1;DLGAP1;DLGAP1;DLGAP1;DLGAP1;DLGAP1	NM_001003809;NM_001242766;NM_001308390;NM_001242764;NM_001242763;NM_001242762;NM_004746;NM_001242765;NM_001242761	Body;Body;Body;Body;Body;Body;Body;Body;Body
cg09090068	chr18	3618675	DLGAP1;DLGAP1;DLGAP1;DLGAP1;DLGAP1;DLGAP1;DLGAP1;DLGAP1;DLGAP1	NM_001003809;NM_001242766;NM_001308390;NM_001242764;NM_001242763;NM_001242762;NM_004746;NM_001242765;NM_001242761	Body;Body;Body;Body;Body;Body;Body;Body;Body
cg05111420	chr18	3538691	DLGAP1;DLGAP1;DLGAP1;DLGAP1;DLGAP1;DLGAP1;DLGAP1;DLGAP1;DLGAP1	NM_001003809;NM_001242766;NM_001308390;NM_001242764;NM_001242763;NM_001242762;NM_004746;NM_001242765;NM_001242761	Body;Body;Body;Body;Body;Body;Body;Body;Body
cg03648748	chr18	4248763	DLGAP1;DLGAP1	NM_004746;NM_001242761	5'UTR;5'UTR
cg10785385	chr22	51114364	SHANK3	NM_001080420	Body
cg07571637	chr22	51143260	SHANK3	NM_001080420	Body
cg08884490	chr22	51160651	SHANK3	NM_001080420	Body
cg06793377	chr22	51112536	SHANK3	NM_001080420	TSS1500
cg17074573	chr22	51165537	SHANK3	NM_001080420	Body
cg13213810	chr22	51158720	SHANK3	NM_001080420	Body
cg26567213	chr22	51112165	SHANK3	NM_001080420	TSS1500
cg18982286	chr22	51136325	SHANK3	NM_001080420	Body
cg09635994	chr22	51171263	SHANK3	NM_001080420	3'UTR
cg24849633	chr22	51142900	SHANK3	NM_001080420	Body
cg19324023	chr22	51170003	SHANK3	NM_001080420	3'UTR
cg17567700	chr22	51112218	SHANK3	NM_001080420	TSS1500
cg02380914	chr22	51143114	SHANK3	NM_001080420	Body
cg15728692	chr22	51135736	SHANK3	NM_001080420	Body
cg03641675	chr22	51168609	SHANK3	NM_033517	Body
cg20098420	chr22	51155589	SHANK3	NM_001080420	Body
cg08296191	chr22	51159555	SHANK3	NM_001080420	Body
cg26338173	chr22	51123475	SHANK3	NM_033517	Body
cg08505222	chr22	51139277	SHANK3	NM_001080420	Body
cg03403991	chr22	51167187	SHANK3	NM_001080420	Body
cg06534542	chr22	51123742	SHANK3	NM_033517	Body
cg02218200	chr22	51135138	SHANK3	NM_001080420	Body
cg12502079	chr22	51169028	SHANK3	NM_001080420	Body
cg10793758	chr22	51133417	SHANK3	NM_001080420	Body
cg24804953	chr22	51138859	SHANK3	NM_033517	Body
cg09828012	chr22	51164024	SHANK3	NM_001080420	Body
cg16111461	chr22	51154009	SHANK3	NM_033517	Body
cg15698355	chr22	51117860	SHANK3;SHANK3	NM_033517;NM_033517	ExonBnd;Body
cg07576525	chr22	51146088	SHANK3	NM_001080420	Body
cg16634125	chr22	51115062	SHANK3;SHANK3	NM_033517;NM_033517	ExonBnd;Body
cg04865531	chr22	51159147	SHANK3	NM_001080420	Body
cg04190002	chr22	51113604	SHANK3	NM_001080420	Body
cg10976839	chr22	51155363	SHANK3	NM_033517	Body
cg14580965	chr22	51157778	SHANK3	NM_033517	Body
cg05469294	chr22	51145303	SHANK3	NM_033517	Body
cg03193168	chr22	51159995	SHANK3	NM_001080420	Body
cg26201811	chr22	51111714	SHANK3	NM_001080420	TSS1500
cg24421842	chr22	51138910	SHANK3	NM_033517	Body
cg18851100	chr22	51158550	SHANK3	NM_001080420	Body
cg05282459	chr22	51117157	SHANK3	NM_001080420	Body
cg25029628	chr22	51147735	SHANK3	NM_033517	Body
cg11676382	chr22	51141829	SHANK3	NM_001080420	Body
cg04537738	chr22	51143999	SHANK3	NM_001080420	Body
cg01130792	chr22	51112683	SHANK3	NM_001080420	TSS1500
cg04594694	chr22	51131178	SHANK3	NM_033517	Body
cg00426976	chr22	51140977	SHANK3	NM_001080420	Body
cg25594486	chr19	51165441	SHANK1	NM_016148	Body
cg22626858	chr19	51220273	SHANK1	NM_016148	TSS200
cg11164088	chr19	51198528	SHANK1	NM_016148	Body
cg20748533	chr19	51189975	SHANK1	NM_016148	Body
cg01427575	chr19	51171712	SHANK1	NM_016148	Body
cg23374892	chr19	51165845	SHANK1	NM_016148	Body
cg12298955	chr19	51220192	SHANK1;SHANK1	NM_016148;NM_016148	1stExon;5'UTR
cg08447324	chr19	51170816	SHANK1	NM_016148	Body
cg08572336	chr19	51165404	SHANK1	NM_016148	Body
cg18411150	chr19	51172144	SHANK1	NM_016148	Body
cg11573093	chr19	51220202	SHANK1	NM_016148	TSS200
cg22598669	chr19	51186978	SHANK1	NM_016148	Body
cg26539524	chr19	51221603	SHANK1	NM_016148	TSS1500
cg13536060	chr19	51189671	SHANK1	NM_016148	Body
cg22291265	chr19	51182808	SHANK1	NM_016148	Body
cg24220046	chr19	51171640	SHANK1	NM_016148	Body
cg24039816	chr19	51220098	SHANK1	NM_016148	1stExon
cg16658931	chr19	51171061	SHANK1	NM_016148	Body
cg00380835	chr19	51165752	SHANK1	NM_016148	Body
cg13365901	chr19	51220256	SHANK1	NM_016148	TSS200
cg17525428	chr19	51197463	SHANK1	NM_016148	Body
cg07060551	chr19	51198381	SHANK1	NM_016148	Body
cg06936631	chr19	51171997	SHANK1	NM_016148	Body
cg00774550	chr19	51171836	SHANK1	NM_016148	Body
cg08586541	chr19	51198888	SHANK1	NM_016148	Body
cg09284949	chr19	51190179	SHANK1	NM_016148	Body
cg02631082	chr19	51192440	SHANK1	NM_016148	Body
cg27277859	chr19	51165632	SHANK1	NM_016148	Body
cg07526227	chr19	51168305	SHANK1	NM_016148	Body
cg27086028	chr19	51170137	SHANK1	NM_016148	Body
cg03654598	chr19	51202141	SHANK1	NM_016148	Body
cg18430991	chr19	51209010	SHANK1	NM_016148	Body
cg15526458	chr19	51217215	SHANK1;SHANK1	NM_016148;NM_016148	ExonBnd;Body
cg15805568	chr19	51199000	SHANK1	NM_016148	Body
cg18589960	chr19	51220392	SHANK1	NM_016148	TSS200
cg13447214	chr19	51211846	SHANK1	NM_016148	Body
cg17826344	chr19	51169660	SHANK1	NM_016148	Body
cg20578660	chr19	51193367	SHANK1	NM_016148	Body
cg20079992	chr19	51192728	SHANK1	NM_016148	Body
cg14426373	chr19	51220781	SHANK1	NM_016148	TSS1500
cg04933524	chr19	51207961	SHANK1	NM_016148	Body
cg11435239	chr19	51220297	SHANK1	NM_016148	TSS200
cg24824840	chr19	51219975	SHANK1	NM_016148	1stExon
cg23323297	chr19	51195418	SHANK1	NM_016148	Body
cg10286380	chr19	51171847	SHANK1	NM_016148	Body
cg26952303	chr19	51170175	SHANK1	NM_016148	Body
cg17078070	chr19	51220783	SHANK1	NM_016148	TSS1500
cg19518680	chr19	51193209	SHANK1	NM_016148	Body
cg11801011	chr19	51220537	SHANK1	NM_016148	TSS1500
cg15591578	chr19	51219167	SHANK1	NM_016148	Body
cg13740815	chr19	51170356	SHANK1	NM_016148	Body
cg22881976	chr19	51218800	SHANK1	NM_016148	Body
cg03091752	chr19	51221605	SHANK1	NM_016148	TSS1500
cg06930757	chr19	51216389	SHANK1	NM_016148	Body
cg02050905	chr19	51202086	SHANK1	NM_016148	Body
cg03357547	chr19	51165207	SHANK1	NM_016148	3'UTR
cg18117347	chr19	51196754	SHANK1	NM_016148	Body
cg20222793	chr19	51166382	SHANK1	NM_016148	Body
cg21012875	chr19	51172755	SHANK1	NM_016148	Body
cg06283017	chr19	51205007	SHANK1	NM_016148	Body
cg27351813	chr19	51197056	SHANK1	NM_016148	Body
cg12216470	chr19	51200481	SHANK1	NM_016148	Body
cg03473243	chr19	51188059	SHANK1	NM_016148	Body
cg14560133	chr19	51199453	SHANK1	NM_016148	Body
cg23671501	chr19	51167620	SHANK1	NM_016148	Body
cg04005969	chr19	51171247	SHANK1	NM_016148	Body
cg13536522	chr19	51170017	SHANK1	NM_016148	Body
cg11284196	chr19	51190047	SHANK1	NM_016148	Body
cg26594816	chr19	51193528	SHANK1	NM_016148	Body
cg16613243	chr19	51205190	SHANK1	NM_016148	Body
cg23122198	chr19	51214065	SHANK1	NM_016148	Body
cg07687951	chr11	70666560	SHANK2	NM_012309	Body
cg13080721	chr11	70564414	SHANK2	NM_012309	Body
cg18080819	chr11	70505972	SHANK2;SHANK2	NM_012309;NM_133266	Body;Body
cg26591930	chr11	70672986	SHANK2	NM_012309	Body
cg08870587	chr11	70455278	SHANK2;SHANK2	NM_012309;NM_133266	Body;Body
cg09845015	chr11	70458994	SHANK2;SHANK2	NM_012309;NM_133266	Body;Body
cg12641569	chr11	70601781	SHANK2	NM_012309	Body
cg11207372	chr11	70385365	SHANK2;SHANK2	NM_012309;NM_133266	Body;Body
cg06088782	chr11	70563839	SHANK2	NM_012309	Body
cg15218096	chr11	70858342	SHANK2	NM_012309	Body
cg21202716	chr11	70508022	SHANK2;SHANK2	NM_012309;NM_133266	Body;TSS200
cg20197694	chr11	70440363	SHANK2;SHANK2	NM_012309;NM_133266	Body;Body
cg23594638	chr11	70458719	SHANK2;SHANK2	NM_012309;NM_133266	Body;Body
cg04110224	chr11	70508463	SHANK2;SHANK2	NM_012309;NM_133266	Body;TSS1500
cg12109482	chr11	70669185	SHANK2	NM_012309	Body
cg16124935	chr11	70559616	SHANK2	NM_012309	Body
cg09902254	chr11	70858237	SHANK2	NM_012309	Body
cg05401670	chr11	70416309	SHANK2;SHANK2	NM_012309;NM_133266	Body;Body
cg00447817	chr11	70484490	SHANK2;SHANK2	NM_012309;NM_133266	Body;Body
cg22133366	chr11	70385327	SHANK2;SHANK2	NM_012309;NM_133266	Body;Body
cg13460414	chr11	70669340	SHANK2	NM_012309	Body
cg16516712	chr11	70557445	SHANK2	NM_012309	Body
cg03371662	chr11	70331426	SHANK2;SHANK2	NM_012309;NM_133266	Body;Body
cg15812599	chr11	70849065	SHANK2	NM_012309	Body
cg18411237	chr11	70653173	SHANK2	NM_012309	Body
cg08436756	chr11	70781118	SHANK2	NM_012309	Body
cg04396791	chr11	70508180	SHANK2;SHANK2	NM_012309;NM_133266	Body;TSS1500
cg25885280	chr11	70760166	SHANK2	NM_012309	Body
cg26429499	chr11	70563792	SHANK2	NM_012309	Body
cg13763339	chr11	70516627	SHANK2	NM_012309	Body
cg04903912	chr11	70374289	SHANK2;SHANK2	NM_012309;NM_133266	Body;Body
cg13280108	chr11	70398751	SHANK2;SHANK2	NM_012309;NM_133266	Body;Body
cg17627654	chr11	70508410	SHANK2;SHANK2	NM_012309;NM_133266	Body;TSS1500
cg02118458	chr11	70567180	SHANK2	NM_012309	Body
cg12198334	chr11	70692032	SHANK2	NM_012309	Body
cg16944941	chr11	70391346	SHANK2;SHANK2	NM_012309;NM_133266	Body;Body
cg07110405	chr11	70917533	SHANK2	NM_012309	5'UTR
cg14594696	chr11	70415588	SHANK2;SHANK2	NM_012309;NM_133266	Body;Body
cg17142432	chr11	70559104	SHANK2	NM_012309	Body
cg11793581	chr11	70604420	SHANK2	NM_012309	Body
cg15131024	chr11	70338408	SHANK2;SHANK2	NM_012309;NM_133266	Body;Body
cg20920827	chr11	70858475	SHANK2	NM_012309	5'UTR
cg08718050	chr11	70563677	SHANK2	NM_012309	Body
cg16312514	chr11	70650521	SHANK2	NM_012309	Body
cg03520624	chr11	70516558	SHANK2	NM_012309	Body
cg25577078	chr11	70644110	SHANK2	NM_012309	Body
cg24384034	chr11	70858463	SHANK2	NM_012309	5'UTR
cg05402634	chr11	70644141	SHANK2	NM_012309	Body
cg13641156	chr11	70515650	SHANK2	NM_012309	Body
cg03592166	chr11	70668691	SHANK2	NM_012309	Body
cg10806318	chr11	70374297	SHANK2;SHANK2	NM_012309;NM_133266	Body;Body
cg07579831	chr11	70395380	SHANK2;SHANK2	NM_012309;NM_133266	Body;Body
cg26339240	chr11	70544916	SHANK2	NM_012309	Body
cg16069986	chr11	70650456	SHANK2	NM_012309	Body
cg23008762	chr11	70653222	SHANK2	NM_012309	Body
cg20843277	chr11	70672365	SHANK2	NM_012309	Body
cg13200739	chr11	70805534	SHANK2	NM_012309	Body
cg01192061	chr11	70368264	SHANK2;SHANK2	NM_012309;NM_133266	Body;Body
cg06979118	chr11	70601971	SHANK2	NM_012309	Body
cg06223539	chr11	70517374	SHANK2	NM_012309	Body
cg15624160	chr11	70644185	SHANK2	NM_012309	Body
cg20671578	chr11	70332529	SHANK2;SHANK2	NM_012309;NM_133266	Body;Body
cg14791525	chr11	70732224	SHANK2	NM_012309	Body
cg16086782	chr11	70741332	SHANK2	NM_012309	Body
cg14232870	chr11	70458782	SHANK2;SHANK2	NM_012309;NM_133266	Body;Body
cg10911054	chr11	70559570	SHANK2	NM_012309	Body
cg11480627	chr11	70672876	SHANK2	NM_012309	Body
cg13769609	chr11	70669673	SHANK2	NM_012309	Body
cg25456593	chr11	70672858	SHANK2	NM_012309	Body
cg01935096	chr11	70391215	SHANK2;SHANK2	NM_012309;NM_133266	Body;Body
cg03983726	chr11	70319482	SHANK2;SHANK2	NM_012309;NM_133266	Body;Body
cg04262428	chr11	70673256	SHANK2	NM_012309	Body
cg05577548	chr11	70666748	SHANK2	NM_012309	Body
cg05509359	chr11	70432884	SHANK2;SHANK2	NM_012309;NM_133266	Body;Body
cg01602068	chr11	70741376	SHANK2	NM_012309	Body
cg13705616	chr11	70415493	SHANK2;SHANK2	NM_012309;NM_133266	Body;Body
cg11360845	chr11	70701002	SHANK2	NM_012309	Body
cg06828043	chr11	70398862	SHANK2;SHANK2	NM_012309;NM_133266	Body;Body
cg16753846	chr11	70318894	SHANK2;SHANK2	NM_133266;NM_012309	3'UTR;3'UTR
cg16456980	chr11	70714131	SHANK2	NM_012309	Body
cg01716959	chr11	70515714	SHANK2	NM_012309	Body
cg11093872	chr11	70829968	SHANK2	NM_012309	Body
cg12731105	chr11	70863068	SHANK2	NM_012309	5'UTR
cg19266156	chr11	70642823	SHANK2	NM_012309	Body
cg01615059	chr11	70473670	SHANK2;SHANK2;SHANK2	NR_110766;NM_133266;NM_012309	Body;Body;Body
cg03305900	chr11	70790262	SHANK2	NM_012309	Body
cg12197329	chr11	70780886	SHANK2	NM_012309	Body
cg25904372	chr11	70628970	SHANK2	NM_012309	Body
cg17974315	chr11	70862406	SHANK2	NM_012309	5'UTR
cg01018061	chr11	70331576	SHANK2;SHANK2;SHANK2	NR_110766;NM_133266;NM_012309	Body;Body;Body
cg14753385	chr11	70476422	SHANK2;SHANK2	NM_012309;NM_133266	Body;Body
cg24279750	chr11	70418172	SHANK2;SHANK2;SHANK2	NR_110766;NM_133266;NM_012309	Body;Body;Body
cg12159995	chr11	70398671	SHANK2;SHANK2	NM_012309;NM_133266	Body;Body
cg09069597	chr11	70399878	SHANK2;SHANK2;SHANK2	NR_110766;NM_133266;NM_012309	Body;Body;Body
cg22148532	chr11	70565294	SHANK2	NM_012309	Body
cg16122133	chr11	70388875	SHANK2;SHANK2;SHANK2	NR_110766;NM_133266;NM_012309	Body;Body;Body
cg18427217	chr11	70315320	SHANK2;SHANK2;SHANK2	NM_133266;NM_012309;NR_110766	3'UTR;3'UTR;Body
cg00652835	chr11	70382380	SHANK2;SHANK2;SHANK2	NR_110766;NM_133266;NM_012309	Body;Body;Body
cg23164725	chr11	70603657	SHANK2	NM_012309	Body
cg23613253	chr11	70440347	SHANK2;SHANK2	NM_012309;NM_133266	Body;Body
cg24036292	chr11	70416269	SHANK2;SHANK2	NM_012309;NM_133266	Body;Body
cg25061506	chr11	70323999	SHANK2;SHANK2;SHANK2	NR_110766;NM_133266;NM_012309	Body;Body;Body
cg12673789	chr11	70440910	SHANK2;SHANK2;SHANK2	NR_110766;NM_133266;NM_012309	Body;Body;Body
cg03521925	chr11	70665907	SHANK2	NM_012309	Body
cg03864211	chr11	70606528	SHANK2	NM_012309	Body
cg11419190	chr11	70352072	SHANK2;SHANK2;SHANK2	NR_110766;NM_133266;NM_012309	Body;Body;Body
cg09726240	chr11	70672878	SHANK2	NM_012309	Body
cg27442307	chr11	70347868	SHANK2;SHANK2;SHANK2	NR_110766;NM_133266;NM_012309	Body;Body;Body
cg01491932	chr11	70535168	SHANK2	NM_012309	Body
cg27439413	chr11	70324472	SHANK2;SHANK2;SHANK2	NR_110766;NM_133266;NM_012309	Body;Body;Body
cg10792160	chr11	70469766	SHANK2;SHANK2;SHANK2	NR_110766;NM_133266;NM_012309	Body;Body;Body
cg15119262	chr11	70827457	SHANK2	NM_012309	Body
cg08425272	chr11	70320014	SHANK2;SHANK2;SHANK2	NR_110766;NM_133266;NM_012309	Body;Body;Body
cg08747970	chr11	70666452	SHANK2	NM_012309	Body
cg12667048	chr11	70644526	SHANK2	NM_012309	Body
cg16706687	chr11	70564293	SHANK2	NM_012309	Body
cg20502548	chr11	70566386	SHANK2	NM_012309	Body
cg24158512	chr11	70657474	SHANK2	NM_012309	Body
cg05479739	chr11	70374608	SHANK2;SHANK2;SHANK2	NR_110766;NM_133266;NM_012309	Body;Body;Body
cg15482458	chr11	70325199	SHANK2;SHANK2;SHANK2	NR_110766;NM_133266;NM_012309	Body;Body;Body
cg09119677	chr11	70324013	SHANK2;SHANK2;SHANK2	NR_110766;NM_133266;NM_012309	Body;Body;Body
cg14851284	chr11	70713732	SHANK2	NM_012309	Body
cg11948865	chr11	70333232	SHANK2;SHANK2	NM_012309;NM_133266	Body;Body
cg04445715	chr11	70841326	SHANK2	NM_012309	Body
cg07061765	chr11	70349076	SHANK2;SHANK2;SHANK2	NR_110766;NM_133266;NM_012309	Body;Body;Body
cg26253297	chr11	70380872	SHANK2;SHANK2;SHANK2	NR_110766;NM_133266;NM_012309	Body;Body;Body
cg10819624	chr11	70936390	SHANK2	NM_012309	TSS1500
cg03578926	chr11	70508032	SHANK2;SHANK2	NM_012309;NM_133266	Body;TSS200
cg13137610	chr11	70444120	SHANK2;SHANK2;SHANK2	NR_110766;NM_133266;NM_012309	Body;Body;Body
cg15467674	chr11	70468819	SHANK2;SHANK2;SHANK2	NR_110766;NM_133266;NM_012309	Body;Body;Body
cg08400488	chr11	70799223	SHANK2	NM_012309	Body
cg25711056	chr11	70775336	SHANK2	NM_012309	Body
cg23253006	chr11	70504871	SHANK2;SHANK2;SHANK2	NR_110766;NM_133266;NM_012309	Body;Body;Body
cg00581818	chr11	70795078	SHANK2	NM_012309	Body
cg03418616	chr11	70436735	SHANK2;SHANK2;SHANK2	NR_110766;NM_133266;NM_012309	Body;Body;Body
cg24521929	chr11	70475015	SHANK2;SHANK2;SHANK2	NR_110766;NM_133266;NM_012309	Body;Body;Body
cg01608150	chr11	70404729	SHANK2;SHANK2;SHANK2	NR_110766;NM_133266;NM_012309	Body;Body;Body
cg09157251	chr11	70733251	SHANK2	NM_012309	Body
cg23848889	chr11	70455304	SHANK2;SHANK2	NM_012309;NM_133266	Body;Body
cg16756186	chr11	70554540	SHANK2	NM_012309	Body
cg10603978	chr11	70527753	SHANK2	NM_012309	Body
cg27643147	chr11	70517294	SHANK2	NM_012309	Body
cg20723935	chr11	70313989	SHANK2;SHANK2	NM_133266;NM_012309	3'UTR;3'UTR
cg07091154	chr11	70562728	SHANK2	NM_012309	Body
cg03436833	chr11	70533552	SHANK2	NM_012309	Body
cg03992443	chr11	70634959	SHANK2	NM_012309	Body
cg14101380	chr11	70718575	SHANK2	NM_012309	Body
cg20252529	chr11	70343159	SHANK2;SHANK2;SHANK2	NR_110766;NM_133266;NM_012309	Body;Body;Body
cg11070176	chr11	70489806	SHANK2;SHANK2	NM_012309;NM_133266	Body;Body
cg04505435	chr11	70672511	SHANK2	NM_012309	Body
cg18571531	chr11	70477192	SHANK2;SHANK2	NM_012309;NM_133266	Body;Body
cg17407281	chr11	70703458	SHANK2	NM_012309	Body
cg22676512	chr11	70552731	SHANK2	NM_012309	Body
cg18318307	chr11	70368307	SHANK2;SHANK2	NM_012309;NM_133266	Body;Body
cg13536703	chr11	70332724	SHANK2;SHANK2	NM_012309;NM_133266	Body;Body
cg13382389	chr11	70346468	SHANK2;SHANK2;SHANK2	NR_110766;NM_133266;NM_012309	Body;Body;Body
cg00571369	chr11	70634155	SHANK2	NM_012309	Body
cg15814167	chr11	70840172	SHANK2	NM_012309	Body
cg04691777	chr11	70357603	SHANK2;SHANK2;SHANK2	NR_110766;NM_133266;NM_012309	Body;Body;Body
cg25741755	chr11	70801749	SHANK2	NM_012309	Body
cg17696044	chr11	70449316	SHANK2;SHANK2	NM_012309;NM_133266	Body;Body
cg12309748	chr11	70494214	SHANK2;SHANK2;SHANK2	NR_110766;NM_133266;NM_012309	Body;Body;Body
cg24067803	chr11	70653378	SHANK2	NM_012309	Body
cg05780228	chr11	70713608	SHANK2	NM_012309	Body
cg02046017	chr11	70707406	SHANK2	NM_012309	Body
cg09074338	chr11	70663529	SHANK2	NM_012309	Body
cg15165615	chr11	70935207	SHANK2	NM_012309	5'UTR
cg10768759	chr11	70492215	SHANK2;SHANK2;SHANK2	NR_110766;NM_133266;NM_012309	Body;Body;Body
cg26826325	chr11	70459053	SHANK2;SHANK2	NM_012309;NM_133266	Body;Body
cg14829063	chr11	70731587	SHANK2	NM_012309	Body
cg16545084	chr11	70347268	SHANK2;SHANK2;SHANK2	NR_110766;NM_133266;NM_012309	Body;Body;Body
cg27066203	chr11	70451047	SHANK2;SHANK2;SHANK2	NR_110766;NM_133266;NM_012309	Body;Body;Body
cg08944160	chr11	70909816	SHANK2	NM_012309	5'UTR
cg10722533	chr11	70491687	SHANK2;SHANK2;SHANK2	NR_110766;NM_133266;NM_012309	Body;Body;Body
cg14850945	chr11	70863736	SHANK2	NM_012309	5'UTR
cg11884280	chr11	70936134	SHANK2	NM_012309	TSS1500
cg27092975	chr11	70805455	SHANK2	NM_012309	Body
cg07080031	chr11	70675170	SHANK2	NM_012309	Body
cg25092764	chr11	70912368	SHANK2	NM_012309	5'UTR
cg01117337	chr11	70397986	SHANK2;SHANK2;SHANK2	NR_110766;NM_133266;NM_012309	Body;Body;Body
cg00369590	chr11	70590169	SHANK2	NM_012309	Body
cg21130255	chr11	70368676	SHANK2;SHANK2	NM_012309;NM_133266	Body;Body
cg00488150	chr11	70890878	SHANK2	NM_012309	5'UTR
cg00821311	chr11	70335620	SHANK2;SHANK2;SHANK2	NR_110766;NM_133266;NM_012309	Body;Body;Body
cg11833293	chr11	70557519	SHANK2	NM_012309	Body
cg09245899	chr11	70513441	SHANK2	NM_012309	Body
cg03827772	chr11	70912450	SHANK2	NM_012309	5'UTR
cg03803585	chr11	70427283	SHANK2;SHANK2;SHANK2	NR_110766;NM_133266;NM_012309	Body;Body;Body
cg14611309	chr11	70488412	SHANK2;SHANK2;SHANK2	NR_110766;NM_133266;NM_012309	Body;Body;Body
cg08374355	chr11	70552404	SHANK2	NM_012309	Body
cg19781085	chr11	70523315	SHANK2	NM_012309	Body
cg08208138	chr11	70364625	SHANK2;SHANK2;SHANK2	NR_110766;NM_133266;NM_012309	Body;Body;Body
cg26199552	chr11	70368372	SHANK2;SHANK2	NM_012309;NM_133266	Body;Body
cg27353219	chr11	70690915	SHANK2	NM_012309	Body
cg14191021	chr11	70476505	SHANK2-AS1;SHANK2;SHANK2;SHANK2	NR_046567;NR_110766;NM_133266;NM_012309	TSS1500;Body;Body;Body
cg09131929	chr11	70372636	SHANK2;SHANK2;SHANK2	NR_110766;NM_133266;NM_012309	Body;Body;Body
cg06704411	chr11	70493738	SHANK2;SHANK2;SHANK2	NR_110766;NM_133266;NM_012309	Body;Body;Body
cg18163279	chr11	70875690	SHANK2	NM_012309	5'UTR
cg06065140	chr11	70429597	SHANK2;SHANK2;SHANK2	NR_110766;NM_133266;NM_012309	Body;Body;Body
cg13756965	chr11	70917458	SHANK2	NM_012309	5'UTR
cg25193885	chr11	70328867	SHANK2;SHANK2	NM_012309;NM_133266	Body;Body
cg06849154	chr11	70550947	SHANK2	NM_012309	Body
cg08462108	chr11	70680470	SHANK2	NM_012309	Body
cg15905623	chr11	70602390	SHANK2	NM_012309	Body
cg11155924	chr11	70449258	SHANK2;SHANK2	NM_012309;NM_133266	Body;Body
cg12488568	chr11	70328628	SHANK2;SHANK2;SHANK2	NR_110766;NM_133266;NM_012309	Body;Body;Body
cg10307595	chr11	70330927	SHANK2;SHANK2	NM_012309;NM_133266	Body;Body
cg06039161	chr11	70672835	SHANK2	NM_012309	Body
cg15254064	chr11	70798335	SHANK2	NM_012309	Body
cg17222829	chr11	70433293	SHANK2;SHANK2	NM_012309;NM_133266	Body;Body
cg10402023	chr11	70842319	SHANK2	NM_012309	Body
cg19815589	chr11	70709062	SHANK2	NM_012309	Body
cg19782655	chr11	70417433	SHANK2;SHANK2;SHANK2	NR_110766;NM_133266;NM_012309	Body;Body;Body
cg04404381	chr11	70563580	SHANK2	NM_012309	Body
cg25374028	chr11	70830029	SHANK2	NM_012309	Body
cg14537332	chr11	70508113	SHANK2;SHANK2	NM_012309;NM_133266	Body;TSS200
cg01780773	chr11	70428644	SHANK2;SHANK2;SHANK2	NR_110766;NM_133266;NM_012309	Body;Body;Body
cg18545483	chr11	70618224	SHANK2	NM_012309	Body
cg11790211	chr11	70799386	SHANK2	NM_012309	Body
cg03482617	chr11	70936781	SHANK2	NM_012309	TSS1500
cg06782882	chr11	70421354	SHANK2;SHANK2;SHANK2	NR_110766;NM_133266;NM_012309	Body;Body;Body
cg26016829	chr11	70716166	SHANK2	NM_012309	Body
cg09104915	chr11	70867222	SHANK2	NM_012309	5'UTR
cg13899780	chr11	70858572	SHANK2	NM_012309	5'UTR
cg08701327	chr11	70858166	SHANK2;SHANK2	NM_012309;NM_012309	ExonBnd;Body
cg13135654	chr11	70842116	SHANK2	NM_012309	Body
cg11999601	chr11	70670999	SHANK2	NM_012309	Body
cg00670575	chr11	70917157	SHANK2	NM_012309	5'UTR
cg07913800	chr11	70509330	SHANK2;SHANK2;SHANK2	NM_133266;NR_110766;NM_012309	TSS1500;TSS1500;Body
cg15350840	chr11	70475709	SHANK2;SHANK2	NM_012309;NM_133266	Body;Body
cg13545097	chr11	70370783	SHANK2;SHANK2;SHANK2	NR_110766;NM_133266;NM_012309	Body;Body;Body
cg04233789	chr11	70534461	SHANK2	NM_012309	Body
cg13401531	chr11	70333281	SHANK2;SHANK2	NM_012309;NM_133266	Body;Body
cg15706539	chr11	70924914	SHANK2	NM_012309	5'UTR
cg19787788	chr11	70426153	SHANK2;SHANK2;SHANK2	NR_110766;NM_133266;NM_012309	Body;Body;Body
cg21695384	chr11	70492235	SHANK2;SHANK2;SHANK2	NR_110766;NM_133266;NM_012309	Body;Body;Body
cg26851107	chr11	70508659	SHANK2;SHANK2	NM_012309;NM_133266	Body;TSS1500
cg08111863	chr11	70882036	SHANK2	NM_012309	5'UTR
cg13841823	chr11	70666648	SHANK2	NM_012309	Body
cg27068206	chr11	70559053	SHANK2	NM_012309	Body
cg24284859	chr11	70936231	SHANK2	NM_012309	TSS1500
cg15177855	chr11	70517411	SHANK2	NM_012309	Body
cg25869295	chr11	70433086	SHANK2;SHANK2	NM_012309;NM_133266	Body;Body
cg02484455	chr11	70559534	SHANK2	NM_012309	Body
cg04254724	chr11	70348182	SHANK2;SHANK2;SHANK2	NR_110766;NM_133266;NM_012309	Body;Body;Body
cg11274450	chr11	70472208	SHANK2;SHANK2;SHANK2	NR_110766;NM_133266;NM_012309	Body;Body;Body
cg24743201	chr11	70491744	SHANK2;SHANK2;SHANK2	NR_110766;NM_133266;NM_012309	Body;Body;Body
cg10362475	chr11	70507825	SHANK2;SHANK2	NM_133266;NM_012309	1stExon;Body
cg10851168	chr11	70317508	SHANK2;SHANK2	NM_133266;NM_012309	3'UTR;3'UTR
cg13520845	chr11	70797294	SHANK2	NM_012309	Body
cg20231694	chr11	70691944	SHANK2	NM_012309	Body
cg17006443	chr11	70628938	SHANK2	NM_012309	Body
cg06767126	chr11	70681592	SHANK2	NM_012309	Body
cg08662486	chr11	70327248	SHANK2;SHANK2;SHANK2	NR_110766;NM_133266;NM_012309	Body;Body;Body
cg04235790	chr11	70881348	SHANK2	NM_012309	5'UTR
cg19771083	chr11	70338583	SHANK2;SHANK2;SHANK2;SHANK2;SHANK2;SHANK2	NM_133266;NM_012309;NR_110766;NR_110766;NM_133266;NM_012309	ExonBnd;ExonBnd;ExonBnd;Body;Body;Body
cg12072529	chr11	70644532	SHANK2	NM_012309	Body
cg19946638	chr11	70859647	SHANK2	NM_012309	5'UTR
cg00534078	chr11	70458485	SHANK2;SHANK2;SHANK2	NR_110766;NM_133266;NM_012309	Body;Body;Body
cg00001136	chr11	70546155	SHANK2	NM_012309	Body
cg21201396	chr11	70665271	SHANK2	NM_012309	Body
cg02194717	chr11	70415188	SHANK2;SHANK2	NM_012309;NM_133266	Body;Body
cg11918064	chr11	70718172	SHANK2	NM_012309	Body
cg07968959	chr11	70320238	SHANK2;SHANK2;SHANK2	NR_110766;NM_133266;NM_012309	Body;Body;Body
cg05337228	chr11	70419071	SHANK2;SHANK2	NM_012309;NM_133266	Body;Body
cg19742341	chr11	70385301	SHANK2;SHANK2	NM_012309;NM_133266	Body;Body
cg08664021	chr11	70790229	SHANK2	NM_012309	Body
cg04742605	chr11	70385511	SHANK2;SHANK2	NM_012309;NM_133266	Body;Body
cg03905795	chr11	70670880	SHANK2	NM_012309	Body
cg09830455	chr11	70886197	SHANK2	NM_012309	5'UTR
cg12043631	chr11	70643814	SHANK2	NM_012309	Body
cg23055735	chr11	70557464	SHANK2	NM_012309	Body
cg20170028	chr11	70917283	SHANK2	NM_012309	5'UTR
cg07740985	chr11	70851975	SHANK2	NM_012309	Body
cg02504690	chr11	70319385	SHANK2;SHANK2	NM_012309;NM_133266	Body;Body
cg10726449	chr11	70915830	SHANK2	NM_012309	5'UTR
cg03894337	chr11	70444068	SHANK2;SHANK2;SHANK2	NR_110766;NM_133266;NM_012309	Body;Body;Body
cg12990485	chr11	70685261	SHANK2	NM_012309	Body
cg00094824	chr11	70513213	SHANK2	NM_012309	Body
cg09295316	chr11	70854969	SHANK2	NM_012309	Body
cg00696138	chr11	70675889	SHANK2	NM_012309	Body
cg02797411	chr11	70719274	MIR3664;SHANK2	NR_037437;NM_012309	TSS1500;Body
cg27112585	chr11	70378117	SHANK2;SHANK2	NM_012309;NM_133266	Body;Body
cg15630265	chr11	70636117	SHANK2	NM_012309	Body
cg18166990	chr11	70515565	SHANK2	NM_012309	Body
cg06210871	chr11	70643833	SHANK2	NM_012309	Body
cg22064757	chr11	70668337	SHANK2	NM_012309	Body
cg00021157	chr11	70845412	SHANK2	NM_012309	Body
cg24968730	chr11	70448152	SHANK2;SHANK2	NM_012309;NM_133266	Body;Body
cg22115022	chr11	70715006	SHANK2	NM_012309	Body
cg02295462	chr11	70497750	SHANK2;SHANK2;SHANK2	NR_110766;NM_133266;NM_012309	Body;Body;Body
cg11479156	chr11	70672388	SHANK2	NM_012309	Body
cg01047778	chr11	70584252	SHANK2	NM_012309	Body
cg26632831	chr11	70935863	SHANK2	NM_012309	TSS200
cg03679394	chr11	70516997	SHANK2	NM_012309	Body
cg20955817	chr11	70936560	SHANK2	NM_012309	TSS1500
cg24059418	chr11	70924305	SHANK2	NM_012309	5'UTR
cg09465055	chr11	70371760	SHANK2;SHANK2;SHANK2	NR_110766;NM_133266;NM_012309	Body;Body;Body
cg20237888	chr11	70794833	SHANK2	NM_012309	Body
cg08710804	chr11	70789229	SHANK2	NM_012309	Body
cg16013298	chr11	70584951	SHANK2	NM_012309	Body
cg06118042	chr11	70505252	SHANK2;SHANK2;SHANK2	NR_110766;NM_133266;NM_012309	Body;Body;Body
cg13948330	chr11	70559064	SHANK2	NM_012309	Body
cg03314803	chr11	70737799	SHANK2	NM_012309	Body
cg27122965	chr11	70882053	SHANK2	NM_012309	5'UTR
cg11491682	chr11	70492247	SHANK2;SHANK2;SHANK2	NR_110766;NM_133266;NM_012309	Body;Body;Body
cg18440889	chr11	70708216	SHANK2	NM_012309	Body
cg00450389	chr11	70524969	SHANK2	NM_012309	Body
cg00418044	chr11	70773005	SHANK2	NM_012309	Body
cg00177103	chr11	70519307	SHANK2	NM_012309	Body
cg06601450	chr11	70323814	SHANK2;SHANK2;SHANK2	NR_110766;NM_133266;NM_012309	Body;Body;Body
cg05843923	chr11	70371371	SHANK2;SHANK2;SHANK2	NR_110766;NM_133266;NM_012309	Body;Body;Body
cg01321500	chr11	70798107	SHANK2	NM_012309	Body
cg03286215	chr11	70678605	SHANK2	NM_012309	Body
cg19172898	chr11	70693404	SHANK2	NM_012309	Body
cg15133006	chr11	70334187	SHANK2;SHANK2;SHANK2	NR_110766;NM_133266;NM_012309	Body;Body;Body
cg06844159	chr11	70374355	SHANK2;SHANK2	NM_012309;NM_133266	Body;Body
cg16288284	chr11	70552108	SHANK2	NM_012309	Body
cg10554580	chr11	70323799	SHANK2;SHANK2;SHANK2	NR_110766;NM_133266;NM_012309	Body;Body;Body
cg19892433	chr11	70331861	SHANK2;SHANK2	NM_012309;NM_133266	Body;Body
cg13839833	chr11	70422183	SHANK2;SHANK2;SHANK2	NR_110766;NM_133266;NM_012309	Body;Body;Body
cg09405076	chr11	70477139	SHANK2;SHANK2	NM_012309;NM_133266	Body;Body
cg21711258	chr11	70400996	SHANK2;SHANK2;SHANK2	NR_110766;NM_133266;NM_012309	Body;Body;Body
cg18908374	chr11	70486192	SHANK2;SHANK2;SHANK2	NR_110766;NM_133266;NM_012309	Body;Body;Body
cg23913904	chr11	70590130	SHANK2	NM_012309	Body
cg27097169	chr11	70738168	SHANK2	NM_012309	Body
cg20738029	chr11	70911559	SHANK2	NM_012309	5'UTR
cg18225409	chr11	70713375	SHANK2	NM_012309	Body
cg26298749	chr11	70667113	SHANK2	NM_012309	Body
cg01756883	chr11	70619477	SHANK2	NM_012309	Body
cg06849501	chr11	70458964	SHANK2;SHANK2	NM_012309;NM_133266	Body;Body
cg23774631	chr11	70523763	SHANK2	NM_012309	Body
[truncated: 5,348 more rows]
