# Supplementary material for: Differential Epigenetic Regulation of Glutamatergic Synapse Pathway in Adults With Prenatal Exposure to Famine
Source: Eur J Neurosci. 2025 Jul 9;62(1):e70195. doi: 10.1111/ejn.70195 (PMC12240727; doi:10.1111/ejn.70195)
Supplement: Supplementary file 2 — Table S2. Supporting Information [file EJN-62-0-s002.xlsx]

## Sheet: Table_S2 differential DNAm auto
CpGs	chr	pos	UCSC_RefGene_Name	UCSC_RefGene_Group	logFC	CI.L	CI.R	t	P.Value
cg11758280	chr20	9153867	PLCB4	5'UTR	0.363801	0.220224	0.507378	5.00005	1.36003e-06
cg20083839	chr20	57485940	GNAS;GNAS;GNAS;GNAS;GNAS;GNAS;GNAS;GNAS	3'UTR;3'UTR;3'UTR;3'UTR;3'UTR;Body;3'UTR;3'UTR	-0.306711	-0.438665	-0.174758	-4.58675	8.44053e-06
cg24620508	chr21	31310605	GRIK1;GRIK1	Body;Body	-0.232842	-0.354516	-0.111169	-3.77625	0.0002165
cg21146273	chr5	152869193	GRIA1;GRIA1	TSS1500;TSS1500	-0.246345	-0.375455	-0.117235	-3.76514	0.000225616
cg08322834	chr16	24215619	PRKCB;PRKCB	Body;Body	-0.195674	-0.298779	-0.0925682	-3.74496	0.000243101
cg20344767	chr14	52326463	GNG2;GNG2;GNG2	TSS1500;TSS1500;TSS1500	-0.203046	-0.311141	-0.0949501	-3.70665	0.000279875
cg04779428	chr20	57463355	GNAS;GNAS;GNAS;GNAS	3'UTR;3'UTR;TSS1500;Body	-0.237225	-0.365384	-0.109065	-3.65261	0.000340774
cg06185738	chr11	22359868	SLC17A6;SLC17A6	5'UTR;1stExon	-0.348441	-0.537902	-0.158981	-3.62917	0.000370916
cg09233479	chr7	126199599	GRM8;GRM8;GRM8	Body;Body;Body	-0.161589	-0.251308	-0.0718706	-3.55407	0.000485245
cg23562538	chr8	144798877	MAPK15	Body	-0.241876	-0.376814	-0.106938	-3.53716	0.000515208
cg07592190	chr11	105785765	GRIA4;GRIA4	Body;Body	-0.193338	-0.301345	-0.085332	-3.53236	0.000524022
cg09329346	chr19	2534739	GNG7	5'UTR	-0.257152	-0.403242	-0.111062	-3.47348	0.000644363
cg23745767	chr3	53589382	CACNA1D;CACNA1D;CACNA1D	Body;Body;Body	-0.214414	-0.336582	-0.0922471	-3.46334	0.000667551
cg23575891	chr9	104345199	GRIN3A	Body	-0.284292	-0.44629	-0.122294	-3.463	0.000668348
cg20401915	chr7	126884787	GRM8;GRM8;GRM8	5'UTR;TSS1500;TSS1500	-0.220222	-0.346314	-0.0941294	-3.44641	0.000707988
cg21174128	chr20	8229345	PLCB1;PLCB1	Body;Body	-0.19974	-0.315027	-0.0844523	-3.41884	0.000778818
cg19112275	chr12	26987164	ITPR2	TSS1500	0.184398	0.0778291	0.290967	3.41446	0.000790663
cg09020716	chr16	84882771	CRISPLD2	Body	-0.257006	-0.406426	-0.107586	-3.39414	0.000847842
cg02530776	chr17	64322718	PRKCA	Body	-0.184934	-0.292609	-0.0772591	-3.38921	0.000862295
cg07066553	chr16	56379723	GNAO1;GNAO1	3'UTR;Body	-0.190526	-0.30251	-0.0785413	-3.35732	0.000961453
cg02285217	chr11	35282950	SLC1A2;SLC1A2;SLC1A2	Body;Body;Body	-0.220607	-0.350689	-0.0905243	-3.34654	0.000997279
cg23446377	chr4	102127231	PPP3CA;PPP3CA;PPP3CA	Body;Body;Body	-0.240114	-0.382178	-0.0980491	-3.33524	0.00103621
cg13254556	chr4	158140839	GRIA2;GRIA2;GRIA2	TSS1500;TSS1500;TSS1500	-0.253838	-0.404687	-0.102989	-3.32055	0.00108895
cg02327001	chr4	101972762	PPP3CA;PPP3CA;PPP3CA	Body;Body;Body	-0.195058	-0.311432	-0.078684	-3.30753	0.00113774
cg16281600	chr5	152869431	GRIA1;GRIA1	TSS1500;TSS1500	-0.124255	-0.198854	-0.0496565	-3.28685	0.00121949
cg25225238	chr7	86272973	GRM3	TSS1500	-0.271697	-0.435027	-0.108368	-3.28259	0.00123697
cg25945989	chr1	68650029	MIR1262;GNG12-AS1;WLS;WLS;WLS	TSS1500;Body;Body;Body;Body	-0.234213	-0.37509	-0.0933356	-3.28069	0.00124484
cg17064838	chr3	50242116	SLC38A3	TSS1500	-0.221343	-0.35526	-0.0874261	-3.26157	0.00132681
cg17467003	chr2	191790593	GLS;GLS	Body;Body	-0.2341	-0.376176	-0.0920246	-3.25146	0.00137215
cg23530133	chr19	49945298	SLC17A7	TSS1500	-0.182699	-0.293687	-0.0717112	-3.24831	0.00138657
cg04075641	chr7	126888942	GRM8	5'UTR	-0.18548	-0.298241	-0.0727186	-3.24588	0.00139778
cg12475303	chr15	40591671	PLCB2;PLCB2;PLCB2	Body;Body;Body	-0.180726	-0.290705	-0.0707462	-3.24268	0.00141267
cg05242561	chr15	83522137	HOMER2;HOMER2	Body;Body	0.219031	0.0851695	0.352893	3.22883	0.00147888
cg00056011	chr17	64484627	PRKCA	Body	-0.316168	-0.509867	-0.122468	-3.22096	0.0015178
cg03723730	chr6	34031694	GRM4	Body	-0.121865	-0.197355	-0.0463751	-3.18557	0.00170477
cg09390513	chr12	2278531	CACNA1C;CACNA1C;CACNA1C;CACNA1C;CACNA1C;CACNA1C;CACNA1C;CACNA1C;CACNA1C;CACNA1C;CACNA1C;CACNA1C;CACNA1C;CACNA1C;CACNA1C;CACNA1C;CACNA1C;CACNA1C;CACNA1C;CACNA1C;CACNA1C;CACNA1C;CACNA1C	Body;Body;Body;Body;Body;Body;Body;Body;Body;Body;Body;Body;Body;Body;Body;Body;Body;Body;Body;Body;Body;Body;Body	-0.109495	-0.177339	-0.041651	-3.18477	0.00170919
cg12008034	chr6	33996580	GRM4	Body	-0.114537	-0.186122	-0.042953	-3.15737	0.00186879
cg03632821	chr4	87281593	MAPK10;MAPK10;MAPK10	TSS1500;TSS1500;5'UTR	-0.239821	-0.39085	-0.0887912	-3.13344	0.00201931
cg00390253	chr3	50241300	SLC38A3	TSS1500	-0.124859	-0.203541	-0.0461776	-3.13143	0.00203241
cg26841398	chr4	86964965	MAPK10;MAPK10;MAPK10;MAPK10	Body;Body;Body;Body	-0.19429	-0.318089	-0.0704905	-3.09691	0.00227086
cg09286797	chr20	8116999	PLCB1;PLCB1	Body;Body	-0.269809	-0.442112	-0.0975067	-3.09002	0.00232141
cg25612948	chr5	7593246	ADCY2	Body	-0.27092	-0.444073	-0.0977662	-3.08749	0.00234025
cg11523756	chr12	49172004	ADCY6	Body	-0.126096	-0.206811	-0.0453803	-3.08276	0.00237581
cg12989995	chr4	158170600	GRIA2;GRIA2;GRIA2	Body;Body;Body	-0.14615	-0.23994	-0.0523586	-3.07491	0.00243595
cg06336451	chr11	64031188	PLCB3;PLCB3	Body;Body	-0.184097	-0.302255	-0.065938	-3.07451	0.00243905
cg18291850	chr20	8793439	PLCB1;PLCB1	3'UTR;Body	-0.246084	-0.404485	-0.0876829	-3.06564	0.00250882
cg06514283	chr16	10126116	GRIN2A;GRIN2A;GRIN2A	Body;Body;Body	-0.177671	-0.292317	-0.0630243	-3.0581	0.00256957
cg09661284	chr5	180671259	GNB2L1;SNORD95	TSS1500;TSS1500	0.441742	0.15628	0.727205	3.05363	0.0026062
cg20364241	chr4	87056153	MAPK10;MAPK10;MAPK10	Body;Body;Body	0.155893	0.0549257	0.256861	3.04678	0.00266325
cg23756536	chr18	3875029	DLGAP1;DLGAP1;DLGAP1;DLGAP1;DLGAP1;DLGAP1	TSS1500;TSS1500;TSS1500;TSS1500;Body;Body	-0.175042	-0.28869	-0.0613936	-3.03931	0.00272683
cg24909371	chr6	33627751	ITPR3	Body	-0.162588	-0.268158	-0.0570183	-3.0391	0.00272863
cg05035351	chr5	36606795	SLC1A3;SLC1A3;SLC1A3;SLC1A3	1stExon;5'UTR;1stExon;5'UTR	-0.336539	-0.555322	-0.117755	-3.0354	0.00276069
cg11285285	chr11	70912728	SHANK2	5'UTR	-0.146115	-0.241313	-0.050917	-3.02875	0.0028191
cg07964240	chr6	34054055	GRM4;GRM4;GRM4;GRM4;GRM4;GRM4	Body;Body;Body;Body;Body;5'UTR	-0.182136	-0.300908	-0.063365	-3.02608	0.00284283
cg03725414	chr16	84862964	CRISPLD2	5'UTR	-0.137609	-0.227675	-0.0475431	-3.01496	0.00294384
cg25451120	chr17	47287444	ABI3;GNGT2;ABI3	TSS200;TSS1500;TSS200	-0.101357	-0.167708	-0.0350069	-3.01444	0.00294864
cg18080819	chr11	70505972	SHANK2;SHANK2	Body;Body	-0.157826	-0.261228	-0.0544232	-3.01192	0.00297209
cg15677487	chr3	142442816	TRPC1;TRPC1	TSS1500;TSS1500	0.382696	0.131777	0.633616	3.00965	0.00299329
cg23274691	chr18	3580333	DLGAP1;DLGAP1;DLGAP1;DLGAP1;DLGAP1;DLGAP1;DLGAP1;DLGAP1;DLGAP1	Body;Body;Body;Body;Body;Body;Body;Body;Body	-0.1838	-0.304461	-0.0631386	-3.00589	0.00302865
cg07115148	chr12	26956628	ITPR2	Body	0.136566	0.0469099	0.226222	3.00579	0.00302961
cg13861294	chr12	100750473	SLC17A8;SLC17A8	TSS1500;TSS1500	-0.158529	-0.262645	-0.0544137	-3.00462	0.00304071
cg17328085	chr8	75916668	CRISPLD1;CRISPLD1;CRISPLD1	Body;5'UTR;5'UTR	-0.198083	-0.328243	-0.0679229	-3.00307	0.00305551
cg20300093	chr3	123138250	ADCY5	Body	-0.0838551	-0.139008	-0.0287024	-3.00026	0.00308247
cg01174786	chr16	4027541	ADCY9	Body	-0.190709	-0.316251	-0.0651663	-2.99762	0.00310801
cg21973163	chr5	7411382	ADCY2	Body	-0.292414	-0.485075	-0.0997536	-2.99503	0.00313317
cg23048882	chr11	105480520	GRIA4;GRIA4;GRIA4;GRIA4;GRIA4	TSS1500;TSS1500;TSS1500;TSS1500;TSS1500	-0.48619	-0.806589	-0.165791	-2.99441	0.0031393
cg05983826	chr9	80367326	GNAQ	Body	-0.161255	-0.267708	-0.0548029	-2.9892	0.00319071
cg14953636	chr12	2519907	CACNA1C;CACNA1C;CACNA1C;CACNA1C;CACNA1C;CACNA1C;CACNA1C;CACNA1C;CACNA1C;CACNA1C;CACNA1C;CACNA1C;CACNA1C;CACNA1C;CACNA1C;CACNA1C;CACNA1C;CACNA1C;CACNA1C;CACNA1C;CACNA1C;CACNA1C;CACNA1C	Body;Body;Body;Body;Body;Body;Body;Body;Body;Body;Body;Body;Body;Body;Body;Body;Body;Body;Body;Body;Body;Body;Body	-0.0918565	-0.15253	-0.0311831	-2.9875	0.00320765
cg27350478	chr16	56374175	GNAO1;GNAO1	Body;Body	-0.199406	-0.331414	-0.0673969	-2.98079	0.00327532
cg03506859	chr3	53802944	CACNA1D;CACNA1D;CACNA1D	Body;Body;Body	-0.166442	-0.276846	-0.0560382	-2.97491	0.00333561
cg17082795	chr16	4039320	ADCY9	Body	-0.19564	-0.325863	-0.0654162	-2.96458	0.00344416
cg20170028	chr11	70917283	SHANK2	5'UTR	-0.270231	-0.450609	-0.0898532	-2.9563	0.00353357
cg17107626	chr17	7115524	DLG4;DLG4	Body;Body	-0.171355	-0.28575	-0.0569602	-2.95588	0.00353814
cg20061882	chr2	25046245	ADCY3	Body	-0.143817	-0.239868	-0.0477668	-2.95466	0.00355149
cg20915897	chr7	45717588	ADCY1	Body	-0.157704	-0.263205	-0.0522034	-2.94974	0.00360585
cg24968203	chr11	105480410	GRIA4;GRIA4;GRIA4;GRIA4;GRIA4	TSS1500;TSS1500;TSS1500;TSS1500;TSS1500	-0.290377	-0.484686	-0.0960686	-2.94894	0.00361467
cg11923865	chr17	64788768	PRKCA	Body	-0.269314	-0.449863	-0.0887651	-2.94347	0.00367612
cg01550144	chr16	84906714	CRISPLD2	Body	-0.216696	-0.362191	-0.0712007	-2.93899	0.00372717
cg24662269	chr1	37468715	GRIK3	Body	-0.234298	-0.391859	-0.0767368	-2.93437	0.00378047
cg15794706	chr17	7097007	DLG4;DLG4	Body;Body	-0.0949314	-0.158926	-0.0309364	-2.92725	0.00386404
cg24073044	chr17	64621878	PRKCA	Body	-0.181898	-0.304902	-0.0588941	-2.91813	0.00397344
cg10100800	chr19	13510044	CACNA1A;CACNA1A;CACNA1A;CACNA1A;CACNA1A	Body;Body;Body;Body;Body	0.226467	0.0731559	0.379777	2.91493	0.00401258
cg22522961	chr1	68288817	GNG12	5'UTR	-0.189745	-0.318337	-0.0611532	-2.91174	0.00405182
cg03885818	chr12	2299830	CACNA1C;CACNA1C;CACNA1C;CACNA1C;CACNA1C;CACNA1C;CACNA1C;CACNA1C;CACNA1C;CACNA1C;CACNA1C;CACNA1C;CACNA1C;CACNA1C;CACNA1C;CACNA1C;CACNA1C;CACNA1C;CACNA1C;CACNA1C;CACNA1C;CACNA1C;CACNA1C	Body;Body;Body;Body;Body;Body;Body;Body;Body;Body;Body;Body;Body;Body;Body;Body;Body;Body;Body;Body;Body;Body;Body	-0.262255	-0.440629	-0.0838813	-2.90127	0.00418329
cg07590135	chr19	2515268	GNG7	Body	-0.160931	-0.270928	-0.0509343	-2.88706	0.00436799
cg17402889	chr12	2527099	CACNA1C;CACNA1C;CACNA1C;CACNA1C;CACNA1C;CACNA1C;CACNA1C;CACNA1C;CACNA1C;CACNA1C;CACNA1C;CACNA1C;CACNA1C;CACNA1C;CACNA1C;CACNA1C;CACNA1C;CACNA1C;CACNA1C;CACNA1C;CACNA1C;CACNA1C;CACNA1C	Body;Body;Body;Body;Body;Body;Body;Body;Body;Body;Body;Body;Body;Body;Body;Body;Body;Body;Body;Body;Body;Body;Body	-0.127264	-0.214292	-0.0402363	-2.88565	0.00438672
cg22598610	chr17	64456625	PRKCA	Body	-0.159002	-0.268064	-0.0499402	-2.87691	0.00450451
cg00036258	chr16	4029218	ADCY9	Body	-0.200945	-0.339105	-0.0627847	-2.87006	0.00459882
cg13593132	chr12	14066421	GRIN2B	5'UTR	-0.178152	-0.300802	-0.0555017	-2.86628	0.00465161
cg25937056	chr3	123136530	ADCY5;ADCY5	TSS1500;Body	-0.171487	-0.289665	-0.0533083	-2.86344	0.00469153
cg06310285	chr3	53796066	CACNA1D;CACNA1D;CACNA1D	Body;Body;Body	-0.150456	-0.254457	-0.0464545	-2.85474	0.00481623
cg23145996	chr12	2303908	CACNA1C;CACNA1C;CACNA1C;CACNA1C;CACNA1C;CACNA1C;CACNA1C;CACNA1C;CACNA1C;CACNA1C;CACNA1C;CACNA1C;CACNA1C;CACNA1C;CACNA1C;CACNA1C;CACNA1C;CACNA1C;CACNA1C;CACNA1C;CACNA1C;CACNA1C;CACNA1C	Body;Body;Body;Body;Body;Body;Body;Body;Body;Body;Body;Body;Body;Body;Body;Body;Body;Body;Body;Body;Body;Body;Body	-0.247574	-0.41909	-0.0760586	-2.84838	0.00490917
cg21807305	chr6	146348773	GRM1	TSS200	-0.226142	-0.383007	-0.069277	-2.8448	0.00496222
cg12747180	chr3	123163096	ADCY5	Body	-0.157317	-0.266543	-0.0480908	-2.84214	0.00500201
cg09351978	chr5	180664131	GNB2L1	Body	-0.155364	-0.263452	-0.0472763	-2.83642	0.00508851
cg20815371	chr8	22311197	PPP3CC;PPP3CC;PPP3CC	Body;Body;Body	-0.158316	-0.269292	-0.0473391	-2.81507	0.00542347
cg19696388	chr19	19042720	HOMER3;HOMER3;HOMER3;HOMER3;HOMER3	Body;Body;Body;Body;Body	-0.130318	-0.22183	-0.0388052	-2.81008	0.0055045
cg08577309	chr9	4558381	SLC1A1	Body	-0.159063	-0.270857	-0.0472688	-2.80767	0.00554409
cg09139085	chr16	56370568	GNAO1;GNAO1	Body;Body	-0.114227	-0.194696	-0.0337578	-2.80114	0.00565261
cg07048414	chr18	3795107	DLGAP1;DLGAP1;DLGAP1;DLGAP1;DLGAP1;DLGAP1;DLGAP1;DLGAP1;DLGAP1	Body;Body;Body;Body;Body;Body;Body;Body;Body	0.139321	0.0408074	0.237834	2.79072	0.00582983
cg05846851	chr16	10172054	GRIN2A;GRIN2A;GRIN2A	Body;Body;Body	-0.0950261	-0.162279	-0.0277735	-2.78824	0.00587276
cg20981606	chr19	42536816	GRIK5;GRIK5	Body;Body	-0.130271	-0.222553	-0.0379879	-2.78562	0.0059184
cg26359813	chr20	8695977	PLCB1;PLCB1	Body;Body	-0.178866	-0.305801	-0.0519307	-2.78062	0.00600642
cg06069753	chr15	42118802	MAPKBP1;MAPKBP1;MAPKBP1;JMJD7;JMJD7-PLA2G4B;JMJD7-PLA2G4B;MAPKBP1;MAPKBP1	3'UTR;3'UTR;3'UTR;TSS1500;TSS1500;TSS1500;Body;Body	-0.0958747	-0.163916	-0.0278331	-2.78052	0.00600828
cg06069753.1	chr15	42118802	MAPKBP1;MAPKBP1;MAPKBP1;JMJD7;JMJD7-PLA2G4B;JMJD7-PLA2G4B;MAPKBP1;MAPKBP1	3'UTR;3'UTR;3'UTR;TSS1500;TSS1500;TSS1500;Body;Body	-0.0958747	-0.163916	-0.0278331	-2.78052	0.00600828
cg19530551	chr19	19051190	HOMER3;HOMER3;HOMER3;HOMER3;HOMER3	TSS200;TSS1500;5'UTR;TSS200;TSS1500	0.191218	0.0554944	0.326941	2.78016	0.00601458
cg18441383	chr10	75265076	PPP3CB-AS1;PPP3CB-AS1;USP54;USP54	Body;Body;ExonBnd;Body	-0.304435	-0.520778	-0.0880916	-2.77682	0.00607419
cg22333722	chr15	42325328	PLA2G4E	Body	-0.119403	-0.20427	-0.0345358	-2.77633	0.00608285
cg25251442	chr6	24476581	GPLD1;GPLD1	Body;Body	-0.149492	-0.255788	-0.0431974	-2.77525	0.00610227
cg27137183	chr7	126892516	GRM8	TSS200	-0.207409	-0.355009	-0.059809	-2.77292	0.0061443
cg07215412	chr3	7393025	GRM7;GRM7	Body;Body	-0.121608	-0.208436	-0.0347797	-2.76374	0.00631241
cg24943150	chr18	3924605	DLGAP1;DLGAP1	5'UTR;5'UTR	-0.141988	-0.243542	-0.0404334	-2.75898	0.00640124
cg09802653	chr1	68582144	GNG12-AS1;WLS	Body;Body	-0.149293	-0.256074	-0.0425107	-2.7589	0.00640263
cg17006443	chr11	70628938	SHANK2	Body	-0.140793	-0.241497	-0.0400876	-2.75883	0.00640403
cg09950871	chr16	4029235	ADCY9	Body	-0.16676	-0.286287	-0.0472326	-2.75309	0.00651265
cg20533096	chr11	88619846	GRM5;GRM5	Body;Body	-0.157356	-0.270342	-0.0443707	-2.74826	0.00660545
cg07326706	chr11	70808889	SHANK2	Body	-0.166569	-0.286268	-0.0468708	-2.74601	0.00664892
cg04735468	chr16	56389025	GNAO1	3'UTR	-0.182864	-0.314301	-0.0514274	-2.74541	0.00666057
cg00247998	chr5	7529982	ADCY2	Body	-0.132701	-0.228193	-0.0372091	-2.74223	0.00672278
cg07926098	chr21	31044189	GRIK1;GRIK1	Body;Body	-0.137862	-0.237144	-0.038579	-2.7401	0.00676475
cg00380835	chr19	51165752	SHANK1	Body	-0.172105	-0.296117	-0.0480932	-2.73859	0.00679462
cg09245899	chr11	70513441	SHANK2	Body	-0.11916	-0.205158	-0.0331632	-2.73429	0.00688036
cg16613243	chr19	51205190	SHANK1	Body	-0.207451	-0.35733	-0.0575718	-2.73131	0.00694032
cg09357953	chr3	123165682	ADCY5	Body	-0.152804	-0.263264	-0.0423451	-2.72979	0.00697095
cg24237636	chr20	8481650	PLCB1;PLCB1	Body;Body	-0.17376	-0.299423	-0.0480976	-2.7286	0.00699511
cg20338466	chr11	70453407	SHANK2;SHANK2;SHANK2	Body;Body;Body	-0.0981585	-0.169235	-0.027082	-2.7252	0.00706473
ch.20.209864F	chr20	9344219	PLCB4;PLCB4	Body;Body	-0.373985	-0.644826	-0.103145	-2.72481	0.00707262
cg15935541	chr16	56320891	GNAO1;GNAO1	Body;Body	-0.100382	-0.173168	-0.0275968	-2.7215	0.00714095
cg03938110	chr21	31120485	NCRNA00110;GRIK1;GRIK1	TSS200;Body;Body	-0.159339	-0.275055	-0.0436237	-2.71723	0.00722995
cg22187119	chr7	93550969	GNG11	TSS200	-0.413192	-0.713865	-0.11252	-2.71178	0.00734503
cg20123962	chr18	3845703	DLGAP1;DLGAP1	TSS1500;Body	-0.163318	-0.282372	-0.0442631	-2.70697	0.00744804
cg08975507	chr16	24147692	PRKCB;PRKCB	Body;Body	-0.159354	-0.275545	-0.0431635	-2.70638	0.00746083
cg16009558	chr6	101846707	GRIK2;GRIK2;GRIK2	TSS200;TSS200;TSS200	-0.165614	-0.286877	-0.0443509	-2.69504	0.0077091
cg07078950	chr19	48940241	GRIN2D	Body	-0.134451	-0.23291	-0.0359915	-2.69465	0.00771759
cg10157084	chr4	102046398	PPP3CA;PPP3CA;PPP3CA	Body;Body;Body	-0.162395	-0.281562	-0.0432276	-2.68913	0.00784133
cg13705616	chr11	70415493	SHANK2;SHANK2	Body;Body	-0.257588	-0.446611	-0.0685648	-2.6891	0.00784203
cg13836922	chr20	8227029	PLCB1;PLCB1	Body;Body	-0.160151	-0.27785	-0.0424523	-2.68506	0.00793363
cg22518785	chr1	167884082	ADCY10;ADCY10;ADCY10	TSS1500;TSS1500;TSS1500	-0.23009	-0.399249	-0.0609308	-2.6841	0.00795561
cg10372668	chr20	8516552	PLCB1;PLCB1	Body;Body	-0.187947	-0.326188	-0.049706	-2.68284	0.00798441
cg08515427	chr16	848997	GNG13	Body	-0.164156	-0.285119	-0.0431938	-2.67795	0.00809716
cg16545084	chr11	70347268	SHANK2;SHANK2;SHANK2	Body;Body;Body	-0.0984588	-0.171048	-0.0258695	-2.67656	0.00812946
cg26791489	chr20	57463330	GNAS;GNAS;GNAS;GNAS	3'UTR;3'UTR;TSS1500;Body	-0.203229	-0.353252	-0.0532065	-2.67316	0.00820912
cg05876496	chr6	33638550	ITPR3	Body	-0.181721	-0.316163	-0.0472798	-2.66728	0.00834846
cg05643281	chr18	4106506	DLGAP1;DLGAP1	5'UTR;5'UTR	-0.22671	-0.394836	-0.0585837	-2.66092	0.00850166
cg00458322	chr11	35425950	SLC1A2;SLC1A2;SLC1A2	Body;5'UTR;5'UTR	-0.0956094	-0.166561	-0.0246573	-2.65908	0.0085463
cg08700482	chr20	9393279	PLCB4;PLCB4;PLCB4	Body;Body;Body	-0.112697	-0.196396	-0.0289983	-2.65699	0.0085975
cg10948114	chr1	37307749	GRIK3	Body	-0.0981608	-0.171075	-0.0252462	-2.65656	0.00860795
cg06112910	chr6	33995939	GRM4	Body	-0.187331	-0.326644	-0.0480176	-2.65346	0.00868429
cg04865553	chr3	123040956	ADCY5;ADCY5	Body;Body	-0.0865487	-0.150938	-0.0221591	-2.65241	0.00871031
cg14869721	chr2	25065924	ADCY3	Body	-0.145069	-0.253152	-0.036985	-2.64856	0.00880637
cg04149773	chr12	49179923	ADCY6	5'UTR	-0.0871364	-0.152263	-0.0220103	-2.64022	0.00901746
cg25712031	chr19	2586187	GNG7	5'UTR	-0.128529	-0.224689	-0.0323677	-2.63753	0.00908657
cg16864832	chr20	9449312	PLCB4;PLCB4;PLCB4;PLCB4;PLCB4;PLCB4	ExonBnd;ExonBnd;ExonBnd;Body;Body;Body	-0.152058	-0.266052	-0.0380639	-2.63223	0.00922423
cg17636500	chr3	123130684	ADCY5;ADCY5	Body;Body	-0.0914041	-0.159968	-0.0228403	-2.63067	0.00926481
cg11255674	chr4	87278973	MAPK10;MAPK10;MAPK10	5'UTR;5'UTR;5'UTR	-0.156021	-0.27309	-0.0389532	-2.62991	0.00928483
cg08896849	chr11	35310041	SLC1A2;SLC1A2;SLC1A2	Body;Body;Body	-0.0955425	-0.167243	-0.0238421	-2.62949	0.00929597
cg23002982	chr11	70323008	SHANK2;SHANK2;SHANK2	Body;Body;Body	-0.0940558	-0.164768	-0.0233432	-2.62473	0.00942184
cg01291761	chr12	14017080	GRIN2B	Body	-0.176493	-0.309381	-0.0436053	-2.62083	0.00952625
cg06899578	chr20	9198363	PLCB4;PLCB4	5'UTR;5'UTR	-0.131788	-0.231321	-0.0322556	-2.61281	0.00974417
cg26790091	chr22	50702460	MAPK11	3'UTR	-0.0644089	-0.113058	-0.0157596	-2.61255	0.00975111
cg25592107	chr19	19042864	HOMER3;HOMER3;HOMER3;HOMER3;HOMER3	Body;Body;Body;Body;Body	-0.230005	-0.403983	-0.0560262	-2.60878	0.00985521
cg10331829	chr11	35343789	SLC1A2	Body	-0.142122	-0.249651	-0.0345918	-2.60812	0.00987352
cg02710936	chr5	7749898	ADCY2	Body	-0.168379	-0.295971	-0.040787	-2.60412	0.00998521
cg13298384	chr19	42546648	GRIK5	Body	-0.109186	-0.191951	-0.0264209	-2.60325	0.0100095
cg10290803	chr19	2535750	GNG7	5'UTR	-0.127383	-0.223944	-0.0308218	-2.60319	0.0100114
cg07473460	chr15	42297784	PLA2G4E	Body	-0.12977	-0.228158	-0.0313832	-2.60275	0.0100235
cg12830630	chr12	49171486	ADCY6	Body	-0.0830276	-0.145987	-0.020068	-2.60229	0.0100365
cg26351229	chr8	132053780	ADCY8	TSS1500	0.103924	0.0251146	0.182733	2.60216	0.0100402
cg03100801	chr20	9075962	PLCB4;PLCB4	TSS1500;TSS1500	-0.202075	-0.355411	-0.0487389	-2.60054	0.0100859
cg24229413	chr19	42510771	GRIK5;GRIK5	Body;Body	-0.0836246	-0.147131	-0.0201182	-2.59844	0.0101456
cg12108642	chr1	37301980	GRIK3	Body	-0.122125	-0.215203	-0.0290465	-2.58912	0.010414
cg00991400	chr7	126883137	GRM8;GRM8;GRM8	1stExon;Body;Body	-0.209696	-0.369918	-0.0494737	-2.58264	0.0106043
cg13685294	chr3	51743318	GRM2;GRM2	5'UTR;Body	-0.156035	-0.275449	-0.0366221	-2.5785	0.0107275
cg20983494	chr11	120627781	GRIK4;GRIK4;GRIK4	Body;Body;Body	-0.169232	-0.298836	-0.0396272	-2.57666	0.0107825
cg03501447	chr16	56385176	GNAO1	Body	-0.140935	-0.248871	-0.0329989	-2.57661	0.0107841
cg01104717	chr3	53545550	CACNA1D;CACNA1D;CACNA1D	Body;Body;Body	-0.241946	-0.427353	-0.0565389	-2.57506	0.0108306
cg11523424	chr11	70918848	SHANK2	5'UTR	-0.174729	-0.308635	-0.0408229	-2.5749	0.0108355
cg03554170	chr5	36606756	SLC1A3;SLC1A3;SLC1A3;SLC1A3	1stExon;5'UTR;1stExon;5'UTR	-0.191642	-0.338607	-0.0446765	-2.57319	0.0108873
cg05007288	chr21	30953716	GRIK1;GRIK1	Body;Body	-0.134813	-0.238487	-0.0311397	-2.56602	0.0111065
cg07584450	chr5	152870367	GRIA1;GRIA1;GRIA1;GRIA1;GRIA1;GRIA1;GRIA1;GRIA1;GRIA1;GRIA1;GRIA1;GRIA1	TSS1500;5'UTR;5'UTR;5'UTR;1stExon;1stExon;1stExon;1stExon;TSS1500;TSS1500;5'UTR;Body	-0.446598	-0.790105	-0.103091	-2.56553	0.0111217
cg26265279	chr3	53566044	CACNA1D;CACNA1D;CACNA1D	Body;Body;Body	-0.139502	-0.246926	-0.0320792	-2.56259	0.0112128
cg03531194	chr20	8733029	PLCB1;PLCB1	Body;Body	-0.146265	-0.258934	-0.0335953	-2.56171	0.0112404
cg10917153	chr15	42448786	PLA2G4F;PLA2G4F;PLA2G4F	5'UTR;Body;1stExon	-0.0936292	-0.165773	-0.0214858	-2.56101	0.0112623
cg26584734	chr12	2322914	CACNA1C;CACNA1C;CACNA1C;CACNA1C;CACNA1C;CACNA1C;CACNA1C;CACNA1C;CACNA1C;CACNA1C;CACNA1C;CACNA1C;CACNA1C;CACNA1C;CACNA1C;CACNA1C;CACNA1C;CACNA1C;CACNA1C;CACNA1C;CACNA1C;CACNA1C;CACNA1C	Body;Body;Body;Body;Body;Body;Body;Body;Body;Body;Body;Body;Body;Body;Body;Body;Body;Body;Body;Body;Body;Body;Body	-0.130772	-0.231653	-0.0298909	-2.558	0.0113564
cg12555943	chr7	45698375	ADCY1;ADCY1	Body;Body	-0.0934881	-0.165708	-0.0212682	-2.55444	0.0114692
cg07605516	chr3	4840933	ITPR1;ITPR1;ITPR1	Body;Body;Body	-0.141242	-0.250378	-0.0321052	-2.55381	0.011489
cg24175498	chr11	35308945	SLC1A2;SLC1A2;SLC1A2	Body;Body;Body	-0.174703	-0.309733	-0.0396728	-2.55309	0.0115122
cg24427887	chr6	34037770	GRM4;GRM4;GRM4;GRM4;GRM4;GRM4	Body;Body;Body;Body;Body;5'UTR	-0.149149	-0.264482	-0.0338151	-2.55188	0.0115508
cg07881541	chr3	53784508	CACNA1D;CACNA1D;CACNA1D	Body;Body;Body	-0.0798083	-0.141548	-0.0180682	-2.5508	0.0115852
cg15168017	chr20	9196718	PLCB4;PLCB4	TSS1500;5'UTR	-0.15526	-0.275376	-0.0351443	-2.55068	0.0115891
cg12754531	chr8	75912708	CRISPLD1;CRISPLD1;CRISPLD1	Body;5'UTR;5'UTR	-0.150367	-0.266857	-0.0338763	-2.54717	0.0117021
cg12859826	chr16	4021441	ADCY9	Body	-0.128065	-0.227461	-0.0286699	-2.5425	0.0118539
cg10603826	chr12	26986825	ITPR2	TSS1500	0.224342	0.0498399	0.398843	2.53692	0.0120379
cg26710276	chr7	86374484	GRM3	5'UTR	-0.131428	-0.2341	-0.0287556	-2.52598	0.0124053
cg09530407	chr11	22359486	SLC17A6	TSS200	-0.163912	-0.291963	-0.0358617	-2.52596	0.0124063
cg26292841	chr19	13510763	CACNA1A;CACNA1A;CACNA1A;CACNA1A;CACNA1A	Body;Body;Body;Body;Body	-0.125558	-0.223746	-0.0273698	-2.52337	0.0124946
cg16021135	chr3	123130669	ADCY5;ADCY5	Body;Body	-0.0775102	-0.138125	-0.0168956	-2.52335	0.0124954
cg21747967	chr5	7520707	ADCY2	Body	-0.137163	-0.244461	-0.0298656	-2.52257	0.0125221
cg03805787	chr17	64327355	PRKCA	Body	0.148652	0.0323647	0.26494	2.52252	0.0125239
cg15847341	chr6	34071778	GRM4;GRM4;GRM4;GRM4;GRM4;GRM4	5'UTR;Body;Body;Body;Body;5'UTR	-0.131448	-0.234278	-0.0286185	-2.5225	0.0125244
cg25108748	chr11	120585789	GRIK4;GRIK4;GRIK4	Body;Body;Body	-0.133168	-0.237419	-0.0289164	-2.52065	0.0125881
cg14104272	chr17	4713592	PLD2;PLD2	Body;Body	-0.102267	-0.182452	-0.0220821	-2.51674	0.0127238
cg23952740	chr17	64463393	PRKCA	Body	-0.125414	-0.223807	-0.0270213	-2.51524	0.0127763
cg16909293	chr1	68171537	GNG12	Body	-0.146162	-0.260867	-0.0314561	-2.51446	0.0128035
cg05351849	chr11	70352907	SHANK2;SHANK2;SHANK2	Body;Body;Body	-0.0774257	-0.13819	-0.0166617	-2.5144	0.0128056
cg10726449	chr11	70915830	SHANK2	5'UTR	-0.0776279	-0.138598	-0.0166575	-2.51244	0.0128746
cg27584826	chr15	42312313	PLA2G4E	Body	-0.106012	-0.189316	-0.0227093	-2.51126	0.0129161
cg25937388	chr21	30928055	GRIK1;GRIK1	Body;Body	-0.146307	-0.261321	-0.0312924	-2.5102	0.0129536
cg27499660	chr3	171501025	PLD1;PLD1	5'UTR;5'UTR	-0.0812904	-0.145198	-0.0173833	-2.51007	0.0129581
cg19117630	chr5	152981133	GRIA1;GRIA1;GRIA1;GRIA1;GRIA1;GRIA1;GRIA1;GRIA1	5'UTR;Body;Body;Body;Body;Body;Body;Body	-0.129467	-0.23145	-0.027485	-2.50514	0.013134
cg26376621	chr3	4854536	ITPR1;ITPR1;ITPR1	Body;Body;Body	-0.144158	-0.257751	-0.0305654	-2.50429	0.0131644
cg12333489	chr12	26834506	ITPR2	Body	-0.175876	-0.314504	-0.0372471	-2.50351	0.0131924
cg23418857	chr15	42309323	PLA2G4E	Body	-0.078567	-0.140499	-0.0166352	-2.50336	0.0131979
cg22666555	chr6	34114320	GRM4;GRM4;GRM4;GRM4	TSS1500;TSS1500;TSS1500;Body	-0.119188	-0.213143	-0.0252325	-2.50326	0.0132013
cg19902246	chr5	7563792	ADCY2	Body	-0.155159	-0.277509	-0.0328097	-2.50249	0.0132293
cg00821851	chr20	9384559	PLCB4;PLCB4;PLCB4	Body;Body;Body	-0.0773687	-0.138422	-0.016315	-2.50063	0.0132964
cg09591697	chr4	87024427	MAPK10;MAPK10;MAPK10;MAPK10	5'UTR;Body;Body;Body	-0.153074	-0.273889	-0.0322596	-2.50022	0.0133112
cg08931917	chr12	14109569	GRIN2B	5'UTR	0.36229	0.076342	0.648239	2.50015	0.013314
ch.1.3651949R	chr1	186910332	PLA2G4A	Body	-0.338044	-0.604906	-0.0711813	-2.49966	0.0133315
cg20213508	chr20	57463325	GNAS;GNAS;GNAS;GNAS	3'UTR;3'UTR;TSS1500;Body	-0.184082	-0.329569	-0.0385951	-2.4968	0.0134359
cg14119137	chr6	24477147	GPLD1;GPLD1	Body;Body	-0.160373	-0.28715	-0.0335955	-2.49623	0.0134566
cg07287255	chr16	56374688	GNAO1;GNAO1	Body;Body	-0.156466	-0.280229	-0.0327041	-2.49476	0.0135106
cg07790747	chr16	56266223	GNAO1;GNAO1	Body;Body	-0.149602	-0.268154	-0.0310503	-2.49015	0.0136811
cg07849887	chr19	2703892	GNG7	TSS1500	-0.127052	-0.227754	-0.02635	-2.48966	0.0136995
cg21269738	chr12	2356703	CACNA1C;CACNA1C;CACNA1C;CACNA1C;CACNA1C;CACNA1C;CACNA1C;CACNA1C;CACNA1C;CACNA1C;CACNA1C;CACNA1C;CACNA1C;CACNA1C;CACNA1C;CACNA1C;CACNA1C;CACNA1C;CACNA1C;CACNA1C;CACNA1C;CACNA1C;CACNA1C	Body;Body;Body;Body;Body;Body;Body;Body;Body;Body;Body;Body;Body;Body;Body;Body;Body;Body;Body;Body;Body;Body;Body	-0.116035	-0.208081	-0.0239887	-2.48759	0.0137766
cg24791965	chr4	102132302	PPP3CA;PPP3CA;PPP3CA	Body;Body;Body	-0.153769	-0.275903	-0.0316345	-2.48443	0.0138952
cg18926594	chr11	120569855	GRIK4;GRIK4;GRIK4	Body;Body;Body	-0.0959998	-0.172265	-0.0197346	-2.48394	0.0139139
cg21695384	chr11	70492235	SHANK2;SHANK2;SHANK2	Body;Body;Body	-0.128841	-0.231248	-0.0264344	-2.48269	0.013961
cg02550068	chr11	88782677	GRM5;GRM5	TSS1500;5'UTR	-0.157388	-0.282534	-0.0322413	-2.4817	0.0139986
cg04958800	chr7	126884515	GRM8;GRM8;GRM8	5'UTR;TSS1500;TSS1500	-0.18104	-0.325024	-0.0370557	-2.48116	0.0140188
cg02428265	chr17	64414129	PRKCA-AS1;PRKCA	TSS1500;Body	-0.152789	-0.27432	-0.031259	-2.48087	0.0140299
cg23008762	chr11	70653222	SHANK2	Body	-0.136913	-0.245843	-0.0279842	-2.48026	0.0140531
cg26345619	chr12	2602405	CACNA1C;CACNA1C;CACNA1C;CACNA1C;CACNA1C;CACNA1C;CACNA1C;CACNA1C;CACNA1C;CACNA1C;CACNA1C;CACNA1C;CACNA1C;CACNA1C;CACNA1C;CACNA1C;CACNA1C;CACNA1C;CACNA1C;CACNA1C;CACNA1C;CACNA1C;CACNA1C	Body;Body;Body;Body;Body;Body;Body;Body;Body;Body;Body;Body;Body;Body;Body;Body;Body;Body;Body;Body;Body;Body;Body	-0.141653	-0.254474	-0.0288319	-2.4776	0.0141547
cg01650484	chr3	4546549	ITPR1;ITPR1;ITPR1	5'UTR;5'UTR;5'UTR	-0.217203	-0.390408	-0.0439987	-2.47459	0.0142706
cg17482114	chr3	123103936	ADCY5	Body	-0.168968	-0.304004	-0.0339327	-2.46918	0.0144807
cg03696781	chr7	45742854	ADCY1	Body	-0.0796559	-0.14346	-0.0158514	-2.46356	0.0147021
cg04215638	chr11	120801810	GRIK4;GRIK4;GRIK4	Body;Body;Body	-0.0703882	-0.126776	-0.0140002	-2.46325	0.0147141
cg19542445	chr12	2596220	CACNA1C;CACNA1C;CACNA1C;CACNA1C;CACNA1C;CACNA1C;CACNA1C;CACNA1C;CACNA1C;CACNA1C;CACNA1C;CACNA1C;CACNA1C;CACNA1C;CACNA1C;CACNA1C;CACNA1C;CACNA1C;CACNA1C;CACNA1C;CACNA1C;CACNA1C;CACNA1C	Body;Body;Body;Body;Body;Body;Body;Body;Body;Body;Body;Body;Body;Body;Body;Body;Body;Body;Body;Body;Body;Body;Body	-0.0818191	-0.147387	-0.0162509	-2.46239	0.0147482
cg22383942	chr5	153091188	GRIA1;GRIA1;GRIA1;GRIA1;GRIA1;GRIA1;GRIA1;GRIA1	Body;Body;Body;Body;Body;Body;Body;Body	-0.113193	-0.204082	-0.0223042	-2.45757	0.0149412
cg21736934	chr14	24795416	ADCY4;ADCY4;ADCY4	Body;Body;Body	-0.104923	-0.189189	-0.0206562	-2.45703	0.0149628
cg27314718	chr15	42122598	JMJD7;JMJD7-PLA2G4B;JMJD7-PLA2G4B	Body;Body;Body	-0.113629	-0.204939	-0.0223188	-2.45565	0.0150185
cg27314718.1	chr15	42122598	JMJD7;JMJD7-PLA2G4B;JMJD7-PLA2G4B	Body;Body;Body	-0.113629	-0.204939	-0.0223188	-2.45565	0.0150185
cg15034952	chr1	68239462	GNG12	5'UTR	-0.150427	-0.271365	-0.0294887	-2.45447	0.0150661
cg10887945	chr3	4805396	ITPR1;ITPR1;ITPR1	Body;Body;Body	-0.132547	-0.239171	-0.0259224	-2.45306	0.0151232
cg19653967	chr11	35420700	SLC1A2	Body	-0.0921083	-0.166243	-0.0179737	-2.45174	0.0151772
cg18879627	chr1	53580067	SLC1A7;SLC1A7;SLC1A7;SLC1A7;SLC1A7	Body;Body;Body;Body;Body	-0.154211	-0.27852	-0.0299011	-2.44797	0.0153315
cg20101376	chr4	102117249	PPP3CA;PPP3CA;PPP3CA	Body;Body;Body	-0.134135	-0.242297	-0.0259728	-2.44716	0.0153648
cg08359431	chr11	35389313	SLC1A2;SLC1A2;SLC1A2	Body;5'UTR;5'UTR	-0.154398	-0.278955	-0.0298408	-2.44607	0.0154099
cg15653430	chr11	120393585	GRIK4	5'UTR	-0.115991	-0.209596	-0.0223868	-2.44526	0.0154434
cg17341800	chr20	8125274	PLCB1;PLCB1	Body;Body	-0.092416	-0.167089	-0.0177432	-2.4422	0.0155706
cg22175856	chr19	15084302	SLC1A6	TSS1500	-0.156261	-0.282531	-0.0299913	-2.44201	0.0155785
cg06930757	chr19	51216389	SHANK1	Body	0.112673	0.0215265	0.20382	2.43936	0.0156894
cg26911948	chr12	2157278	CACNA1C-IT2	TSS1500	-0.138698	-0.250918	-0.0264782	-2.43892	0.015708
cg00309479	chr15	42363445	PLA2G4D	Body	-0.0839484	-0.151974	-0.0159231	-2.43522	0.0158641
cg14090916	chr9	140044904	GRIN1;GRIN1;GRIN1	Body;Body;Body	-0.136973	-0.248012	-0.0259335	-2.43419	0.0159079
cg00059387	chr8	131822489	ADCY8	Body	-0.151801	-0.274967	-0.0286358	-2.43211	0.0159966
cg00995241	chr20	8739884	PLCB1;PLCB1	Body;Body	-0.172057	-0.311685	-0.0324285	-2.43161	0.0160176
cg10721866	chr9	80433039	GNAQ	Body	-0.136453	-0.247285	-0.0256209	-2.42948	0.016109
cg16449436	chr8	131947008	ADCY8	Body	-0.132213	-0.239608	-0.0248176	-2.42932	0.0161159
cg02693486	chr11	64030862	PLCB3	Body	-0.0806551	-0.146239	-0.0150713	-2.42679	0.0162252
cg00589699	chr3	50267754	GNAI2;GNAI2;GNAI2	TSS1500;5'UTR;Body	-0.0629209	-0.1141	-0.0117421	-2.42606	0.0162569
cg27602828	chr18	3845348	DLGAP1;DLGAP1	TSS200;Body	-0.156158	-0.283217	-0.0290993	-2.42525	0.016292
cg00450389	chr11	70524969	SHANK2	Body	-0.143164	-0.259739	-0.0265892	-2.4234	0.0163723
cg15391100	chr16	4065397	ADCY9	Body	-0.134114	-0.243436	-0.0247914	-2.42081	0.0164857
cg25418001	chr7	79780310	GNAI1	Body	-0.273601	-0.496715	-0.0504859	-2.41983	0.0165286
cg26952303	chr19	51170175	SHANK1	Body	0.172721	0.0317086	0.313734	2.41704	0.0166518
cg03650282	chr17	64451448	PRKCA	Body	-0.138651	-0.251977	-0.0253258	-2.41431	0.0167731
cg16208436	chr19	2640403	GNG7	5'UTR	-0.137039	-0.249495	-0.0245824	-2.40467	0.0172072
cg22776647	chr16	56236860	GNAO1;GNAO1	Body;Body	-0.148375	-0.27035	-0.0264006	-2.40042	0.0174017
cg00489467	chr15	52455457	GNB5;GNB5	Body;Body	-0.124777	-0.227385	-0.0221686	-2.39965	0.0174374
cg01780773	chr11	70428644	SHANK2;SHANK2;SHANK2	Body;Body;Body	-0.141369	-0.257627	-0.0251114	-2.39954	0.0174422
cg16604553	chr9	4489544	SLC1A1	TSS1500	-0.173524	-0.316504	-0.0305439	-2.39486	0.0176594
cg18872881	chr4	102199803	PPP3CA;PPP3CA;PPP3CA	Body;Body;Body	-0.164999	-0.300994	-0.0290043	-2.39417	0.0176916
cg20073686	chr11	105481863	GRIA4;GRIA4;GRIA4;GRIA4	Body;Body;Body;Body	-0.255233	-0.465739	-0.044728	-2.3926	0.0177651
cg02371119	chr3	171527346	PLD1;PLD1	5'UTR;5'UTR	-0.161841	-0.295367	-0.0283142	-2.39175	0.0178049
cg20875807	chr15	83620951	HOMER2;HOMER2;HOMER2;HOMER2	Body;Body;Body;Body	0.0907424	0.0158479	0.165637	2.39087	0.0178462
cg00671386	chr16	851834	GNG13	TSS1500	-0.136264	-0.248763	-0.023766	-2.39019	0.0178785
cg13357277	chr6	34114827	GRM4;GRM4;GRM4;GRM4	TSS1500;TSS1500;TSS1500;Body	-0.113237	-0.206775	-0.019699	-2.38889	0.0179397
cg09885502	chr20	57463991	GNAS;GNAS;GNAS;GNAS	3'UTR;TSS200;3'UTR;Body	-0.968309	-1.76858	-0.168034	-2.38765	0.0179985
cg23441297	chr5	7805899	ADCY2	Body	-0.10398	-0.190332	-0.0176289	-2.37617	0.0185501
cg10988261	chr3	7577887	GRM7-AS1;GRM7;GRM7	TSS1500;Body;Body	-0.142245	-0.260401	-0.0240902	-2.37564	0.0185757
cg09776150	chr3	123040885	ADCY5;ADCY5	Body;Body	-0.0858865	-0.157269	-0.0145041	-2.37427	0.0186429
cg00161247	chr9	140060986	GRIN1;GRIN1;GRIN1	Body;Body;Body	-0.142272	-0.26054	-0.0240044	-2.37383	0.0186643
cg20046101	chr7	45624640	ADCY1;ADCY1	5'UTR;Body	-0.104189	-0.190935	-0.0174424	-2.3701	0.0188479
cg24902435	chr12	2790095	CACNA1C;CACNA1C;CACNA1C;CACNA1C;CACNA1C;CACNA1C;CACNA1C;CACNA1C;CACNA1C;CACNA1C;CACNA1C;CACNA1C;CACNA1C;CACNA1C;CACNA1C;CACNA1C;CACNA1C;CACNA1C;CACNA1C;CACNA1C;CACNA1C;CACNA1C;CACNA1C	Body;Body;Body;Body;Body;Body;Body;Body;Body;Body;Body;Body;Body;Body;Body;Body;Body;Body;Body;Body;Body;Body;Body	-0.13958	-0.255864	-0.0232962	-2.36865	0.0189197
cg06137273	chr3	6905031	GRM7;GRM7	Body;Body	0.23337	0.0388567	0.427884	2.36751	0.0189761
cg12321434	chr6	102254236	GRIK2;GRIK2;GRIK2	Body;Body;Body	-0.15329	-0.281206	-0.0253743	-2.36476	0.0191133
cg10699496	chr3	123005576	ADCY5	Body	-0.168198	-0.308647	-0.02775	-2.3632	0.0191911
cg08848088	chr1	235714526	GNG4;GNG4;GNG4	3'UTR;3'UTR;3'UTR	-0.18018	-0.331077	-0.0292819	-2.35624	0.0195434
cg12835868	chr3	4841394	ITPR1;ITPR1;ITPR1	Body;Body;Body	-0.117707	-0.216325	-0.0190896	-2.35529	0.0195918
cg17721618	chr15	42376692	PLA2G4D	Body	-0.0808384	-0.14859	-0.0130863	-2.35446	0.0196342
cg14593954	chr4	102056640	PPP3CA;PPP3CA;PPP3CA	Body;Body;Body	-0.142572	-0.262075	-0.0230679	-2.35422	0.0196463
cg10126715	chr1	37500195	GRIK3	TSS1500	0.213112	0.0343559	0.391869	2.35257	0.0197311
cg24059418	chr11	70924305	SHANK2	5'UTR	-0.156954	-0.288658	-0.0252496	-2.35163	0.0197798
cg12741427	chr12	2469214	CACNA1C;CACNA1C;CACNA1C;CACNA1C;CACNA1C;CACNA1C;CACNA1C;CACNA1C;CACNA1C;CACNA1C;CACNA1C;CACNA1C;CACNA1C;CACNA1C;CACNA1C;CACNA1C;CACNA1C;CACNA1C;CACNA1C;CACNA1C;CACNA1C;CACNA1C;CACNA1C	Body;Body;Body;Body;Body;Body;Body;Body;Body;Body;Body;Body;Body;Body;Body;Body;Body;Body;Body;Body;Body;Body;Body	-0.0841025	-0.154739	-0.0134658	-2.3495	0.0198898
cg18809822	chr11	120409217	GRIK4	5'UTR	-0.0733217	-0.134921	-0.011722	-2.34882	0.0199247
cg24874003	chr19	2602614	GNG7	5'UTR	-0.182247	-0.335369	-0.0291249	-2.34865	0.0199336
cg26487562	chr19	14225959	PRKACA;PRKACA	TSS1500;Body	0.135975	0.0217294	0.25022	2.34864	0.0199343
cg14982665	chr12	2631826	CACNA1C;CACNA1C;CACNA1C;CACNA1C;CACNA1C;CACNA1C;CACNA1C;CACNA1C;CACNA1C;CACNA1C;CACNA1C;CACNA1C;CACNA1C;CACNA1C;CACNA1C;CACNA1C;CACNA1C;CACNA1C;CACNA1C;CACNA1C;CACNA1C;CACNA1C;CACNA1C	Body;Body;Body;Body;Body;Body;Body;Body;Body;Body;Body;Body;Body;Body;Body;Body;Body;Body;Body;Body;Body;Body;Body	-0.156191	-0.287438	-0.0249434	-2.34834	0.0199498
cg26227298	chr5	36606749	SLC1A3;SLC1A3;SLC1A3;SLC1A3	1stExon;5'UTR;1stExon;5'UTR	-0.166547	-0.306533	-0.0265607	-2.34773	0.0199817
cg16480239	chr20	9160245	PLCB4	5'UTR	-0.0946045	-0.17426	-0.0149485	-2.34363	0.0201955
cg11546590	chr16	24010783	PRKCB;PRKCB	Body;Body	-0.135552	-0.249814	-0.0212901	-2.341	0.0203343
cg01962826	chr6	34100967	GRM4	1stExon	-0.138884	-0.25597	-0.0217976	-2.34068	0.020351
cg25458520	chr6	36099195	MAPK13	Body	0.119983	0.0187865	0.221179	2.33965	0.0204056
cg22319267	chr7	126675358	GRM8;GRM8;GRM8	Body;Body;Body	-0.170088	-0.313593	-0.026584	-2.33887	0.0204469
cg27277859	chr19	51165632	SHANK1	Body	-0.198711	-0.366372	-0.031051	-2.33878	0.0204518
cg16434688	chr3	6812034	GRM7-AS3;GRM7-AS3	Body;Body	-0.123264	-0.227396	-0.0191309	-2.33584	0.0206078
cg26339240	chr11	70544916	SHANK2	Body	-0.175183	-0.32321	-0.0271563	-2.33533	0.0206355
cg13414750	chr3	53782863	CACNA1D;CACNA1D;CACNA1D	Body;Body;Body	-0.126456	-0.233383	-0.0195297	-2.33373	0.0207211
cg23255950	chr1	84971011	SPATA1;GNG5	TSS1500;Body	-0.176301	-0.325643	-0.0269582	-2.32952	0.0209481
cg20715780	chr1	186814701	PLA2G4A	5'UTR	-0.0982956	-0.181577	-0.0150138	-2.32906	0.0209732
cg09914667	chr11	88236964	GRM5-AS1	TSS1500	-0.15855	-0.292908	-0.0241915	-2.32861	0.0209974
cg12605068	chr11	105590209	GRIA4;GRIA4;GRIA4;GRIA4;GRIA4	Body;Body;Body;Body;Body	-0.14049	-0.259735	-0.0212438	-2.32486	0.0212019
cg10174868	chr11	70446718	SHANK2;SHANK2;SHANK2	Body;Body;Body	-0.119069	-0.220161	-0.017977	-2.32423	0.0212369
cg01454384	chr6	36109599	MAPK13;MAPK13	Body;3'UTR	-0.143418	-0.265569	-0.0212673	-2.31688	0.0216432
cg25727569	chr3	53845287	CACNA1D;CACNA1D;CACNA1D	Body;Body;Body	-0.134025	-0.248203	-0.0198473	-2.31633	0.0216738
cg15306296	chr19	13355951	CACNA1A;CACNA1A;CACNA1A;CACNA1A;CACNA1A	Body;Body;Body;Body;Body	-0.0732799	-0.135778	-0.0107822	-2.31375	0.0218182
cg13756965	chr11	70917458	SHANK2	5'UTR	-0.190737	-0.353507	-0.0279677	-2.31238	0.0218956
cg11283245	chr11	105700235	GRIA4;GRIA4;GRIA4;GRIA4;GRIA4	Body;Body;Body;Body;Body	-0.0989591	-0.183411	-0.0145075	-2.3123	0.0219
cg14783207	chr11	120692377	GRIK4;GRIK4;GRIK4	Body;Body;Body	-0.0964491	-0.178762	-0.0141364	-2.31221	0.021905
cg25452407	chr3	4868088	ITPR1;ITPR1;ITPR1	Body;Body;Body	-0.138748	-0.257173	-0.0203238	-2.31197	0.0219185
cg09106984	chr6	34004360	GRM4	Body	-0.213083	-0.395008	-0.0311576	-2.31128	0.0219577
cg01835091	chr3	7330278	GRM7;GRM7	Body;Body	-0.11338	-0.210272	-0.0164883	-2.30912	0.02208
cg15814586	chr11	70920403	SHANK2	5'UTR	-0.117917	-0.218706	-0.017129	-2.30868	0.0221048
cg09429277	chr6	34097083	GRM4;GRM4;GRM4;GRM4	Body;Body;Body;5'UTR	-0.194745	-0.36123	-0.0282604	-2.30828	0.0221276
cg14350337	chr9	140060064	GRIN1;GRIN1;GRIN1	Body;Body;Body	-0.109355	-0.202905	-0.0158056	-2.30671	0.0222168
cg15642343	chr3	7246539	GRM7;GRM7	Body;Body	-0.120058	-0.222764	-0.0173521	-2.3067	0.0222173
cg20045250	chr21	31029063	GRIK1;GRIK1	Body;Body	-0.291668	-0.541197	-0.0421388	-2.30655	0.0222259
cg12060684	chr4	86958202	MAPK10;MAPK10;MAPK10;MAPK10	Body;Body;Body;Body	-0.216293	-0.401352	-0.031234	-2.30637	0.0222365
cg14766208	chr17	64651067	PRKCA	Body	-0.13192	-0.244798	-0.0190422	-2.30621	0.0222457
cg04580774	chr17	64711501	PRKCA	Body	-0.127937	-0.237427	-0.0184469	-2.30578	0.0222702
cg08731559	chr7	126890973	GRM8	5'UTR	-0.280909	-0.521527	-0.0402915	-2.30374	0.0223867
cg01810907	chr1	68279364	GNG12	5'UTR	-0.157929	-0.293257	-0.022602	-2.30289	0.0224359
cg17895496	chr15	42449716	PLA2G4F;PLA2G4F	TSS1500;TSS1500	-0.115665	-0.21478	-0.0165508	-2.30283	0.0224392
cg06648963	chr1	68182470	GNG12	5'UTR	-0.113763	-0.211336	-0.0161891	-2.30072	0.0225612
cg10066125	chr4	102251826	MIR1255A;PPP3CA;PPP3CA;PPP3CA	TSS1500;Body;Body;Body	-0.162122	-0.301284	-0.022961	-2.2989	0.0226664
cg05087008	chr11	105483680	GRIA4;GRIA4;GRIA4;GRIA4	Body;Body;Body;Body	-0.123818	-0.230164	-0.0174711	-2.2975	0.022748
cg16162905	chr9	104501251	GRIN3A	TSS1500	-0.124435	-0.231347	-0.0175231	-2.29674	0.0227921
cg06372873	chr14	52327240	GNG2;GNG2;GNG2;GNG2;GNG2;GNG2	1stExon;1stExon;1stExon;5'UTR;5'UTR;5'UTR	-0.243185	-0.452159	-0.0342114	-2.29637	0.022814
cg21797718	chr6	34024416	GRM4	Body	-0.231986	-0.431341	-0.0326307	-2.29631	0.0228176
cg08250938	chr1	68377412	GNG12-AS1	Body	-0.144885	-0.269439	-0.0203313	-2.29542	0.0228693
cg20089598	chr3	123120738	ADCY5;ADCY5	Body;Body	-0.179376	-0.333603	-0.0251502	-2.29511	0.0228877
cg10439113	chr11	22360177	SLC17A6	Body	-0.170505	-0.317343	-0.0236665	-2.29136	0.0231082
cg08610772	chr11	70559522	SHANK2	Body	-0.12227	-0.227629	-0.0169104	-2.29003	0.0231867
cg19317774	chr16	84861727	CRISPLD2	5'UTR	-0.152627	-0.284156	-0.0210992	-2.28986	0.0231968
cg10283969	chr11	70666639	SHANK2	Body	-0.163311	-0.304212	-0.0224092	-2.28715	0.0233579
cg13355522	chr19	13353933	CACNA1A;CACNA1A;CACNA1A;CACNA1A;CACNA1A	Body;Body;Body;Body;Body	-0.134513	-0.250574	-0.0184519	-2.28704	0.0233647
cg22508140	chr16	56291792	GNAO1;GNAO1	Body;Body	-0.138454	-0.257918	-0.0189892	-2.28698	0.0233684
cg09856671	chr1	235777897	MIR5096;GNG4;GNG4;GNG4	Body;5'UTR;5'UTR;5'UTR	-0.243223	-0.453092	-0.0333533	-2.28692	0.0233718
cg11164846	chr6	34005998	GRM4;GRM4;GRM4;GRM4;GRM4;GRM4	Body;Body;Body;Body;Body;Body	-0.117774	-0.219426	-0.0161227	-2.2863	0.0234091
cg07533824	chr19	13363864	CACNA1A;CACNA1A	Body;Body	-0.148486	-0.276697	-0.0202749	-2.28537	0.0234646
cg11480267	chr20	57463503	GNAS;GNAS;GNAS;GNAS	3'UTR;3'UTR;TSS1500;Body	-0.216356	-0.403186	-0.0295264	-2.28517	0.0234762
cg07393269	chr6	24489829	GPLD1;GPLD1	1stExon;5'UTR	-0.0826006	-0.153944	-0.0112571	-2.28468	0.0235058
cg17848335	chr19	2675185	GNG7	5'UTR	-0.159384	-0.297165	-0.0216027	-2.28271	0.0236242
cg23403351	chr11	120702612	GRIK4;GRIK4;GRIK4	Body;Body;Body	-0.100567	-0.187523	-0.0136097	-2.28216	0.0236573
cg24688401	chr16	56311522	GNAO1;GNAO1	Body;Body	-0.0937541	-0.174839	-0.0126693	-2.28164	0.0236887
cg18160069	chr16	56378328	GNAO1;GNAO1	3'UTR;Body	-0.0925075	-0.172541	-0.0124737	-2.28087	0.0237355
cg13002996	chr6	34072798	GRM4;GRM4;GRM4;GRM4;GRM4;GRM4	5'UTR;Body;Body;Body;Body;5'UTR	-0.16899	-0.315215	-0.0227658	-2.28054	0.0237552
cg19202924	chr1	37416402	GRIK3	Body	-0.123566	-0.230512	-0.0166205	-2.27999	0.0237885
cg13453926	chr19	13340262	CACNA1A;CACNA1A;CACNA1A;CACNA1A;CACNA1A	Body;Body;Body;Body;Body	-0.0824333	-0.153844	-0.011023	-2.27792	0.0239144
cg01012339	chr3	50268043	GNAI2;GNAI2;GNAI2	TSS200;5'UTR;Body	-0.0689807	-0.128749	-0.00921259	-2.27748	0.0239411
cg23042134	chr5	7749881	ADCY2	Body	-0.138497	-0.258611	-0.0183825	-2.27531	0.0240734
cg24977997	chr1	68642083	GNG12-AS1;WLS;WLS;WLS	Body;Body;Body;Body	-0.192012	-0.358611	-0.0254144	-2.27434	0.0241329
cg10768759	chr11	70492215	SHANK2;SHANK2;SHANK2	Body;Body;Body	-0.101793	-0.190124	-0.0134615	-2.27404	0.0241513
cg19859434	chr16	4039211	ADCY9	Body	-0.127491	-0.238124	-0.0168572	-2.27399	0.0241546
cg24760603	chr12	100796242	SLC17A8;SLC17A8;SLC17A8;SLC17A8	ExonBnd;ExonBnd;Body;Body	-0.13279	-0.248133	-0.0174471	-2.2718	0.0242891
cg00004175	chr12	2333161	CACNA1C-AS4;CACNA1C;CACNA1C;CACNA1C;CACNA1C;CACNA1C;CACNA1C;CACNA1C;CACNA1C;CACNA1C;CACNA1C;CACNA1C;CACNA1C;CACNA1C;CACNA1C;CACNA1C;CACNA1C;CACNA1C;CACNA1C;CACNA1C;CACNA1C;CACNA1C;CACNA1C;CACNA1C	TSS1500;Body;Body;Body;Body;Body;Body;Body;Body;Body;Body;Body;Body;Body;Body;Body;Body;Body;Body;Body;Body;Body;Body;Body	-0.151706	-0.283609	-0.0198031	-2.26957	0.0244269
cg02914800	chr7	93549968	GNG11	TSS1500	-0.158761	-0.296941	-0.0205805	-2.26722	0.0245734
cg06376233	chr6	33595160	ITPR3	Body	-0.135031	-0.252634	-0.0174276	-2.26574	0.0246657
cg17041776	chr17	64749943	PRKCA	Body	-0.130974	-0.245126	-0.0168229	-2.26413	0.0247667
cg19189601	chr7	86406137	GRM3	Body	-0.133476	-0.249812	-0.0171396	-2.26404	0.0247723
cg09096555	chr17	72848358	GRIN2C	Body	-0.162745	-0.30468	-0.0208113	-2.26265	0.0248593
cg11249109	chr18	4264360	DLGAP1-AS5;DLGAP1;DLGAP1	TSS1500;5'UTR;5'UTR	-0.181547	-0.339884	-0.0232093	-2.26256	0.024865
cg11345079	chr15	83600799	HOMER2;HOMER2	Body;Body	-0.123287	-0.230874	-0.0156991	-2.26126	0.0249474
cg14150378	chr9	80335274	GNAQ	3'UTR	-0.158666	-0.297318	-0.0200143	-2.25816	0.0251438
cg01186181	chr1	37437759	GRIK3	Body	-0.150336	-0.281724	-0.0189488	-2.25791	0.0251599
cg13907146	chr3	50243565	SLC38A3	5'UTR	0.149067	0.0187765	0.279358	2.25769	0.0251735
cg27439413	chr11	70324472	SHANK2;SHANK2;SHANK2	Body;Body;Body	-0.138341	-0.259287	-0.0173945	-2.25711	0.0252102
cg03663215	chr5	7396491	ADCY2	1stExon	0.0820036	0.0103014	0.153706	2.25682	0.0252291
cg17202839	chr17	64685036	PRKCA	Body	-0.129238	-0.242294	-0.0161822	-2.25576	0.0252965
cg11659796	chr19	2560038	GNG7	5'UTR	-0.112641	-0.211184	-0.0140983	-2.25563	0.0253049
cg25534294	chr2	155554931	KCNJ3	TSS200	0.247268	0.0309419	0.463593	2.25556	0.0253093
cg09640070	chr12	26876374	ITPR2	Body	-0.110363	-0.206953	-0.0137725	-2.25468	0.0253658
cg26189762	chr1	235796302	MIR5096;GNG4;GNG4;GNG4	Body;5'UTR;5'UTR;5'UTR	0.12134	0.0150511	0.227629	2.25275	0.0254901
cg10961484	chr11	120530860	GRIK4	TSS200	-0.134795	-0.253003	-0.0165866	-2.2502	0.0256543
cg09574793	chr22	22222497	MAPK1;MAPK1	TSS1500;TSS1500	0.138954	0.0169993	0.26091	2.24837	0.0257728
ch.12.602695F	chr12	26932613	ITPR2	Body	-0.218445	-0.410171	-0.0267193	-2.24832	0.0257765
cg16395366	chr1	53558245	SLC1A7	Body	-0.175967	-0.330449	-0.0214846	-2.24775	0.0258133
cg01744944	chr15	52416936	GNB5;GNB5	Body;Body	-0.116305	-0.218532	-0.0140779	-2.24506	0.0259888
cg26167136	chr5	152873545	GRIA1;GRIA1;GRIA1;GRIA1;GRIA1;GRIA1;GRIA1;GRIA1	5'UTR;5'UTR;Body;Body;Body;Body;Body;Body	-0.125752	-0.236332	-0.0151728	-2.24408	0.0260534
cg09743827	chr1	235753281	MIR5096;GNG4;GNG4;GNG4	Body;5'UTR;5'UTR;5'UTR	-0.128764	-0.242058	-0.0154694	-2.24275	0.0261404
cg10554580	chr11	70323799	SHANK2;SHANK2;SHANK2	Body;Body;Body	-0.0953324	-0.179293	-0.0113713	-2.24057	0.0262842
cg24968624	chr5	153051932	GRIA1;GRIA1;GRIA1;GRIA1;GRIA1;GRIA1;GRIA1;GRIA1	Body;Body;Body;Body;Body;Body;Body;Body	-0.114405	-0.215219	-0.0135917	-2.23936	0.0263647
cg15098557	chr12	2410264	CACNA1C;CACNA1C;CACNA1C;CACNA1C;CACNA1C;CACNA1C;CACNA1C;CACNA1C;CACNA1C;CACNA1C;CACNA1C;CACNA1C;CACNA1C;CACNA1C;CACNA1C;CACNA1C;CACNA1C;CACNA1C;CACNA1C;CACNA1C;CACNA1C;CACNA1C;CACNA1C	Body;Body;Body;Body;Body;Body;Body;Body;Body;Body;Body;Body;Body;Body;Body;Body;Body;Body;Body;Body;Body;Body;Body	-0.0731562	-0.137645	-0.00866723	-2.23852	0.0264198
cg16316662	chr18	3772557	DLGAP1;DLGAP1;DLGAP1;DLGAP1;DLGAP1;DLGAP1;DLGAP1;DLGAP1;DLGAP1	Body;Body;Body;Body;Body;Body;Body;Body;Body	-0.166718	-0.313694	-0.0197431	-2.23839	0.0264289
cg14691364	chr7	126165242	GRM8;GRM8;GRM8	Body;Body;Body	-0.145359	-0.27351	-0.0172068	-2.23827	0.0264369
cg12179765	chr8	75941981	CRISPLD1;CRISPLD1;CRISPLD1	Body;Body;Body	-0.14706	-0.276811	-0.0173103	-2.23658	0.0265494
cg00260642	chr18	3602109	DLGAP1;DLGAP1;DLGAP1;DLGAP1;DLGAP1;DLGAP1;DLGAP1;DLGAP1;DLGAP1	Body;Body;Body;Body;Body;Body;Body;Body;Body	-0.132533	-0.249466	-0.0155992	-2.23656	0.0265506
cg22741626	chr20	57463265	GNAS;GNAS;GNAS;GNAS	3'UTR;3'UTR;TSS1500;Body	-0.12625	-0.237661	-0.0148392	-2.23615	0.0265782
cg03773468	chr22	19799728	GNB1L	Body	-0.148547	-0.279654	-0.0174404	-2.23581	0.0266004
cg11207270	chr1	182354787	GLUL;GLUL;GLUL	Body;Body;Body	-0.13844	-0.260639	-0.0162416	-2.23559	0.0266153
cg02300250	chr16	56280331	GNAO1;GNAO1	Body;Body	-0.0789368	-0.14863	-0.0092432	-2.23503	0.026653
cg08630736	chr12	14115619	GRIN2B	5'UTR	-0.110613	-0.208364	-0.0128626	-2.23297	0.0267906
cg19602045	chr2	25138079	ADCY3	Body	-0.108362	-0.204135	-0.0125888	-2.2327	0.0268094
cg02521395	chr11	70925930	SHANK2	5'UTR	-0.124142	-0.233868	-0.014417	-2.23259	0.0268165
cg10395850	chr11	120751335	GRIK4;GRIK4;GRIK4	Body;Body;Body	-0.122508	-0.230807	-0.0142087	-2.23221	0.026842
cg08710804	chr11	70789229	SHANK2	Body	-0.107017	-0.201711	-0.0123233	-2.23012	0.0269832
cg06880615	chr16	10051500	GRIN2A;GRIN2A;GRIN2A	Body;Body;Body	0.304078	0.0347469	0.573409	2.22789	0.0271339
cg03133116	chr11	120855932	GRIK4;GRIK4	Body;Body	-0.11736	-0.221482	-0.0132381	-2.2242	0.0273859
cg19284621	chr1	68280023	GNG12	5'UTR	-0.115778	-0.218905	-0.0126517	-2.2154	0.0279945
cg27630678	chr11	70565201	SHANK2	Body	-0.111601	-0.211021	-0.0121805	-2.21507	0.0280174
cg09910144	chr22	22133038	MAPK1;MAPK1	Body;Body	-0.11301	-0.213722	-0.0122982	-2.21428	0.028073
cg04084618	chr5	36607065	SLC1A3;SLC1A3;SLC1A3	TSS1500;5'UTR;5'UTR	-0.489862	-0.926476	-0.0532478	-2.21397	0.0280946
cg21599324	chr6	34074282	GRM4	Body	-0.0913277	-0.172786	-0.0098696	-2.2124	0.0282046
cg17871403	chr5	7827115	ADCY2	3'UTR	-0.128668	-0.243461	-0.0138749	-2.21182	0.0282453
cg02738298	chr3	51749852	GRM2;GRM2	Body;Body	-0.0801378	-0.151638	-0.00863778	-2.21171	0.0282537
cg19033906	chr3	53532972	CACNA1D;CACNA1D;CACNA1D	Body;Body;Body	-0.117615	-0.222616	-0.0126135	-2.21036	0.0283485
cg08518792	chr20	8504581	PLCB1;PLCB1	Body;Body	-0.143367	-0.271402	-0.0153329	-2.20963	0.0284002
cg02303571	chr5	36606769	SLC1A3;SLC1A3;SLC1A3;SLC1A3	1stExon;5'UTR;1stExon;5'UTR	-0.162505	-0.307741	-0.0172685	-2.20794	0.0285199
cg08129673	chr3	50242103	SLC38A3	TSS1500	-0.119476	-0.226313	-0.0126391	-2.20676	0.0286036
cg13264741	chr12	14133426	GRIN2B	TSS1500	-0.263082	-0.498338	-0.0278251	-2.20671	0.0286074
cg04842268	chr3	123135703	ADCY5;ADCY5	TSS1500;Body	-0.114919	-0.217696	-0.0121408	-2.20641	0.0286283
cg19324023	chr22	51170003	SHANK3	3'UTR	-0.0895083	-0.169639	-0.00937751	-2.20425	0.0287831
cg12568707	chr19	19042904	HOMER3;HOMER3;HOMER3;HOMER3;HOMER3	Body;Body;Body;Body;Body	-0.156619	-0.296895	-0.016343	-2.20322	0.0288568
cg24481809	chr12	100795232	SLC17A8;SLC17A8	Body;Body	-0.137586	-0.260901	-0.0142711	-2.20168	0.028967
cg01698854	chr16	56387633	GNAO1	Body	-0.0630671	-0.119624	-0.00651054	-2.20047	0.0290541
cg21408817	chr5	36679892	SLC1A3;SLC1A3;SLC1A3;SLC1A3	Body;Body;Body;Body	-0.14827	-0.281274	-0.0152665	-2.19982	0.0291015
cg02369015	chr19	2702924	GNG7	TSS200	0.20891	0.0208051	0.397014	2.19157	0.0297024
cg27431037	chr12	2330387	CACNA1C;CACNA1C;CACNA1C;CACNA1C;CACNA1C;CACNA1C;CACNA1C;CACNA1C;CACNA1C;CACNA1C;CACNA1C;CACNA1C;CACNA1C;CACNA1C;CACNA1C;CACNA1C;CACNA1C;CACNA1C;CACNA1C;CACNA1C;CACNA1C;CACNA1C;CACNA1C	Body;Body;Body;Body;Body;Body;Body;Body;Body;Body;Body;Body;Body;Body;Body;Body;Body;Body;Body;Body;Body;Body;Body	-0.160737	-0.305563	-0.0159115	-2.19011	0.0298095
cg10106493	chr11	120618705	GRIK4;GRIK4;GRIK4	Body;Body;Body	-0.136574	-0.25969	-0.0134583	-2.18903	0.02989
cg17615421	chr5	7797730	ADCY2	Body	-0.111422	-0.211958	-0.0108854	-2.18697	0.0300422
cg13137143	chr3	50287654	GNAI2;GNAI2;GNAI2;GNAI2;GNAI2;GNAI2	Body;5'UTR;Body;5'UTR;5'UTR;Body	-0.109313	-0.208022	-0.0106048	-2.18532	0.0301651
cg16776173	chr16	4053786	ADCY9	Body	-0.154833	-0.294715	-0.0149514	-2.18423	0.030246
cg26560981	chr4	87039369	MAPK10;MAPK10;MAPK10	Body;Body;Body	-0.133459	-0.254038	-0.0128802	-2.1841	0.0302558
cg12863967	chr7	93534920	GNGT1	TSS1500	-0.134656	-0.256423	-0.0128901	-2.18221	0.0303976
cg07620571	chr2	155558382	KCNJ3	Body	-0.131755	-0.250927	-0.0125833	-2.18167	0.0304376
cg03012319	chr12	26984174	ITPR2	Body	0.0867793	0.00823737	0.165321	2.18027	0.0305431
cg17541140	chr7	93549904	GNG11	TSS1500	-0.126689	-0.241417	-0.0119605	-2.17903	0.0306366
cg09405076	chr11	70477139	SHANK2;SHANK2	Body;Body	-0.103161	-0.196599	-0.00972404	-2.17868	0.0306635
cg22546818	chr19	17626408	PGLS	Body	0.12161	0.0114068	0.231813	2.17756	0.0307476
cg07084380	chr12	26783717	ITPR2	Body	-0.106681	-0.20338	-0.00998189	-2.17701	0.0307896
cg27550527	chr1	68269587	GNG12	5'UTR	-0.121119	-0.230934	-0.0113043	-2.17645	0.0308324
cg02213832	chr19	2641987	GNG7	5'UTR	-0.126606	-0.24143	-0.011781	-2.17577	0.0308834
cg14613250	chr19	42554908	GRIK5;GRIK5	Body;Body	-0.110026	-0.209848	-0.0102046	-2.17504	0.0309393
cg01604905	chr19	15065048	SLC1A6;SLC1A6	Body;Body	-0.155021	-0.295731	-0.0143114	-2.17402	0.0310174
cg08038054	chr7	93550781	GNG11	TSS1500	-0.132827	-0.253462	-0.0121916	-2.17274	0.0311149
cg06557808	chr11	120584906	GRIK4;GRIK4;GRIK4	Body;Body;Body	-0.127129	-0.242831	-0.0114265	-2.16819	0.0314646
cg05475665	chr1	53580196	SLC1A7;SLC1A7;SLC1A7;SLC1A7;SLC1A7	Body;Body;Body;Body;Body	-0.119935	-0.229137	-0.0107334	-2.16727	0.0315361
cg07789454	chr11	120388149	GRIK4	5'UTR	-0.192663	-0.368141	-0.0171851	-2.16657	0.0315906
cg08381369	chr9	80410520	GNAQ	Body	-0.164953	-0.315269	-0.0146369	-2.16546	0.0316762
cg20782596	chr20	57462978	GNAS;GNAS;GNAS;GNAS	3'UTR;3'UTR;TSS1500;Body	-0.126472	-0.241814	-0.01113	-2.16373	0.0318112
cg20809470	chr11	22364837	SLC17A6	Body	-0.214506	-0.410213	-0.0188002	-2.16288	0.0318778
cg00756092	chr12	2178861	CACNA1C;CACNA1C;CACNA1C;CACNA1C;CACNA1C;CACNA1C;CACNA1C;CACNA1C;CACNA1C;CACNA1C;CACNA1C;CACNA1C;CACNA1C;CACNA1C;CACNA1C;CACNA1C;CACNA1C;CACNA1C;CACNA1C;CACNA1C;CACNA1C;CACNA1C;CACNA1C	Body;Body;Body;Body;Body;Body;Body;Body;Body;Body;Body;Body;Body;Body;Body;Body;Body;Body;Body;Body;Body;Body;Body	-0.135272	-0.25875	-0.011794	-2.1618	0.0319624
cg16111461	chr22	51154009	SHANK3	Body	-0.0833465	-0.159431	-0.0072618	-2.16165	0.0319735
cg16944941	chr11	70391346	SHANK2;SHANK2	Body;Body	-0.219097	-0.419181	-0.0190126	-2.16082	0.0320387
cg15981619	chr20	9345648	PLCB4;PLCB4;PLCB4	Body;Body;Body	-0.108266	-0.207239	-0.00929407	-2.15862	0.0322121
cg23903396	chr11	70487842	SHANK2;SHANK2;SHANK2	Body;Body;Body	-0.170392	-0.3263	-0.0144845	-2.15664	0.0323683
cg02612182	chr4	87258630	MAPK10;MAPK10;MAPK10	5'UTR;5'UTR;5'UTR	-0.287844	-0.551248	-0.0244407	-2.15641	0.0323864
cg24804953	chr22	51138859	SHANK3	Body	-0.0773934	-0.148247	-0.00654036	-2.15547	0.0324614
cg25313881	chr8	131906481	ADCY8	Body	-0.159746	-0.305995	-0.013497	-2.15543	0.0324647
cg24271589	chr3	53564690	CACNA1D;CACNA1D;CACNA1D	Body;Body;Body	-0.123963	-0.237463	-0.010463	-2.15522	0.0324809
cg10556369	chr5	36619118	SLC1A3;SLC1A3;SLC1A3;SLC1A3	Body;Body;Body;Body	-0.143674	-0.275334	-0.0120149	-2.15339	0.0326265
cg17137980	chr22	19842443	GNB1L;GNB1L;C22orf29	1stExon;5'UTR;TSS200	0.216986	0.0181395	0.415833	2.15333	0.0326318
cg09703163	chr20	8111613	PLCB1;PLCB1	TSS1500;TSS1500	-0.122042	-0.234004	-0.0100796	-2.15097	0.0328206
cg24574096	chr4	87028499	MAPK10;MAPK10;MAPK10;MAPK10;MAPK10;MAPK10;MAPK10;MAPK10	5'UTR;1stExon;ExonBnd;ExonBnd;ExonBnd;Body;Body;Body	-0.126435	-0.242482	-0.0103884	-2.14996	0.032901
cg04457481	chr20	57426835	GNAS;GNAS;GNAS;GNASAS	TSS1500;TSS1500;3'UTR;TSS1500	-0.091133	-0.174795	-0.00747113	-2.14953	0.0329355
cg15651980	chr19	48903304	GRIN2D	Body	-0.103286	-0.198337	-0.00823491	-2.14427	0.0333607
cg21150503	chr5	7414600	ADCY2	Body	-0.150906	-0.289783	-0.0120294	-2.14424	0.0333635
cg16423546	chr7	126884955	GRM8;GRM8;GRM8	5'UTR;TSS1500;TSS1500	-0.129443	-0.248648	-0.0102375	-2.14278	0.033482
cg13558516	chr11	22384295	SLC17A6;SLC17A6	ExonBnd;Body	-0.106697	-0.205076	-0.00831665	-2.14013	0.033699
cg18950779	chr17	64685057	PRKCA	Body	-0.123988	-0.238315	-0.00966175	-2.14008	0.0337032
cg10722251	chr1	68297897	GNG12-AS1;GNG12	TSS200;5'UTR	-0.240838	-0.462957	-0.0187197	-2.13962	0.0337408
cg26822572	chr22	50691611	MAPK12	3'UTR	-0.0574531	-0.110473	-0.00443307	-2.1383	0.033849
cg14168851	chr18	3602111	DLGAP1;DLGAP1;DLGAP1;DLGAP1;DLGAP1;DLGAP1;DLGAP1;DLGAP1;DLGAP1	Body;Body;Body;Body;Body;Body;Body;Body;Body	-0.122273	-0.235353	-0.00919217	-2.13372	0.034228
cg07257377	chr4	102174681	PPP3CA;PPP3CA;PPP3CA	Body;Body;Body	-0.177414	-0.341584	-0.0132439	-2.1325	0.0343293
cg26130656	chr12	2698808	CACNA1C;CACNA1C;CACNA1C;CACNA1C;CACNA1C;CACNA1C;CACNA1C;CACNA1C;CACNA1C;CACNA1C;CACNA1C;CACNA1C;CACNA1C;CACNA1C;CACNA1C;CACNA1C;CACNA1C;CACNA1C;CACNA1C;CACNA1C;CACNA1C;CACNA1C;CACNA1C	Body;Body;Body;Body;Body;Body;Body;Body;Body;Body;Body;Body;Body;Body;Body;Body;Body;Body;Body;Body;Body;Body;Body	-0.0593211	-0.114216	-0.00442619	-2.13242	0.0343361
cg05466107	chr8	75911164	CRISPLD1;CRISPLD1;CRISPLD1	TSS1500;TSS1500;Body	-0.137936	-0.265713	-0.0101585	-2.13019	0.0345222
cg13830799	chr6	146750462	GRM1;GRM1	3'UTR;Body	-0.13658	-0.263141	-0.0100203	-2.12955	0.0345763
cg17537719	chr2	191750205	GLS	Body	-0.149982	-0.288969	-0.010995	-2.12942	0.0345872
cg15518106	chr3	53836983	CACNA1D;CACNA1D;CACNA1D	Body;Body;Body	-0.0751541	-0.144809	-0.00549915	-2.1291	0.0346137
cg06864895	chr12	46767683	SLC38A2	TSS1500	-0.204879	-0.394925	-0.0148335	-2.12734	0.0347623
cg08598988	chr3	123166420	ADCY5	1stExon	-0.199765	-0.385089	-0.0144404	-2.12707	0.0347844
cg11871050	chr15	52477794	GNB5	5'UTR	-0.124521	-0.240052	-0.00899057	-2.12688	0.034801
cg23441958	chr1	68641596	GNG12-AS1;WLS;WLS;WLS	Body;Body;Body;Body	-0.176828	-0.340921	-0.0127345	-2.12645	0.0348367
cg00265891	chr3	171471619	PLD1;PLD1	5'UTR;5'UTR	-0.0870366	-0.167812	-0.00626097	-2.12627	0.0348525
cg14077898	chr12	100750695	SLC17A8;SLC17A8	TSS200;TSS200	-0.153168	-0.295346	-0.0109904	-2.12585	0.0348875
cg14936498	chr7	45635152	ADCY1;ADCY1	Body;Body	-0.112669	-0.217335	-0.00800346	-2.12421	0.0350267
cg26273389	chr20	57478387	GNAS;GNAS;GNAS;GNAS;GNAS;GNAS;GNAS;GNAS;GNAS	3'UTR;Body;3'UTR;Body;Body;Body;Body;Body;Body	-0.107181	-0.206759	-0.00760351	-2.12399	0.035045
cg09706574	chr18	3816864	DLGAP1;DLGAP1;DLGAP1;DLGAP1;DLGAP1;DLGAP1;DLGAP1;DLGAP1;DLGAP1	Body;Body;Body;Body;Body;Body;Body;Body;Body	-0.136887	-0.264143	-0.00963065	-2.12265	0.0351586
cg24227151	chr6	34078727	GRM4;GRM4;GRM4;GRM4;GRM4	Body;Body;Body;5'UTR;TSS200	-0.132813	-0.256324	-0.00930172	-2.12193	0.0352205
cg06092921	chr4	87040409	LOC101929064;MAPK10;MAPK10;MAPK10	TSS1500;Body;Body;Body	-0.15851	-0.305943	-0.0110759	-2.12156	0.0352518
cg07940502	chr19	42532541	GRIK5;GRIK5	Body;Body	-0.091879	-0.177365	-0.00639305	-2.12089	0.035309
cg12013817	chr6	34008384	GRM4	Body	-0.160326	-0.309524	-0.0111271	-2.12048	0.0353437
cg11964522	chr16	56388911	GNAO1	Body	-0.108002	-0.208536	-0.00746846	-2.11991	0.0353928
cg04474209	chr15	52484920	MYO5C;GNB5	3'UTR;TSS1500	-0.174961	-0.337866	-0.0120559	-2.11935	0.0354404
cg26162385	chr1	37271723	GRIK3	Body	-0.091325	-0.176486	-0.00616428	-2.11615	0.0357154
cg09423283	chr6	146755301	GRM1;GRM1	3'UTR;Body	0.156769	0.0104615	0.303077	2.11441	0.0358655
cg27493541	chr19	13359009	CACNA1A;CACNA1A;CACNA1A;CACNA1A;CACNA1A	Body;Body;Body;Body;Body	-0.120386	-0.232825	-0.00794586	-2.11276	0.0360084
cg22227379	chr3	53797779	CACNA1D;CACNA1D;CACNA1D	Body;Body;Body	-0.0995233	-0.192509	-0.00653803	-2.11206	0.0360693
cg14583606	chr9	4490315	SLC1A1	TSS200	-0.300918	-0.58248	-0.0193555	-2.10897	0.0363394
cg09053901	chr11	70850198	SHANK2	Body	-0.105681	-0.204618	-0.00674458	-2.10784	0.0364384
cg09585653	chr12	46759174	SLC38A2;SLC38A2	Body;Body	-0.121011	-0.234343	-0.007679	-2.10702	0.0365101
cg03871526	chr3	142447949	TRPC1	Body	-0.121734	-0.235832	-0.00763596	-2.10538	0.0366546
cg13281445	chr3	53820041	CACNA1D;CACNA1D;CACNA1D	Body;Body;Body	-0.105558	-0.204523	-0.00659262	-2.10477	0.0367083
cg18335117	chr3	7588182	GRM7;GRM7	Body;Body	-0.114957	-0.222808	-0.00710664	-2.10334	0.0368343
cg13555959	chr16	9948846	GRIN2A;GRIN2A;GRIN2A	Body;Body;Body	-0.0895865	-0.17366	-0.00551272	-2.1027	0.0368908
cg06064945	chr19	2685824	GNG7	5'UTR	-0.129454	-0.250957	-0.00795082	-2.10244	0.0369141
cg10817234	chr7	126197305	GRM8;GRM8;GRM8	Body;Body;Body	-0.122912	-0.238365	-0.00745966	-2.10081	0.0370587
cg20059876	chr1	37324735	GRIK3	Body	-0.14722	-0.285507	-0.00893396	-2.1008	0.03706
cg09853112	chr20	8111582	PLCB1;PLCB1	TSS1500;TSS1500	-0.114918	-0.222895	-0.00693997	-2.10014	0.0371184
cg26720909	chr19	42570201	GRIK5;GRIK5	TSS1500;TSS1500	-0.116993	-0.22701	-0.00697554	-2.09843	0.0372714
cg15294693	chr6	34072200	GRM4;GRM4;GRM4;GRM4;GRM4;GRM4	5'UTR;Body;Body;Body;Body;5'UTR	-0.0973676	-0.188965	-0.00577042	-2.09763	0.0373431
cg21429394	chr12	100750899	SLC17A8;SLC17A8;SLC17A8;SLC17A8	1stExon;5'UTR;1stExon;5'UTR	-0.118519	-0.230021	-0.00701751	-2.09751	0.037354
cg19914607	chr3	50242505	SLC38A3	TSS200	0.173097	0.010136	0.336057	2.09605	0.0374846
cg17038626	chr12	2435931	CACNA1C;CACNA1C;CACNA1C;CACNA1C;CACNA1C;CACNA1C;CACNA1C;CACNA1C;CACNA1C;CACNA1C;CACNA1C;CACNA1C;CACNA1C;CACNA1C;CACNA1C;CACNA1C;CACNA1C;CACNA1C;CACNA1C;CACNA1C;CACNA1C;CACNA1C;CACNA1C	Body;Body;Body;Body;Body;Body;Body;Body;Body;Body;Body;Body;Body;Body;Body;Body;Body;Body;Body;Body;Body;Body;Body	-0.115804	-0.224828	-0.00677975	-2.09603	0.0374869
cg08911444	chr16	4159918	ADCY9	Body	-0.0826695	-0.160535	-0.00480401	-2.09506	0.0375738
cg16644457	chr11	22359480	SLC17A6	TSS200	-0.155369	-0.301761	-0.00897688	-2.09432	0.0376405
cg09060162	chr12	100785809	SLC17A8;SLC17A8	Body;Body	-0.134713	-0.261674	-0.00775086	-2.09378	0.037689
cg24263778	chr19	54398178	PRKCG	Body	-0.110161	-0.214046	-0.00627539	-2.09252	0.0378035
cg18855268	chr18	3873006	DLGAP1;DLGAP1;DLGAP1;DLGAP1;DLGAP1;DLGAP1	Body;Body;Body;Body;Body;Body	-0.112837	-0.219259	-0.0064149	-2.09226	0.0378265
cg24359671	chr11	64030212	PLCB3	Body	-0.175	-0.340065	-0.00993558	-2.09209	0.0378419
cg06575316	chr8	22330427	PPP3CC;PPP3CC;PPP3CC	Body;Body;Body	-0.116062	-0.225543	-0.00657975	-2.09191	0.0378585
cg26939542	chr11	22384194	SLC17A6	Body	-0.0997687	-0.193906	-0.00563158	-2.09136	0.0379079
cg08816312	chr1	186935415	PLA2G4A	Body	-0.0732744	-0.142414	-0.0041347	-2.09132	0.0379116
cg18063869	chr6	102124560	GRIK2;GRIK2;GRIK2	Body;Body;Body	-0.144061	-0.280092	-0.00802984	-2.0898	0.0380502
cg14979828	chr8	75912393	CRISPLD1;CRISPLD1;CRISPLD1;CRISPLD1;CRISPLD1	1stExon;1stExon;Body;5'UTR;5'UTR	-0.118435	-0.230328	-0.00654277	-2.0887	0.0381501
cg25000623	chr17	72848918	GRIN2C	Body	0.106415	0.00584223	0.206987	2.08794	0.0382193
cg14220726	chr4	102122040	PPP3CA;PPP3CA;PPP3CA	Body;Body;Body	-0.100439	-0.195456	-0.00542245	-2.08593	0.0384038
cg00984177	chr17	64663421	PRKCA	Body	-0.116923	-0.227622	-0.00622405	-2.08426	0.0385568
cg11764125	chr1	68238361	GNG12	5'UTR	-0.0839299	-0.163516	-0.00434366	-2.08101	0.038857
cg07582829	chr19	54408440	PRKCG	Body	-0.122909	-0.239479	-0.00633806	-2.0806	0.0388948
cg07545195	chr6	34081581	GRM4;GRM4;GRM4;GRM4	Body;Body;Body;5'UTR	-0.0951742	-0.185451	-0.00489737	-2.08036	0.0389173
cg18225485	chr1	167789296	ADCY10;ADCY10;ADCY10	Body;Body;Body	-0.0880888	-0.171661	-0.00451639	-2.07995	0.0389552
cg20726275	chr15	42297528	PLA2G4E	Body	-0.106653	-0.20787	-0.00543648	-2.0793	0.0390158
cg19238141	chr20	9441312	PLCB4;PLCB4;PLCB4	Body;Body;Body	-0.130976	-0.255286	-0.00666612	-2.07913	0.0390316
cg20936920	chr3	7782210	GRM7;GRM7	3'UTR;3'UTR	-0.129393	-0.252201	-0.00658502	-2.07912	0.0390325
cg03104820	chr20	8435207	PLCB1;PLCB1	Body;Body	-0.0629325	-0.122665	-0.00319957	-2.07901	0.0390427
cg19755318	chr3	50243323	SLC38A3	5'UTR	0.0891336	0.00452975	0.173737	2.07897	0.0390471
cg13396607	chr6	102055059	GRIK2;GRIK2;GRIK2	Body;Body;Body	-0.0874454	-0.170451	-0.00443991	-2.07886	0.0390565
cg15774687	chr15	40590098	PLCB2;PLCB2;PLCB2	Body;Body;Body	-0.0825117	-0.160841	-0.00418258	-2.07868	0.0390734
cg12166738	chr7	126746802	GRM8;GRM8;GRM8	Body;Body;Body	-0.164467	-0.32063	-0.00830319	-2.07823	0.0391152
cg00916453	chr15	42129630	JMJD7;PLA2G4B;JMJD7-PLA2G4B;JMJD7-PLA2G4B	3'UTR;TSS1500;Body;Body	-0.10389	-0.202547	-0.00523385	-2.078	0.039137
cg00916453.1	chr15	42129630	JMJD7;PLA2G4B;JMJD7-PLA2G4B;JMJD7-PLA2G4B	3'UTR;TSS1500;Body;Body	-0.10389	-0.202547	-0.00523385	-2.078	0.039137
cg18754118	chr19	2588376	GNG7	5'UTR	-0.1338	-0.260865	-0.00673518	-2.07791	0.0391454
cg24788034	chr19	2588241	GNG7	5'UTR	-0.104762	-0.204304	-0.00521956	-2.07679	0.0392504
cg07601741	chr5	153160425	GRIA1;GRIA1	Body;Body	-0.0798068	-0.155715	-0.00389907	-2.07467	0.0394482
cg02009256	chr12	56882326	GLS2	TSS200	0.255967	0.0123277	0.499607	2.07316	0.0395907
cg02009256.1	chr12	56882326	GLS2	TSS200	0.255967	0.0123277	0.499607	2.07316	0.0395907
cg07843390	chr19	2541015	GNG7	5'UTR	-0.139201	-0.271742	-0.00665997	-2.07247	0.0396557
cg05340664	chr1	37298006	GRIK3	Body	-0.167751	-0.327522	-0.00798035	-2.07188	0.0397115
cg25983622	chr19	2700849	GNG7	5'UTR	-0.119083	-0.232524	-0.00564223	-2.07146	0.0397509
cg02839565	chr12	2799281	CACNA1C-AS1;CACNA1C;CACNA1C;CACNA1C;CACNA1C;CACNA1C;CACNA1C;CACNA1C;CACNA1C;CACNA1C;CACNA1C;CACNA1C;CACNA1C;CACNA1C;CACNA1C;CACNA1C;CACNA1C;CACNA1C;CACNA1C;CACNA1C;CACNA1C;CACNA1C;CACNA1C;CACNA1C	Body;Body;Body;Body;Body;Body;Body;Body;Body;Body;Body;Body;Body;Body;Body;Body;Body;Body;Body;Body;Body;Body;Body;Body	-0.110897	-0.216642	-0.00515185	-2.06945	0.0399411
cg26944420	chr3	7602120	GRM7;GRM7	Body;Body	-0.111723	-0.218353	-0.00509246	-2.06756	0.0401214
cg23334507	chr12	46753241	SLC38A2	3'UTR	-0.152635	-0.298429	-0.00684049	-2.0659	0.0402794
cg07232612	chr7	93551012	GNG11	TSS200	0.110225	0.00493614	0.215514	2.06583	0.0402865
cg15252682	chr20	57450415	GNAS;GNAS;GNAS;GNAS;GNAS;LOC101927932	3'UTR;5'UTR;Body;3'UTR;3'UTR;Body	-0.124783	-0.244004	-0.00556158	-2.06537	0.0403303
cg10311562	chr2	25070805	ADCY3	Body	-0.131642	-0.257535	-0.00574956	-2.06344	0.0405155
cg27147322	chr2	25136820	ADCY3	Body	-0.0948673	-0.185608	-0.00412674	-2.06306	0.0405519
cg17767099	chr19	1009048	GRIN3B	Body	-0.305798	-0.598537	-0.0130598	-2.06135	0.0407164
cg06129165	chr4	158141259	GRIA2;GRIA2;GRIA2	TSS1500;TSS1500;TSS1500	-0.156752	-0.30682	-0.00668365	-2.0612	0.0407307
cg24698889	chr6	34110624	GRM4;GRM4;GRM4;GRM4	5'UTR;5'UTR;Body;5'UTR	-0.0953334	-0.186621	-0.00404544	-2.06076	0.0407731
cg08909139	chr3	53551327	CACNA1D;CACNA1D;CACNA1D	Body;Body;Body	-0.103521	-0.202745	-0.00429659	-2.05876	0.0409665
cg25375420	chr6	36009601	MAPK14;MAPK14;MAPK14;MAPK14	Body;Body;Body;Body	-0.135534	-0.265474	-0.00559352	-2.05826	0.0410154
cg02162052	chr6	34025145	GRM4;GRM4;GRM4;GRM4;GRM4;GRM4	Body;Body;Body;Body;Body;Body	-0.0562456	-0.110195	-0.00229622	-2.0573	0.0411082
cg13841889	chr20	8608448	PLCB1;PLCB1	Body;Body	-0.115713	-0.226714	-0.00471229	-2.05709	0.0411293
cg16712789	chr20	8189900	PLCB1;PLCB1	Body;Body	-0.184707	-0.362046	-0.00736816	-2.0553	0.0413032
cg01511124	chr20	8464652	PLCB1;PLCB1	Body;Body	-0.113995	-0.223625	-0.00436535	-2.05189	0.0416376
cg09632305	chr8	144797929	MAPK15	TSS1500	-0.187615	-0.368078	-0.00715222	-2.05152	0.0416738
cg21970929	chr5	36608598	SLC1A3;SLC1A3;SLC1A3	Body;Body;1stExon	-0.128335	-0.251814	-0.00485625	-2.05092	0.0417328
cg03357547	chr19	51165207	SHANK1	3'UTR	-0.154981	-0.304105	-0.00585652	-2.05081	0.0417437
cg09375092	chr12	26576047	ITPR2	Body	-0.182441	-0.358016	-0.00686603	-2.05048	0.0417761
cg03866831	chr16	9849427	GRIN2A;GRIN2A	3'UTR;3'UTR	0.220448	0.00819875	0.432697	2.04954	0.0418692
cg14533651	chr12	13715927	GRIN2B	Body	-0.12291	-0.241297	-0.00452221	-2.04869	0.041953
cg22133366	chr11	70385327	SHANK2;SHANK2	Body;Body	-0.134262	-0.263717	-0.0048077	-2.0466	0.0421605
cg02346062	chr6	24491168	GPLD1;GPLD1	TSS1500;TSS1500	-0.093055	-0.18282	-0.00328997	-2.04564	0.0422561
cg14331853	chr9	140054850	GRIN1;GRIN1;GRIN1	Body;Body;Body	-0.107222	-0.210709	-0.0037358	-2.04455	0.0423646
cg23772734	chr7	45753064	ADCY1	Body	-0.106934	-0.210223	-0.00364581	-2.04297	0.0425228
cg08410752	chr7	126747931	GRM8;GRM8;GRM8	Body;Body;Body	-0.158702	-0.31202	-0.00538369	-2.04261	0.0425589
cg02840199	chr16	4165257	ADCY9	Body	-0.151818	-0.298645	-0.00499074	-2.04039	0.0427815
cg06283017	chr19	51205007	SHANK1	Body	-0.193781	-0.381224	-0.0063383	-2.04004	0.0428165
cg03521925	chr11	70665907	SHANK2	Body	-0.11244	-0.221248	-0.00363139	-2.03917	0.0429041
cg16054907	chr22	50706065	MAPK11	Body	-0.28869	-0.568227	-0.00915279	-2.03793	0.0430299
cg27119430	chr17	64350123	PRKCA	Body	-0.118403	-0.233095	-0.00371044	-2.03715	0.0431081
cg05974269	chr20	57485819	GNAS;GNAS;GNAS;GNAS;GNAS;GNAS;GNAS;GNAS	Body;Body;3'UTR;Body;Body;3'UTR;Body;Body	-0.208683	-0.410863	-0.00650277	-2.03678	0.0431457
cg10750959	chr6	36107350	MAPK13	3'UTR	0.0698049	0.00212303	0.137487	2.03521	0.043305
cg00324827	chr4	86936356	MAPK10;MAPK10;MAPK10;MAPK10	3'UTR;3'UTR;3'UTR;3'UTR	-0.145343	-0.286369	-0.00431735	-2.03372	0.0434565
cg16774375	chr16	4102333	ADCY9	Body	-0.0930568	-0.183394	-0.00272	-2.03273	0.0435581
cg19274368	chr11	70331491	SHANK2;SHANK2	Body;Body	-0.0949771	-0.187188	-0.00276617	-2.03251	0.0435805
cg10727113	chr4	158140841	GRIA2;GRIA2;GRIA2	TSS1500;TSS1500;TSS1500	-0.17529	-0.345478	-0.0051021	-2.03247	0.0435844
cg01617139	chr19	2543861	GNG7	5'UTR	0.168872	0.00487909	0.332864	2.03202	0.0436302
cg01265640	chr7	45631333	ADCY1;ADCY1	5'UTR;Body	-0.0867776	-0.171127	-0.002428	-2.03012	0.0438258
cg03476673	chr16	84870203	CRISPLD2	5'UTR	-0.118909	-0.234516	-0.0033014	-2.02967	0.043872
cg04037197	chr20	9198061	PLCB4;PLCB4;PLCB4	1stExon;5'UTR;5'UTR	-0.105032	-0.207148	-0.00291588	-2.02966	0.0438725
cg00940140	chr20	57480494	GNAS;GNAS;GNAS;GNAS;GNAS;GNAS;GNAS;GNAS	Body;Body;3'UTR;Body;Body;3'UTR;Body;Body	-0.13785	-0.272001	-0.00369867	-2.02772	0.0440725
cg20325521	chr15	52429216	GNB5;GNB5	Body;Body	-0.111638	-0.220299	-0.00297765	-2.02739	0.0441066
cg00683299	chr1	186948651	PLA2G4A	Body	-0.115745	-0.228421	-0.00306881	-2.02706	0.0441408
cg04320983	chr20	8638302	PLCB1;PLCB1	Body;Body	-0.0982967	-0.19401	-0.00258349	-2.02658	0.0441905
cg08074971	chr16	850562	GNG13	5'UTR	0.213848	0.00543485	0.422262	2.02477	0.0443775
cg18932116	chr19	15121527	CCDC105;SLC1A6	TSS200;TSS200	-0.163382	-0.322768	-0.00399575	-2.02278	0.0445844
cg21830821	chr15	52475339	GNB5	Body	-0.15064	-0.297664	-0.00361608	-2.02185	0.044682
cg22188571	chr6	34074955	GRM4	Body	-0.0822919	-0.162609	-0.00197528	-2.02184	0.0446823
cg02438416	chr17	4717330	PLD2;PLD2	Body;Body	-0.0994614	-0.196545	-0.0023783	-2.02165	0.0447021
cg21495963	chr1	68306507	GNG12-AS1	Body	-0.0852279	-0.168424	-0.00203187	-2.02151	0.0447176
cg17168836	chr1	68256161	GNG12	5'UTR	-0.0932901	-0.184367	-0.00221296	-2.02126	0.0447434
cg00720707	chr16	4016845	ADCY9	Body	-0.129027	-0.254995	-0.00305838	-2.02122	0.0447472
cg25556008	chr19	2525384	GNG7	5'UTR	-0.149563	-0.295589	-0.00353762	-2.02112	0.0447581
cg12506575	chr5	36670001	SLC1A3;SLC1A3;SLC1A3;SLC1A3	Body;Body;Body;Body	-0.136497	-0.269962	-0.00303167	-2.01814	0.0450708
cg10326287	chr16	84853821	CRISPLD2	5'UTR	-0.151246	-0.299194	-0.00329746	-2.01729	0.0451595
cg03923850	chr12	2372169	CACNA1C;CACNA1C;CACNA1C;CACNA1C;CACNA1C;CACNA1C;CACNA1C;CACNA1C;CACNA1C;CACNA1C;CACNA1C;CACNA1C;CACNA1C;CACNA1C;CACNA1C;CACNA1C;CACNA1C;CACNA1C;CACNA1C;CACNA1C;CACNA1C;CACNA1C;CACNA1C	Body;Body;Body;Body;Body;Body;Body;Body;Body;Body;Body;Body;Body;Body;Body;Body;Body;Body;Body;Body;Body;Body;Body	-0.124901	-0.247129	-0.00267368	-2.01648	0.0452456
cg15468423	chr19	2700763	GNG7	5'UTR	-0.0901347	-0.178376	-0.00189314	-2.01565	0.0453332
cg20010418	chr16	84856130	CRISPLD2	5'UTR	-0.122438	-0.242336	-0.00253909	-2.0151	0.045391
cg04947391	chr4	87011602	MAPK10;MAPK10;MAPK10;MAPK10	Body;Body;Body;Body	-0.123564	-0.244601	-0.00252718	-2.01452	0.0454532
cg17806999	chr5	178417410	GRM6	Body	-0.194548	-0.385122	-0.00397382	-2.01446	0.045459
cg22676512	chr11	70552731	SHANK2	Body	-0.108355	-0.21456	-0.00214963	-2.01325	0.045587
cg09074338	chr11	70663529	SHANK2	Body	-0.0713957	-0.141377	-0.00141479	-2.01321	0.0455919
cg26333144	chr7	126307874	GRM8;GRM8;GRM8	Body;Body;Body	-0.0946743	-0.187726	-0.00162264	-2.00772	0.0461775
cg03123689	chr2	191774893	GLS;GLS	Body;Body	-0.172392	-0.342133	-0.00265055	-2.00413	0.0465651
cg23610736	chr1	186957729	PLA2G4A	3'UTR	-0.114871	-0.228012	-0.00172923	-2.00347	0.0466359
cg14974622	chr6	101886381	GRIK2;GRIK2;GRIK2	Body;Body;Body	-0.144969	-0.287938	-0.0020003	-2.00092	0.0469127
cg18046365	chr1	53608367	SLC1A7	TSS200	-0.103374	-0.20537	-0.00137933	-2	0.0470133
cg04085699	chr11	64026024	PLCB3	Body	-0.115237	-0.228941	-0.00153238	-1.99991	0.0470233
cg09840973	chr22	19785166	GNB1L	Body	-0.115057	-0.228594	-0.00152088	-1.99975	0.0470408
cg02215595	chr9	80551002	GNAQ	Body	0.4177	0.00493079	0.83047	1.99689	0.0473538
cg23832825	chr11	70842453	SHANK2	Body	-0.134748	-0.267969	-0.0015271	-1.99593	0.0474584
cg09241427	chr11	70860363	SHANK2	5'UTR	-0.0799722	-0.159105	-0.000839	-1.99424	0.0476453
cg16144222	chr19	14224949	PRKACA;PRKACA	1stExon;Body	-0.0760806	-0.151404	-0.000757364	-1.99315	0.0477645
cg09107932	chr16	84853583	CRISPLD2	TSS200	0.0905443	0.00088655	0.180202	1.99283	0.0478009
cg09845015	chr11	70458994	SHANK2;SHANK2	Body;Body	-0.113216	-0.225442	-0.000990642	-1.99073	0.0480328
cg25357706	chr3	123123576	ADCY5	Body	-0.0641655	-0.127775	-0.00055573	-1.99055	0.0480527
cg00896438	chr19	13387921	CACNA1A;CACNA1A;CACNA1A;CACNA1A;CACNA1A	Body;Body;Body;Body;Body	-0.128762	-0.256479	-0.0010452	-1.98946	0.048174
cg07485357	chr14	24803679	ADCY4	Body	0.1187	0.000888996	0.236512	1.9882	0.0483142
cg13507598	chr12	26885450	ITPR2	Body	-0.115046	-0.229272	-0.000819143	-1.98746	0.0483968
cg27612454	chr3	123138187	ADCY5	Body	-0.052711	-0.105056	-0.000365464	-1.98709	0.0484386
cg00884805	chr1	68296607	GNG12	5'UTR	-0.126171	-0.25164	-0.000701607	-1.98435	0.0487461
cg04019914	chr20	57463357	GNAS;GNAS;GNAS;GNAS	3'UTR;3'UTR;TSS1500;Body	-0.150276	-0.299725	-0.000826697	-1.98423	0.0487595
cg06300424	chr16	56388105	GNAO1	Body	-0.11871	-0.236862	-0.000558397	-1.98264	0.0489385
cg20552648	chr8	131864806	ADCY8	Body	-0.190833	-0.380781	-0.000885412	-1.98251	0.0489529
cg19277299	chr1	68277597	GNG12	5'UTR	-0.0937114	-0.186994	-0.000428432	-1.98238	0.0489681
cg20008140	chr20	57463455	GNAS;GNAS;GNAS;GNAS	3'UTR;3'UTR;TSS1500;Body	-0.167774	-0.335031	-0.000517862	-1.97942	0.0493024
cg16676278	chr11	70824017	SHANK2	Body	-0.0985122	-0.196752	-0.000272024	-1.97878	0.0493757
cg09152120	chr16	4016669	ADCY9	Body	-0.133801	-0.267246	-0.000357222	-1.9786	0.0493964
cg03756660	chr3	123017782	ADCY5;ADCY5	Body;Body	-0.132023	-0.263846	-0.000200017	-1.97631	0.0496571
cg15870053	chr15	40592023	PLCB2;PLCB2;PLCB2	Body;Body;Body	-0.141568	-0.282994	-0.000141739	-1.97529	0.0497733
cg23926898	chr7	126496590	GRM8;GRM8;GRM8	Body;Body;Body	-0.243288	-0.486407	-0.000169816	-1.97469	0.0498419
cg04868985	chr11	105694094	GRIA4;GRIA4;GRIA4;GRIA4;GRIA4	Body;Body;Body;Body;Body	-0.116041	-0.232063	-1.87858e-05	-1.97363	0.0499633
cg26433229	chr11	88419262	GRM5;GRM5	Body;Body	-0.13417	-0.268433	9.32971e-05	-1.97194	0.0501577
cg22292278	chr17	7096996	DLG4;DLG4;DLG4;DLG4	ExonBnd;ExonBnd;Body;Body	-0.0777443	-0.155559	7.08618e-05	-1.97152	0.0502068
cg09403559	chr16	56334857	GNAO1;GNAO1	Body;Body	-0.0854553	-0.17101	9.90424e-05	-1.97103	0.050263
cg14263118	chr20	57463787	GNAS;GNAS;GNAS;GNAS	3'UTR;3'UTR;TSS1500;Body	0.142781	-0.000168815	0.285731	1.97098	0.0502683
cg07587653	chr11	70338480	SHANK2;SHANK2	Body;Body	-0.117145	-0.234447	0.000157615	-1.97066	0.0503053
cg01342726	chr9	80346670	GNAQ	Body	-0.10399	-0.208156	0.000177007	-1.96996	0.0503864
cg20732869	chr11	35314759	SLC1A2;SLC1A2;SLC1A2	Body;Body;Body	-0.0991312	-0.198476	0.000213588	-1.96907	0.0504893
cg16640959	chr3	4809975	ITPR1;ITPR1;ITPR1	Body;Body;Body	-0.0875318	-0.17534	0.000276696	-1.9671	0.0507185
cg17166762	chr5	152870046	GRIA1;GRIA1;GRIA1;GRIA1;GRIA1;GRIA1	TSS1500;TSS200;TSS200;TSS200;TSS200;TSS200	-0.0789129	-0.158084	0.00025771	-1.96689	0.0507424
cg14251372	chr6	34071804	GRM4;GRM4;GRM4;GRM4;GRM4;GRM4	5'UTR;Body;Body;Body;Body;5'UTR	-0.105147	-0.210726	0.000432348	-1.96523	0.0509355
cg07354895	chr1	53580047	SLC1A7;SLC1A7;SLC1A7;SLC1A7;SLC1A7	Body;Body;Body;Body;Body	-0.0845519	-0.169488	0.000384363	-1.96438	0.0510346
cg16730369	chr11	120823575	GRIK4	Body	-0.252047	-0.505357	0.00126197	-1.96348	0.05114
cg22435313	chr17	64669739	PRKCA	Body	0.103015	-0.000627363	0.206657	1.96137	0.051388
cg18851100	chr22	51158550	SHANK3	Body	-0.144372	-0.289629	0.000885425	-1.96129	0.0513978
cg14009729	chr9	140059747	GRIN1;GRIN1;GRIN1	Body;Body;Body	-0.157098	-0.3152	0.00100342	-1.96079	0.0514561
cg02757172	chr4	158141076	GRIA2;GRIA2;GRIA2	TSS1500;TSS1500;TSS1500	-0.157509	-0.316026	0.00100808	-1.96076	0.0514591
cg09327847	chr16	24087793	PRKCB;PRKCB	Body;Body	-0.0807534	-0.162026	0.000519428	-1.9607	0.0514664
cg14696064	chr3	123010055	ADCY5	Body	-0.166188	-0.333603	0.00122641	-1.95886	0.0516838
cg10893864	chr3	123145506	ADCY5	Body	-0.0591235	-0.118688	0.000440901	-1.95871	0.0517017
cg17892178	chr3	6902824	GRM7;GRM7;GRM7;GRM7	1stExon;5'UTR;5'UTR;1stExon	0.0830706	-0.000654017	0.166795	1.9579	0.0517972
cg00556697	chr12	56872238	GLS2;GLS2;GLS2;GLS2	5'UTR;5'UTR;5'UTR;Body	-0.108634	-0.218156	0.0008875	-1.95732	0.0518654
cg00556697.1	chr12	56872238	GLS2;GLS2;GLS2;GLS2	5'UTR;5'UTR;5'UTR;Body	-0.108634	-0.218156	0.0008875	-1.95732	0.0518654
cg17564157	chr16	84922393	CRISPLD2	Body	-0.0693863	-0.139344	0.000570948	-1.95721	0.051879
cg12129715	chr12	2261610	CACNA1C;CACNA1C;CACNA1C;CACNA1C;CACNA1C;CACNA1C;CACNA1C;CACNA1C;CACNA1C;CACNA1C;CACNA1C;CACNA1C;CACNA1C;CACNA1C;CACNA1C;CACNA1C;CACNA1C;CACNA1C;CACNA1C;CACNA1C;CACNA1C;CACNA1C;CACNA1C	Body;Body;Body;Body;Body;Body;Body;Body;Body;Body;Body;Body;Body;Body;Body;Body;Body;Body;Body;Body;Body;Body;Body	-0.0647129	-0.129969	0.000543598	-1.95688	0.0519184
cg15536162	chr15	83522357	HOMER2;HOMER2	Body;Body	0.113647	-0.00103126	0.228326	1.95557	0.0520736
cg22466012	chr3	171466200	PLD1;PLD1	5'UTR;5'UTR	0.723521	-0.00665196	1.45369	1.95534	0.0521012
cg11782892	chr11	70426271	SHANK2;SHANK2;SHANK2	Body;Body;Body	-0.0761542	-0.153035	0.000726832	-1.95466	0.0521819
cg07482508	chr5	36606981	SLC1A3;SLC1A3;SLC1A3	TSS1500;5'UTR;5'UTR	-0.193818	-0.389513	0.00187771	-1.95438	0.0522151
cg20716703	chr19	13397750	CACNA1A;CACNA1A	Body;Body	-0.149233	-0.299956	0.00148921	-1.95382	0.0522822
cg20817752	chr11	64030025	PLCB3	Body	-0.254404	-0.511447	0.00263836	-1.95306	0.0523726
cg04077795	chr16	9857925	GRIN2A;GRIN2A;GRIN2A	Body;Body;Body	-0.147565	-0.296802	0.00167144	-1.95121	0.0525936
cg02904606	chr19	15090744	SLC1A6;SLC1A6;SLC1A6	TSS200;TSS200;Body	-0.152585	-0.306924	0.00175377	-1.95089	0.0526322
cg07667666	chr3	171422062	PLD1;PLD1	Body;Body	-0.104091	-0.209405	0.00122242	-1.95041	0.05269
cg16243509	chr17	64310741	PRKCA	Body	-0.0843795	-0.169804	0.00104517	-1.94917	0.0528389
cg20579012	chr12	2803823	CACNA1C;CACNA1C;CACNA1C;CACNA1C;CACNA1C;CACNA1C;CACNA1C;CACNA1C;CACNA1C;CACNA1C;CACNA1C;CACNA1C;CACNA1C;CACNA1C;CACNA1C;CACNA1C;CACNA1C;CACNA1C;CACNA1C;CACNA1C;CACNA1C;CACNA1C;CACNA1C	3'UTR;3'UTR;3'UTR;3'UTR;3'UTR;3'UTR;3'UTR;3'UTR;3'UTR;3'UTR;3'UTR;3'UTR;3'UTR;3'UTR;3'UTR;3'UTR;3'UTR;3'UTR;3'UTR;3'UTR;3'UTR;3'UTR;3'UTR	-0.0879715	-0.177037	0.00109444	-1.94907	0.0528515
cg19683021	chr12	2775658	CACNA1C;CACNA1C;CACNA1C;CACNA1C;CACNA1C;CACNA1C;CACNA1C;CACNA1C;CACNA1C;CACNA1C;CACNA1C;CACNA1C;CACNA1C;CACNA1C;CACNA1C;CACNA1C;CACNA1C;CACNA1C;CACNA1C;CACNA1C;CACNA1C;CACNA1C;CACNA1C	Body;Body;Body;Body;Body;Body;Body;Body;Body;Body;Body;Body;Body;Body;Body;Body;Body;Body;Body;Body;Body;Body;Body	-0.0800007	-0.161011	0.00100973	-1.94872	0.0528933
cg16512895	chr19	13410117	CACNA1A;CACNA1A	Body;Body	-0.173904	-0.350038	0.00223043	-1.94832	0.0529406
cg25295273	chr20	9287061	PLCB4;PLCB4;PLCB4	TSS1500;5'UTR;5'UTR	-0.106374	-0.214238	0.00149044	-1.94605	0.0532158
cg22555806	chr7	86418421	GRM3	Body	-0.112521	-0.226718	0.00167567	-1.94436	0.0534206
cg18373158	chr17	64685108	PRKCA	Body	-0.130954	-0.263912	0.0020036	-1.94358	0.0535156
cg14104369	chr20	57465535	GNAS;GNAS;GNAS;GNAS;GNAS;GNAS;GNAS;GNAS	3'UTR;TSS1500;TSS1500;Body;TSS1500;3'UTR;TSS1500;Body	0.0921317	-0.00145883	0.185722	1.94255	0.05364
cg09773442	chr2	68471759	PPP3R1	Body	0.107947	-0.00175655	0.21765	1.94172	0.0537422
cg10819624	chr11	70936390	SHANK2	TSS1500	-0.0907098	-0.182912	0.00149277	-1.94137	0.0537851
cg10236030	chr20	8286464	PLCB1;PLCB1	Body;Body	-0.0855151	-0.172447	0.00141633	-1.94116	0.0538098
cg22259285	chr12	26783594	ITPR2	Body	-0.0980188	-0.197683	0.00164531	-1.94074	0.0538619
cg02985145	chr16	10126317	GRIN2A;GRIN2A;GRIN2A	Body;Body;Body	-0.115703	-0.233454	0.00204748	-1.939	0.0540746
cg22702130	chr3	53746997	CACNA1D;CACNA1D;CACNA1D	Body;Body;Body	-0.0620216	-0.125143	0.00110017	-1.93892	0.0540845
cg16560679	chr7	100276684	GNB2	3'UTR	0.179593	-0.00319081	0.362376	1.93887	0.0540912
cg24299136	chr19	2511707	GNG7	3'UTR	-0.230562	-0.46526	0.00413611	-1.93854	0.0541315
cg01172802	chr3	6784518	GRM7-AS3;GRM7-AS3	Body;Body	-0.107377	-0.216874	0.00212071	-1.9351	0.0545557
cg25546811	chr7	93550752	GNG11	TSS1500	-0.114964	-0.232258	0.00232899	-1.93413	0.0546749
cg24366594	chr17	4721303	PLD2;PLD2;PLD2;PLD2	ExonBnd;ExonBnd;Body;Body	-0.125534	-0.253684	0.00261595	-1.93303	0.0548112
cg10064892	chr16	84860766	CRISPLD2	5'UTR	-0.0822081	-0.166133	0.00171667	-1.93295	0.0548214
cg06588230	chr11	105694480	GRIA4;GRIA4;GRIA4;GRIA4;GRIA4	Body;Body;Body;Body;Body	-0.0987801	-0.199662	0.00210156	-1.93221	0.0549139
cg19781085	chr11	70523315	SHANK2	Body	-0.100933	-0.204035	0.00216986	-1.93178	0.0549663
cg01832492	chr6	34021564	GRM4;GRM4;GRM4;GRM4;GRM4;GRM4	Body;Body;Body;Body;Body;Body	-0.131796	-0.26648	0.00288797	-1.931	0.0550638
cg07267600	chr12	2750053	CACNA1C;CACNA1C;CACNA1C;CACNA1C;CACNA1C;CACNA1C;CACNA1C;CACNA1C;CACNA1C;CACNA1C;CACNA1C;CACNA1C;CACNA1C;CACNA1C;CACNA1C;CACNA1C;CACNA1C;CACNA1C;CACNA1C;CACNA1C;CACNA1C;CACNA1C;CACNA1C	Body;Body;Body;Body;Body;Body;Body;Body;Body;Body;Body;Body;Body;Body;Body;Body;Body;Body;Body;Body;Body;Body;Body	-0.0824841	-0.166848	0.00187978	-1.92934	0.0552705
cg02587534	chr1	84607435	PRKACB;PRKACB	Body;Body	-0.112484	-0.227541	0.00257239	-1.92919	0.0552892
cg01094580	chr2	191796184	GLS;GLS	Body;Body	-0.175485	-0.355128	0.00415801	-1.92764	0.055484
cg12917252	chr10	75256940	PPP3CB-AS1;PPP3CB-AS1;PPP3CB;PPP3CB;PPP3CB;PPP3CB;PPP3CB	Body;Body;TSS1500;TSS1500;TSS1500;TSS1500;TSS1500	-0.0764521	-0.154728	0.0018243	-1.92732	0.0555235
cg20401058	chr20	57426240	GNAS;GNASAS	3'UTR;TSS1500	-0.0838479	-0.169764	0.00206834	-1.92581	0.055714
cg16600501	chr19	15083842	SLC1A6	TSS200	-0.135909	-0.275171	0.00335309	-1.9258	0.0557149
cg01255513	chr19	13365923	CACNA1A;CACNA1A	Body;Body	-0.125585	-0.254403	0.0032332	-1.92379	0.055969
cg01367188	chr20	57478738	GNAS;GNAS;GNAS;GNAS;GNAS;GNAS;GNAS;GNAS;GNAS;GNAS;GNAS;GNAS;GNAS;GNAS;GNAS;GNAS;GNAS	ExonBnd;ExonBnd;ExonBnd;ExonBnd;ExonBnd;ExonBnd;ExonBnd;ExonBnd;3'UTR;Body;3'UTR;Body;Body;Body;Body;Body;Body	-0.105942	-0.214679	0.00279618	-1.92257	0.0561227
cg15999515	chr1	186814699	PLA2G4A	5'UTR	-0.0828302	-0.167871	0.00221039	-1.92202	0.056192
cg03205160	chr17	64421543	PRKCA	Body	-0.0996172	-0.201925	0.00269091	-1.92141	0.0562695
cg16890796	chr19	49937087	SLC17A7	Body	-0.112662	-0.228431	0.00310712	-1.92035	0.0564041
cg19063680	chr21	31121244	GRIK1-AS1;GRIK1;GRIK1	Body;Body;Body	-0.104274	-0.211478	0.00293014	-1.91938	0.056528
cg06068039	chr6	34031208	GRM4	Body	-0.094641	-0.191943	0.0026613	-1.91934	0.0565326
cg04849985	chr1	68215783	GNG12	5'UTR	-0.165834	-0.336338	0.00467043	-1.91926	0.0565429
cg03231471	chr11	120811322	GRIK4	Body	-0.0869943	-0.176576	0.00258702	-1.91633	0.0569178
cg09297177	chr3	4766210	ITPR1;ITPR1;ITPR1	Body;Body;Body	-0.0680121	-0.138095	0.00207111	-1.915	0.0570882
cg02615582	chr19	49939549	SLC17A7	Body	-0.13819	-0.280671	0.00429031	-1.91389	0.0572301
cg05639620	chr7	45626862	ADCY1;ADCY1	5'UTR;Body	-0.120549	-0.244886	0.00378784	-1.9132	0.0573198
cg21585414	chr21	31121163	GRIK1-AS1;GRIK1-AS1;GRIK1;GRIK1	ExonBnd;Body;Body;Body	-0.0878527	-0.178473	0.00276722	-1.91306	0.0573381
cg15476980	chr3	4836672	ITPR1;ITPR1;ITPR1	Body;Body;Body	-0.101582	-0.206386	0.00322147	-1.91266	0.0573894
cg08860136	chr17	7111414	DLG4;DLG4	Body;Body	-0.0671903	-0.136572	0.00219142	-1.91099	0.0576053
cg05214808	chr12	2247203	CACNA1C;CACNA1C;CACNA1C;CACNA1C;CACNA1C;CACNA1C;CACNA1C;CACNA1C;CACNA1C;CACNA1C;CACNA1C;CACNA1C;CACNA1C;CACNA1C;CACNA1C;CACNA1C;CACNA1C;CACNA1C;CACNA1C;CACNA1C;CACNA1C;CACNA1C;CACNA1C	Body;Body;Body;Body;Body;Body;Body;Body;Body;Body;Body;Body;Body;Body;Body;Body;Body;Body;Body;Body;Body;Body;Body	-0.116347	-0.236492	0.00379719	-1.91095	0.0576105
cg13327846	chr15	52472389	GNB5;GNB5	TSS1500;Body	0.138648	-0.00460275	0.281898	1.90991	0.0577448
cg10468484	chr20	57431303	GNAS;GNAS;GNAS	3'UTR;3'UTR;Body	-0.106052	-0.215629	0.00352543	-1.90983	0.0577556
cg12642778	chr11	105709638	GRIA4;GRIA4;GRIA4;GRIA4;GRIA4	Body;Body;Body;Body;Body	-0.0815292	-0.165836	0.00277773	-1.9083	0.0579542
cg06704738	chr3	123018445	ADCY5;ADCY5	Body;Body	-0.0541656	-0.110178	0.00184689	-1.90825	0.0579606
cg09737292	chr16	10169902	GRIN2A;GRIN2A;GRIN2A	Body;Body;Body	-0.0991632	-0.20172	0.00339339	-1.90802	0.0579902
cg23854103	chr19	2543602	GNG7	5'UTR	0.157684	-0.00544799	0.320817	1.90741	0.0580693
cg19089079	chr8	144803607	MAPK15	Body	-0.127674	-0.259767	0.00441938	-1.90729	0.0580849
cg26220339	chr9	80647502	GNAQ	TSS1500	-0.122375	-0.249015	0.00426547	-1.90685	0.0581428
cg12687350	chr3	6937063	GRM7-AS2;GRM7;GRM7	TSS1500;Body;Body	-0.100606	-0.204768	0.00355473	-1.90597	0.0582575
cg25714057	chr3	123139160	ADCY5	Body	-0.0701005	-0.142702	0.0025007	-1.90534	0.0583393
cg14470220	chr18	3972990	DLGAP1-AS4;DLGAP1;DLGAP1	Body;5'UTR;5'UTR	-0.112801	-0.229652	0.00404995	-1.90492	0.0583948
cg00735962	chr16	23847240	PRKCB;PRKCB	TSS200;TSS200	0.16741	-0.00601289	0.340834	1.9049	0.0583981
cg09168651	chr6	34070996	GRM4;GRM4;GRM4;GRM4;GRM4;GRM4	Body;Body;Body;Body;Body;5'UTR	-0.076396	-0.155616	0.00282419	-1.90297	0.0586512
cg16693012	chr1	68283821	GNG12	5'UTR	-0.112445	-0.229068	0.00417699	-1.90264	0.0586943
cg20934024	chr5	152869743	GRIA1;GRIA1;GRIA1;GRIA1;GRIA1;GRIA1	TSS1500;TSS1500;TSS1500;TSS1500;TSS1500;TSS1500	-0.0934851	-0.190463	0.00349243	-1.90225	0.0587453
cg00636769	chr20	57408795	GNASAS	Body	-0.101946	-0.207704	0.00381275	-1.90217	0.0587553
cg13588054	chr7	126892578	GRM8	TSS200	0.251652	-0.00963109	0.512935	1.90058	0.0589658
cg21838377	chr21	31132586	GRIK1-AS1;GRIK1;GRIK1	Body;Body;Body	-0.113261	-0.230894	0.00437131	-1.89998	0.0590439
cg01669573	chr18	3758773	DLGAP1;DLGAP1;DLGAP1;DLGAP1;DLGAP1;DLGAP1;DLGAP1;DLGAP1;DLGAP1	Body;Body;Body;Body;Body;Body;Body;Body;Body	-0.119386	-0.243414	0.00464088	-1.89948	0.0591111
cg10804438	chr3	51747196	GRM2;GRM2	5'UTR;Body	-0.126394	-0.257718	0.00493004	-1.89923	0.0591431
cg03684384	chr12	26636694	ITPR2	Body	-0.112265	-0.22891	0.00438098	-1.8992	0.0591475
cg07706442	chr1	84971874	SPATA1;GNG5	TSS200;5'UTR	0.102989	-0.00410288	0.21008	1.89771	0.0593446
cg13370485	chr12	2762840	CACNA1C;CACNA1C;CACNA1C;CACNA1C;CACNA1C;CACNA1C;CACNA1C;CACNA1C;CACNA1C;CACNA1C;CACNA1C;CACNA1C;CACNA1C;CACNA1C;CACNA1C;CACNA1C;CACNA1C;CACNA1C;CACNA1C;CACNA1C;CACNA1C;CACNA1C;CACNA1C	Body;Body;Body;Body;Body;Body;Body;Body;Body;Body;Body;Body;Body;Body;Body;Body;Body;Body;Body;Body;Body;Body;Body	-0.0775248	-0.158165	0.00311561	-1.89707	0.0594295
cg06889370	chr4	102181304	PPP3CA;PPP3CA;PPP3CA	Body;Body;Body	-0.111222	-0.226917	0.00447329	-1.89702	0.059437
cg25374028	chr11	70830029	SHANK2	Body	-0.119509	-0.243841	0.00482304	-1.89677	0.0594703
cg01367444	chr18	3665966	DLGAP1;DLGAP1;DLGAP1;DLGAP1;DLGAP1;DLGAP1;DLGAP1;DLGAP1;DLGAP1	Body;Body;Body;Body;Body;Body;Body;Body;Body	0.170694	-0.00703933	0.348427	1.89516	0.0596843
cg19307406	chr1	167874258	ADCY10;ADCY10	5'UTR;Body	-0.0654936	-0.133697	0.00270943	-1.89492	0.0597158
cg18571531	chr11	70477192	SHANK2;SHANK2	Body;Body	-0.0862526	-0.176081	0.00357619	-1.89475	0.0597382
cg26625626	chr19	2570411	GNG7	5'UTR	-0.0994834	-0.203142	0.00417511	-1.89383	0.0598611
cg05314054	chr5	36606214	SLC1A3;SLC1A3;SLC1A3;SLC1A3;SLC1A3	TSS1500;TSS1500;TSS1500;TSS1500;TSS1500	0.524458	-0.0226808	1.0716	1.89151	0.0601718
cg23076878	chr12	2737273	CACNA1C;CACNA1C;CACNA1C;CACNA1C;CACNA1C;CACNA1C;CACNA1C;CACNA1C;CACNA1C;CACNA1C;CACNA1C;CACNA1C;CACNA1C;CACNA1C;CACNA1C;CACNA1C;CACNA1C;CACNA1C;CACNA1C;CACNA1C;CACNA1C;CACNA1C;CACNA1C	Body;Body;Body;Body;Body;Body;Body;Body;Body;Body;Body;Body;Body;Body;Body;Body;Body;Body;Body;Body;Body;Body;Body	-0.113385	-0.231805	0.00503575	-1.8894	0.060456
cg11830854	chr6	34123667	GRM4	TSS1500	-0.0947107	-0.193636	0.00421413	-1.88925	0.0604759
cg12467435	chr17	64651126	PRKCA	Body	-0.103083	-0.210784	0.00461742	-1.88871	0.0605487
cg11528834	chr18	3958817	DLGAP1;DLGAP1	5'UTR;5'UTR	-0.131039	-0.268079	0.00599964	-1.88692	0.0607908
cg19586199	chr19	14225172	PRKACA;PRKACA	TSS200;Body	-0.10201	-0.20871	0.00468918	-1.88659	0.0608354
cg26389955	chr17	64640562	PRKCA	Body	-0.114081	-0.233439	0.00527666	-1.88608	0.0609053
cg25193885	chr11	70328867	SHANK2;SHANK2	Body;Body	-0.104696	-0.214255	0.00486248	-1.88573	0.0609517
cg14851284	chr11	70713732	SHANK2	Body	-0.149254	-0.30548	0.00697133	-1.88526	0.0610163
cg05892092	chr17	64744228	PRKCA	Body	-0.0716295	-0.146605	0.00334626	-1.88524	0.0610184
cg14010550	chr19	1009642	GRIN3B	3'UTR	-0.248406	-0.508507	0.0116954	-1.88458	0.0611078
cg04679235	chr9	114393170	DNAJC25-GNG10;DNAJC25	TSS1500;TSS1500	-0.147799	-0.302584	0.00698624	-1.88425	0.0611535
cg03636548	chr3	53781906	CACNA1D;CACNA1D;CACNA1D	Body;Body;Body	-0.0964351	-0.197499	0.00462861	-1.88294	0.0613319
cg01596520	chr19	14225029	PRKACA;PRKACA	TSS200;Body	-0.0814979	-0.166922	0.0039266	-1.88261	0.0613768
cg16742775	chr5	7742507	ADCY2	Body	-0.116019	-0.237689	0.00565211	-1.88164	0.0615085
cg15794899	chr11	105731913	GRIA4;GRIA4;GRIA4;GRIA4;GRIA4	Body;Body;Body;Body;Body	-0.076692	-0.157169	0.00378512	-1.8805	0.0616649
cg19145289	chr16	56225059	LOC283856;GNAO1;GNAO1	TSS200;TSS200;TSS200	-0.321531	-0.659158	0.0160967	-1.87923	0.0618388
cg02645807	chr9	80641235	GNAQ	Body	-0.155349	-0.318552	0.00785462	-1.87834	0.0619613
cg09261791	chr14	52347968	GNG2	5'UTR	-0.133542	-0.273918	0.00683272	-1.87726	0.0621099
cg00586732	chr3	7755472	GRM7;GRM7	Body;3'UTR	-0.104025	-0.213379	0.00532761	-1.87717	0.062122
cg00406461	chr17	64777246	PRKCA	Body	-0.107844	-0.221262	0.00557438	-1.87633	0.0622389
cg15179060	chr3	7607289	GRM7;GRM7	Body;Body	-0.105096	-0.215637	0.00544544	-1.8761	0.0622697
cg00866976	chr16	56224782	GNAO1;GNAO1;LOC283856	TSS1500;TSS1500;Body	-0.261234	-0.536052	0.0135843	-1.87577	0.0623156
cg10897932	chr14	52379192	GNG2;GNG2;GNG2	5'UTR;5'UTR;5'UTR	-0.118986	-0.24422	0.00624754	-1.87487	0.0624403
cg00845219	chr22	19842449	GNB1L;GNB1L;C22orf29	1stExon;5'UTR;TSS200	0.209304	-0.0111259	0.429735	1.87371	0.0626007
cg14792912	chr3	51742779	GRM2;GRM2	5'UTR;5'UTR	-0.109554	-0.224939	0.00583156	-1.87358	0.0626188
cg06018119	chr22	50706650	MAPK11	Body	-0.213932	-0.43926	0.011397	-1.8735	0.0626296
cg24294950	chr7	126752911	GRM8;GRM8;GRM8	Body;Body;Body	-0.0886427	-0.182073	0.00478804	-1.87219	0.0628127
cg24194077	chr19	54386020	PRKCG	Body	0.113581	-0.00614593	0.233308	1.87202	0.0628363
cg04473078	chr16	4165886	ADCY9;ADCY9	5'UTR;1stExon	0.167508	-0.0091931	0.34421	1.87065	0.0630269
cg10648542	chr5	178416050	GRM6	Body	-0.106671	-0.219319	0.00597673	-1.86862	0.0633111
cg05830569	chr1	37332231	GRIK3	Body	-0.152792	-0.314234	0.00865074	-1.86758	0.063457
cg09465055	chr11	70371760	SHANK2;SHANK2;SHANK2	Body;Body;Body	-0.112397	-0.231172	0.0063786	-1.86734	0.0634899
cg01525788	chr17	64345224	PRKCA	Body	-0.130929	-0.26929	0.0074325	-1.86731	0.0634941
cg17540499	chr7	126698451	MIR592;GRM8;GRM8;GRM8	TSS1500;Body;Body;Body	-0.164385	-0.338178	0.0094074	-1.8665	0.0636083
cg27257874	chr9	80472141	GNAQ	Body	-0.0824632	-0.169725	0.00479822	-1.86481	0.0638463
cg16845741	chr3	53810232	CACNA1D;CACNA1D;CACNA1D	Body;Body;Body	-0.105402	-0.216946	0.00614195	-1.86466	0.0638676
cg12261506	chr11	88309978	GRM5;GRM5	Body;Body	-0.112418	-0.2314	0.0065633	-1.86446	0.0638952
cg07114886	chr3	51745946	GRM2;GRM2	5'UTR;Body	-0.0681823	-0.140462	0.00409731	-1.86145	0.0643209
cg27181295	chr19	2511475	GNG7	3'UTR	-0.105528	-0.217408	0.00635159	-1.86129	0.0643446
cg08227615	chr15	52429715	GNB5;GNB5	Body;Body	-0.0597776	-0.123203	0.00364748	-1.85983	0.0645512
cg16599703	chr1	37500358	GRIK3	TSS1500	0.137385	-0.00844053	0.283211	1.8591	0.0646559
cg02118458	chr11	70567180	SHANK2	Body	-0.143635	-0.296175	0.00890586	-1.8581	0.0647974
cg17618942	chr19	2668273	GNG7	5'UTR	-0.111935	-0.230812	0.00694212	-1.85808	0.0648013
cg21860300	chr15	42298225	PLA2G4E	Body	-0.156477	-0.322688	0.0097346	-1.85774	0.0648492
cg25293328	chr19	2611690	GNG7	5'UTR	-0.100821	-0.20792	0.00627826	-1.85764	0.0648643
cg25925464	chr11	120800801	GRIK4;GRIK4;GRIK4	Body;Body;Body	0.140368	-0.0090024	0.289739	1.85438	0.0653303
cg02892153	chr18	3593461	FLJ35776;DLGAP1;DLGAP1	TSS1500;Body;Body	0.116423	-0.00746778	0.240313	1.85437	0.0653327
cg19270469	chr11	64023919	PLCB3	Body	-0.176356	-0.364056	0.0113434	-1.85406	0.0653771
cg00013255	chr3	123009040	ADCY5;ADCY5	Body;Body	-0.114328	-0.236046	0.00739136	-1.85348	0.0654597
cg09447435	chr6	101854480	GRIK2;GRIK2;GRIK2	Body;Body;Body	-0.0989221	-0.204298	0.0064542	-1.85245	0.0656088
cg18756695	chr11	105695291	GRIA4;GRIA4;GRIA4;GRIA4;GRIA4	Body;Body;Body;Body;Body	-0.10457	-0.215992	0.00685345	-1.85194	0.0656827
cg10664338	chr6	35996736	MAPK14;MAPK14;MAPK14;MAPK14	Body;Body;Body;Body	0.405109	-0.026646	0.836865	1.85153	0.0657417
cg09065504	chr6	35996371	MAPK14;MAPK14;MAPK14;MAPK14	Body;Body;Body;Body	-0.250854	-0.518283	0.0165751	-1.85101	0.0658169
cg12566890	chr5	7494531	ADCY2	Body	-0.065826	-0.136034	0.00438225	-1.85014	0.0659422
cg03050237	chr11	70632173	SHANK2	Body	-0.0954795	-0.197318	0.00635889	-1.8501	0.0659488
cg18461278	chr4	102146141	PPP3CA;PPP3CA;PPP3CA	Body;Body;Body	0.146596	-0.00986086	0.303053	1.84894	0.0661163
cg09150064	chr11	22364185	SLC17A6	Body	-0.149696	-0.309598	0.0102064	-1.84736	0.0663466
cg14397813	chr9	80522508	GNAQ	Body	-0.100127	-0.207102	0.00684861	-1.84698	0.0664017
cg02722967	chr12	13825402	GRIN2B	Body	-0.0987692	-0.204306	0.00676812	-1.84676	0.0664332
cg27239921	chr3	53527994	CACNA1D;CACNA1D;CACNA1D	TSS1500;TSS1500;TSS1500	0.12198	-0.00843053	0.25239	1.84575	0.0665817
cg15156311	chr5	7475415	ADCY2	Body	-0.114834	-0.23762	0.00795172	-1.84552	0.0666148
cg15254064	chr11	70798335	SHANK2	Body	-0.116071	-0.2402	0.00805768	-1.84522	0.0666589
cg25534033	chr3	50273549	GNAI2;GNAI2;GNAI2;GNAI2;GNAI2	TSS200;TSS200;5'UTR;Body;5'UTR	0.113561	-0.00790037	0.235023	1.84496	0.0666965
cg08877283	chr11	120725871	GRIK4;GRIK4;GRIK4	Body;Body;Body	-0.134083	-0.277507	0.00934136	-1.84479	0.0667216
cg03989566	chr15	42343256	PLA2G4E	TSS1500	-0.0933724	-0.193252	0.00650677	-1.84476	0.066726
cg07008943	chr16	56280449	GNAO1;GNAO1	Body;Body	-0.0981848	-0.203313	0.00694363	-1.84298	0.066987
cg16634125	chr22	51115062	SHANK3;SHANK3	ExonBnd;Body	-0.100976	-0.209179	0.00722655	-1.84152	0.067201
cg17546365	chr19	2540252	GNG7	5'UTR	1.06351	-0.0763083	2.20332	1.8412	0.0672478
cg24671285	chr1	68204278	GNG12	5'UTR	-0.0955147	-0.197939	0.00690973	-1.84019	0.0673971
cg07734889	chr8	75896383	CRISPLD1	TSS1500	0.0966148	-0.00708514	0.200315	1.83849	0.0676484
cg07359386	chr5	7762680	ADCY2	Body	-0.0951016	-0.19723	0.00702666	-1.83754	0.0677883
cg22979140	chr12	26491358	ITPR2	3'UTR	-0.129932	-0.269503	0.00963779	-1.83705	0.0678617
cg02023150	chr1	235814188	GNG4;GNG4;GNG4;MIR5096	TSS1500;TSS200;TSS200;Body	0.131748	-0.00996545	0.273461	1.83455	0.0682338
cg15814167	chr11	70840172	SHANK2	Body	-0.0725043	-0.150499	0.0054905	-1.8344	0.0682556
cg24110639	chr7	126442716	GRM8;GRM8;GRM8	Body;Body;Body	-0.074721	-0.155125	0.00568306	-1.83384	0.0683397
cg10742003	chr7	45630150	ADCY1;ADCY1	5'UTR;Body	-0.115176	-0.239185	0.00883415	-1.83274	0.0685037
cg04227743	chr2	155711998	KCNJ3	3'UTR	-0.122377	-0.25415	0.00939629	-1.8326	0.068524
cg27066203	chr11	70451047	SHANK2;SHANK2;SHANK2	Body;Body;Body	-0.117784	-0.244638	0.00907028	-1.83222	0.0685816
cg00308659	chr16	84871952	CRISPLD2	5'UTR	-0.154811	-0.321552	0.0119304	-1.83212	0.068596
cg01753131	chr16	56334484	GNAO1;GNAO1	Body;Body	-0.0864692	-0.17966	0.00672173	-1.83098	0.0687669
cg04763994	chr19	42506259	GRIK5	Body	-0.0911746	-0.189441	0.00709201	-1.8309	0.0687795
cg09157251	chr11	70733251	SHANK2	Body	-0.946654	-1.96763	0.0743223	-1.82967	0.0689645
cg18150383	chr19	49933217	SLC17A7	3'UTR	-0.14959	-0.31095	0.0117707	-1.82937	0.0690095
cg06908211	chr16	4116880	ADCY9	Body	-0.110045	-0.228838	0.00874728	-1.82801	0.069214
cg18166990	chr11	70515565	SHANK2	Body	-0.0993123	-0.206527	0.00790254	-1.82787	0.0692356
cg05848484	chr12	2364697	CACNA1C;CACNA1C;CACNA1C;CACNA1C;CACNA1C;CACNA1C;CACNA1C;CACNA1C;CACNA1C;CACNA1C;CACNA1C;CACNA1C;CACNA1C;CACNA1C;CACNA1C;CACNA1C;CACNA1C;CACNA1C;CACNA1C;CACNA1C;CACNA1C;CACNA1C;CACNA1C	Body;Body;Body;Body;Body;Body;Body;Body;Body;Body;Body;Body;Body;Body;Body;Body;Body;Body;Body;Body;Body;Body;Body	-0.102168	-0.212506	0.00817079	-1.82719	0.0693382
cg22106628	chr19	2575586	GNG7	5'UTR	-0.214614	-0.446432	0.0172037	-1.82687	0.0693859
cg06469817	chr20	8703029	PLCB1;PLCB1	Body;Body	-0.0690006	-0.143535	0.00553351	-1.82681	0.0693946
cg09947844	chr16	4163819	ADCY9	Body	-0.0946903	-0.196975	0.0075941	-1.8268	0.0693957
cg13871038	chr19	2515296	GNG7	Body	-0.107371	-0.223358	0.00861503	-1.82674	0.069405
cg11207372	chr11	70385365	SHANK2;SHANK2	Body;Body	-0.106415	-0.221373	0.00854199	-1.82668	0.0694138
cg26334023	chr17	47287492	ABI3;GNGT2;ABI3	TSS200;TSS1500;TSS200	-0.0908814	-0.189066	0.00730261	-1.82654	0.069435
cg16023029	chr16	56314774	GNAO1;GNAO1	Body;Body	-0.102366	-0.212966	0.00823429	-1.8264	0.0694572
cg00049674	chr3	123058535	ADCY5;ADCY5	Body;Body	-0.0734853	-0.152897	0.00592688	-1.82604	0.0695119
cg08785917	chr20	8770752	PLCB1;PLCB1	Body;Body	-0.138619	-0.288586	0.0113474	-1.824	0.0698206
cg17894382	chr12	100802921	SLC17A8;SLC17A8	Body;Body	-0.110362	-0.229776	0.00905178	-1.82373	0.0698612
cg02828263	chr7	126724158	GRM8;GRM8;GRM8	Body;Body;Body	-0.0998615	-0.207916	0.00819285	-1.82369	0.0698672
cg12479516	chr3	7098132	GRM7;GRM7	Body;Body	-0.130257	-0.271223	0.0107092	-1.8234	0.0699117
cg13146164	chr3	4782393	ITPR1;ITPR1;ITPR1	Body;Body;Body	0.0803933	-0.00661309	0.1674	1.82333	0.0699228
cg04076908	chr11	120452045	GRIK4;GRIK4;GRIK4	5'UTR;5'UTR;5'UTR	0.10548	-0.00870256	0.219663	1.82292	0.0699856
cg23322365	chr2	191760351	GLS;GLS	Body;Body	-0.123243	-0.256903	0.0104163	-1.81953	0.0705023
cg10386511	chr18	3903479	DLGAP1;DLGAP1	5'UTR;5'UTR	-0.110431	-0.230347	0.0094851	-1.81723	0.0708554
cg05927578	chr16	4029543	ADCY9	Body	-0.110791	-0.23118	0.00959798	-1.81599	0.0710458
cg04142017	chr1	53558596	SLC1A7	Body	-0.196846	-0.410916	0.0172238	-1.81454	0.0712693
cg04006520	chr12	2660504	CACNA1C;CACNA1C;CACNA1C;CACNA1C;CACNA1C;CACNA1C;CACNA1C;CACNA1C;CACNA1C;CACNA1C;CACNA1C;CACNA1C;CACNA1C;CACNA1C;CACNA1C;CACNA1C;CACNA1C;CACNA1C;CACNA1C;CACNA1C;CACNA1C;CACNA1C;CACNA1C	Body;Body;Body;Body;Body;Body;Body;Body;Body;Body;Body;Body;Body;Body;Body;Body;Body;Body;Body;Body;Body;Body;Body	-0.0580922	-0.12127	0.00508555	-1.81447	0.0712807
cg24254692	chr4	102246975	PPP3CA;PPP3CA;PPP3CA	Body;Body;Body	-0.222862	-0.465364	0.019639	-1.8135	0.0714299
cg07003873	chr19	13356067	CACNA1A;CACNA1A;CACNA1A;CACNA1A;CACNA1A;CACNA1A;CACNA1A;CACNA1A;CACNA1A;CACNA1A	ExonBnd;ExonBnd;ExonBnd;ExonBnd;ExonBnd;Body;Body;Body;Body;Body	-0.111902	-0.233684	0.00988034	-1.81322	0.0714747
cg15464481	chr3	123151962	ADCY5	Body	0.145194	-0.0128477	0.303235	1.8129	0.0715242
cg16756186	chr11	70554540	SHANK2	Body	-0.0791859	-0.16542	0.00704803	-1.81203	0.0716583
cg02582520	chr19	1009172	GRIN3B	Body	-0.466274	-0.974219	0.0416716	-1.81142	0.0717526
cg21116900	chr12	100750760	SLC17A8;SLC17A8	TSS200;TSS200	-0.0904458	-0.188994	0.00810205	-1.81108	0.0718062
cg19788957	chr19	19050539	HOMER3;HOMER3;HOMER3;HOMER3;HOMER3	5'UTR;5'UTR;TSS1500;5'UTR;TSS200	-0.0736705	-0.15401	0.00666889	-1.80951	0.0720503
cg04724700	chr1	84610126	PRKACB;PRKACB;PRKACB;PRKACB	1stExon;1stExon;Body;Body	-0.57159	-1.19509	0.0519123	-1.80902	0.0721273
cg23105130	chr8	144799022	MAPK15	Body	-0.101395	-0.212042	0.00925244	-1.8083	0.0722388
cg27268486	chr7	79764291	GNAI1;GNAI1	1stExon;5'UTR	0.157756	-0.0144042	0.329917	1.80821	0.0722531
cg20738029	chr11	70911559	SHANK2	5'UTR	-0.0829569	-0.173506	0.00759218	-1.80786	0.0723082
cg22871336	chr16	10103887	GRIN2A;GRIN2A;GRIN2A	Body;Body;Body	-0.114461	-0.239426	0.0105043	-1.80744	0.0723735
cg04761722	chr16	10274315	GRIN2A;GRIN2A;GRIN2A	5'UTR;5'UTR;5'UTR	0.147245	-0.0135974	0.308087	1.80649	0.0725221
cg11132101	chr16	56387521	GNAO1	Body	-0.117414	-0.245673	0.0108441	-1.80647	0.0725251
cg15526458	chr19	51217215	SHANK1;SHANK1	ExonBnd;Body	-0.0759557	-0.158945	0.00703382	-1.80606	0.0725892
cg12328509	chr16	56385582	GNAO1	Body	-0.103266	-0.216169	0.00963695	-1.80488	0.0727753
cg02640558	chr8	22299141	PPP3CC	Body	0.121452	-0.0113528	0.254257	1.80463	0.0728152
cg16179607	chr2	68476020	PPP3R1	Body	0.0898352	-0.0084278	0.188098	1.80407	0.0729031
cg05204638	chr15	42283086	PLA2G4E-AS1;PLA2G4E	Body;Body	-0.0586862	-0.122914	0.00554135	-1.80306	0.0730614
cg08616516	chr11	88796092	GRM5	5'UTR	-0.270831	-0.567541	0.0258792	-1.8012	0.0733554
cg02613747	chr11	70682786	SHANK2	Body	-0.0969227	-0.203123	0.00927721	-1.80093	0.0733978
cg02809333	chr19	2641429	GNG7	5'UTR	-0.0743696	-0.155868	0.0071291	-1.8007	0.073435
cg04993286	chr16	4027595	ADCY9	Body	-0.150581	-0.315604	0.0144425	-1.80061	0.0734483
cg15292486	chr21	31098163	GRIK1;GRIK1	Body;Body	-0.104845	-0.219811	0.0101211	-1.79959	0.0736103
cg02309655	chr19	2588629	GNG7	5'UTR	-0.131942	-0.276912	0.0130284	-1.79597	0.0741865
cg05406943	chr16	10275934	GRIN2A;GRIN2A;GRIN2A;GRIN2A	5'UTR;5'UTR;TSS200;1stExon	0.120319	-0.0119528	0.252592	1.795	0.0743427
cg11067712	chr11	105850644	GRIA4;GRIA4	3'UTR;3'UTR	-0.102323	-0.214847	0.0102021	-1.7944	0.0744375
cg18905303	chr16	9962710	GRIN2A;GRIN2A;GRIN2A	Body;Body;Body	-0.0624235	-0.13111	0.00626261	-1.79339	0.0745994
cg03882437	chr9	140051729	GRIN1;GRIN1;GRIN1	Body;Body;Body	-0.106156	-0.223066	0.0107544	-1.79179	0.0748565
cg05802147	chr11	120668345	GRIK4;GRIK4;GRIK4	Body;Body;Body	-0.105293	-0.221328	0.0107432	-1.79061	0.0750461
cg21148871	chr4	87051743	LOC101929064;MAPK10;MAPK10;MAPK10	Body;Body;Body;Body	-0.135	-0.283791	0.013791	-1.79041	0.0750785
cg00264136	chr19	13326697	CACNA1A;CACNA1A;CACNA1A;CACNA1A;CACNA1A	Body;Body;Body;Body;Body	-0.0610836	-0.128503	0.00633613	-1.78786	0.0754912
cg16305805	chr3	53552964	CACNA1D;CACNA1D;CACNA1D	Body;Body;Body	-0.0772542	-0.162613	0.00810483	-1.78595	0.0758016
cg23229652	chr12	2738318	CACNA1C;CACNA1C;CACNA1C;CACNA1C;CACNA1C;CACNA1C;CACNA1C;CACNA1C;CACNA1C;CACNA1C;CACNA1C;CACNA1C;CACNA1C;CACNA1C;CACNA1C;CACNA1C;CACNA1C;CACNA1C;CACNA1C;CACNA1C;CACNA1C;CACNA1C;CACNA1C	Body;Body;Body;Body;Body;Body;Body;Body;Body;Body;Body;Body;Body;Body;Body;Body;Body;Body;Body;Body;Body;Body;Body	-0.0699532	-0.147255	0.00734908	-1.78571	0.07584
cg21719418	chr11	105800243	GRIA4;GRIA4	Body;Body	-0.0921177	-0.193976	0.00974085	-1.7846	0.0760204
cg10730349	chr11	35441796	SLC1A2;SLC1A2;SLC1A2	TSS1500;TSS200;TSS200	-0.236002	-0.497069	0.025066	-1.78385	0.0761434
cg10575488	chr20	9378659	PLCB4;PLCB4;PLCB4	Body;Body;Body	-0.132701	-0.279562	0.0141602	-1.78305	0.076274
cg06601450	chr11	70323814	SHANK2;SHANK2;SHANK2	Body;Body;Body	-0.0851632	-0.179454	0.00912722	-1.7823	0.0763966
cg02194717	chr11	70415188	SHANK2;SHANK2	Body;Body	-0.0940759	-0.198275	0.0101235	-1.7816	0.0765118
cg02953559	chr3	123164964	ADCY5	Body	-0.090092	-0.189908	0.00972424	-1.78107	0.0765978
cg16761581	chr14	24803807	ADCY4	1stExon	0.114845	-0.0124079	0.242097	1.7809	0.0766252
cg04898487	chr16	10272607	GRIN2A;GRIN2A;GRIN2A	Body;Body;Body	-0.143729	-0.302998	0.0155394	-1.78078	0.076645
cg26891632	chr17	64636808	PRKCA	Body	-0.103781	-0.218793	0.0112307	-1.78062	0.0766712
cg15050309	chr3	6832914	GRM7-AS3;GRM7-AS3	Body;Body	-0.104099	-0.219591	0.0113936	-1.77864	0.076997
cg15831581	chr19	48609944	PLA2G4C;PLA2G4C;PLA2G4C	Body;5'UTR;5'UTR	-0.0919582	-0.194013	0.0100964	-1.77809	0.0770874
cg06371583	chr19	2581343	GNG7	5'UTR	-0.0710245	-0.149901	0.00785188	-1.77688	0.0772879
cg21873741	chr7	45762358	ADCY1	3'UTR	-0.121587	-0.256673	0.0134992	-1.77612	0.0774131
cg09991710	chr1	37472559	GRIK3	Body	-0.0738232	-0.155934	0.00828704	-1.77416	0.0777385
cg18963268	chr20	8404512	PLCB1;PLCB1	Body;Body	-0.104683	-0.221138	0.0117722	-1.77384	0.0777915
cg00775425	chr1	84630160	PRKACB;PRKACB;PRKACB;PRKACB;PRKACB;PRKACB;PRKACB;PRKACB;PRKACB;PRKACB;PRKACB	TSS200;TSS200;TSS200;Body;Body;Body;Body;Body;Body;Body;Body	-0.116054	-0.24516	0.0130524	-1.77382	0.0777949
cg20077668	chr12	26649248	ITPR2	Body	-0.0573167	-0.121084	0.00645066	-1.77369	0.077815
cg06201087	chr3	4863817	ITPR1;ITPR1;ITPR1	Body;Body;Body	-0.0670187	-0.141589	0.00755184	-1.77347	0.0778516
cg12816702	chr3	171358538	PLD1;PLD1	Body;Body	-0.0726495	-0.153498	0.00819919	-1.77319	0.0778985
cg24947067	chr3	50273727	GNAI2;GNAI2;GNAI2;GNAI2;GNAI2;GNAI2;GNAI2	5'UTR;1stExon;1stExon;5'UTR;Body;5'UTR;5'UTR	0.164218	-0.0186469	0.347082	1.77209	0.0780815
cg08364956	chr5	178407122	GRM6	3'UTR	-0.116751	-0.246761	0.0132593	-1.77206	0.0780865
cg23939000	chr20	9389788	PLCB4;PLCB4;PLCB4	Body;Body;Body	-0.125511	-0.265312	0.0142905	-1.7716	0.0781633
cg13823003	chr17	72856049	GRIN2C	TSS200	0.182863	-0.0208259	0.386553	1.77155	0.078171
cg03047070	chr12	2787827	CACNA1C;CACNA1C;CACNA1C;CACNA1C;CACNA1C;CACNA1C;CACNA1C;CACNA1C;CACNA1C;CACNA1C;CACNA1C;CACNA1C;CACNA1C;CACNA1C;CACNA1C;CACNA1C;CACNA1C;CACNA1C;CACNA1C;CACNA1C;CACNA1C;CACNA1C;CACNA1C	Body;Body;Body;Body;Body;Body;Body;Body;Body;Body;Body;Body;Body;Body;Body;Body;Body;Body;Body;Body;Body;Body;Body	-0.102769	-0.217348	0.01181	-1.76992	0.0784442
cg22060073	chr8	132052942	ADCY8	TSS200	0.0927019	-0.0106654	0.196069	1.76971	0.0784793
cg00278211	chr12	2269220	CACNA1C;CACNA1C;CACNA1C;CACNA1C;CACNA1C;CACNA1C;CACNA1C;CACNA1C;CACNA1C;CACNA1C;CACNA1C;CACNA1C;CACNA1C;CACNA1C;CACNA1C;CACNA1C;CACNA1C;CACNA1C;CACNA1C;CACNA1C;CACNA1C;CACNA1C;CACNA1C	Body;Body;Body;Body;Body;Body;Body;Body;Body;Body;Body;Body;Body;Body;Body;Body;Body;Body;Body;Body;Body;Body;Body	-0.0909313	-0.192462	0.0105994	-1.76731	0.0788818
cg07185068	chr3	53801915	CACNA1D;CACNA1D;CACNA1D	Body;Body;Body	-0.0787344	-0.166655	0.00918642	-1.76713	0.0789113
cg03818103	chr7	45612901	ADCY1;ADCY1	TSS1500;TSS1500	-0.127267	-0.269431	0.0148969	-1.76654	0.0790113
cg17384009	chr7	45724458	ADCY1	Body	-0.06937	-0.146892	0.0081523	-1.7658	0.0791355
cg08083349	chr1	53557926	SLC1A7;SLC1A7;SLC1A7;SLC1A7	Body;Body;Body;Body	-0.0888331	-0.188162	0.0104957	-1.7648	0.0793037
cg11983323	chr5	178422497	GRM6	TSS1500	0.178947	-0.021211	0.379105	1.7642	0.0794052
cg13938970	chr16	24048204	PRKCB;PRKCB	Body;Body	-0.0629519	-0.133429	0.00752538	-1.76261	0.0796742
cg15428904	chr20	57394097	GNASAS;MIR298;MIR296	Body;TSS1500;TSS1500	-0.120034	-0.254496	0.0144282	-1.76157	0.07985
cg27629673	chr5	7462856	ADCY2	Body	-0.0693532	-0.1471	0.00839381	-1.76027	0.0800713
cg17281378	chr15	83606191	HOMER2;HOMER2	Body;Body	-0.0740918	-0.157162	0.00897896	-1.76002	0.0801132
cg04537557	chr8	22390157	PPP3CC;PPP3CC;PPP3CC	Body;Body;Body	-0.108478	-0.23016	0.0132044	-1.75918	0.0802566
cg00409812	chr12	2557267	CACNA1C;CACNA1C;CACNA1C;CACNA1C;CACNA1C;CACNA1C;CACNA1C;CACNA1C;CACNA1C;CACNA1C;CACNA1C;CACNA1C;CACNA1C;CACNA1C;CACNA1C;CACNA1C;CACNA1C;CACNA1C;CACNA1C;CACNA1C;CACNA1C;CACNA1C;CACNA1C	Body;Body;Body;Body;Body;Body;Body;Body;Body;Body;Body;Body;Body;Body;Body;Body;Body;Body;Body;Body;Body;Body;Body	-0.0618095	-0.131146	0.00752677	-1.7591	0.0802699
cg15999544	chr22	22116329	MAPK1	3'UTR	-0.137241	-0.291274	0.0167917	-1.75819	0.0804245
cg19783958	chr1	53609261	SLC1A7;SLC1A7;SLC1A7;SLC1A7;SLC1A7	TSS1500;TSS1500;TSS1500;TSS1500;TSS1500	-0.0859843	-0.182497	0.0105288	-1.75804	0.0804507
cg05026650	chr17	47288132	GNGT2;GNGT2;GNGT2;ABI3;ABI3;GNGT2	TSS1500;TSS1500;TSS1500;1stExon;1stExon;TSS200	-0.0679222	-0.144177	0.00833294	-1.75768	0.0805131
cg03109047	chr9	140032686	GRIN1;GRIN1;GRIN1	TSS1500;TSS1500;TSS1500	0.116572	-0.0143121	0.247455	1.75753	0.0805375
cg17432515	chr11	120567620	GRIK4;GRIK4;GRIK4	Body;Body;Body	-0.0948843	-0.20144	0.0116717	-1.75716	0.0806005
cg04518808	chr19	54384822	PRKCG	TSS1500	0.114489	-0.0141442	0.243122	1.75633	0.0807427
cg16261581	chr1	84972327	GNG5;SPATA1	TSS200;5'UTR	0.149455	-0.018568	0.317478	1.75525	0.080929
cg26216141	chr6	24476586	GPLD1;GPLD1	Body;Body	0.0741452	-0.00922806	0.157518	1.7549	0.0809884
cg00242242	chr1	235716901	GNG4;GNG4;GNG4;MIR5096	Body;Body;Body;Body	-0.107868	-0.229191	0.013455	-1.75447	0.0810624
cg08106961	chr1	37355452	GRIK3	Body	-0.0827327	-0.175826	0.0103602	-1.75371	0.0811934
cg04956306	chr22	50700563	MAPK12	TSS1500	0.0690287	-0.00869966	0.146757	1.75245	0.0814093
cg24904943	chr5	7781077	ADCY2	Body	-0.0828774	-0.176211	0.0104561	-1.75224	0.0814453
cg14088478	chr11	105481635	GRIA4;GRIA4;GRIA4;GRIA4;GRIA4;GRIA4;GRIA4;GRIA4;GRIA4	5'UTR;5'UTR;5'UTR;5'UTR;1stExon;ExonBnd;ExonBnd;ExonBnd;Body	-0.114536	-0.243532	0.0144591	-1.75213	0.0814657
cg04594694	chr22	51131178	SHANK3	Body	-0.0931651	-0.198099	0.0117685	-1.752	0.081487
cg21264131	chr17	72857053	GRIN2C	TSS1500	0.107323	-0.0136179	0.228264	1.75112	0.0816393
cg09423085	chr2	68478351	PPP3R1	Body	-0.152853	-0.325152	0.0194465	-1.7506	0.0817297
cg06032523	chr18	4392795	DLGAP1;DLGAP1	5'UTR;5'UTR	-0.0832486	-0.177098	0.0106008	-1.75042	0.0817607
cg18128115	chr16	24021753	PRKCB;PRKCB	Body;Body	0.0998712	-0.0127385	0.212481	1.75009	0.0818172
cg19640303	chr1	37271960	GRIK3	Body	-0.194897	-0.414803	0.0250076	-1.74891	0.082022
cg08578734	chr5	152870490	GRIA1;GRIA1	1stExon;1stExon	-0.103366	-0.220041	0.0133101	-1.7482	0.0821445
cg04742605	chr11	70385511	SHANK2;SHANK2	Body;Body	-0.080196	-0.170759	0.0103669	-1.74743	0.0822795
cg04455869	chr5	7663853	ADCY2	Body	-0.103597	-0.220589	0.0133945	-1.74739	0.0822862
cg09934565	chr3	4655969	ITPR1;ITPR1;ITPR1	Body;Body;Body	-0.086432	-0.18405	0.0111856	-1.7472	0.0823188
cg27499860	chr8	144798544	MAPK15;MAPK15	1stExon;5'UTR	0.0732398	-0.00952432	0.156004	1.74623	0.0824878
cg27545742	chr15	42285453	PLA2G4E-AS1;PLA2G4E	Body;Body	-0.0900007	-0.191736	0.0117344	-1.74571	0.0825789
cg00520265	chr18	4263255	DLGAP1-AS5;DLGAP1;DLGAP1	TSS1500;5'UTR;5'UTR	-0.0963731	-0.205355	0.0126088	-1.74501	0.0827007
cg12216470	chr19	51200481	SHANK1	Body	-0.177408	-0.378053	0.0232367	-1.74478	0.0827397
cg06304299	chr4	102206879	PPP3CA;PPP3CA;PPP3CA	Body;Body;Body	-0.131594	-0.280478	0.0172897	-1.74415	0.0828498
cg15159670	chr6	36064206	MAPK14;MAPK14;MAPK14;MAPK14	Body;Body;Body;Body	-0.112489	-0.239791	0.0148126	-1.7437	0.0829288
cg07365960	chr17	72848535	GRIN2C	Body	0.106308	-0.0140064	0.226623	1.74359	0.0829482
cg10080401	chr22	22210635	MAPK1;MAPK1	Body;Body	-0.0785986	-0.167582	0.0103844	-1.74303	0.0830472
cg02882755	chr6	34100963	GRM4	1stExon	0.145897	-0.0193205	0.311114	1.74255	0.0831298
cg17173856	chr11	88782137	GRM5;GRM5	TSS1500;5'UTR	-0.0976291	-0.208264	0.0130055	-1.74134	0.0833425
cg00041368	chr18	3879131	DLGAP1	1stExon	-0.0942647	-0.201089	0.0125601	-1.7413	0.0833505
cg08638399	chr5	7684152	ADCY2	Body	-0.0786585	-0.167807	0.0104901	-1.74111	0.0833828
cg27486833	chr2	25064659	ADCY3	Body	-0.0590843	-0.126064	0.00789564	-1.7407	0.0834559
cg08084441	chr19	2577160	GNG7	5'UTR	-0.086092	-0.183695	0.0115113	-1.74058	0.0834765
cg06411688	chr11	35395481	SLC1A2;SLC1A2;SLC1A2	Body;5'UTR;5'UTR	-0.125454	-0.267694	0.0167868	-1.74043	0.0835032
cg25597489	chr12	46756417	SLC38A2;SLC38A2;SLC38A2;SLC38A2	ExonBnd;ExonBnd;Body;Body	-0.0948521	-0.202443	0.0127383	-1.73968	0.083635
cg16684939	chr7	100272223	GNB2	5'UTR	0.1567	-0.0211217	0.334521	1.73892	0.0837687
cg19248585	chr1	68297887	GNG12-AS1;GNG12	TSS200;5'UTR	-0.27858	-0.594838	0.0376783	-1.73822	0.0838932
cg18797504	chr18	3644213	DLGAP1;DLGAP1;DLGAP1;DLGAP1;DLGAP1;DLGAP1;DLGAP1;DLGAP1;DLGAP1	Body;Body;Body;Body;Body;Body;Body;Body;Body	-0.103713	-0.221485	0.0140582	-1.73776	0.0839736
cg22265501	chr1	186955170	PLA2G4A	Body	-0.210051	-0.448636	0.0285342	-1.73731	0.0840536
cg22280264	chr11	70418162	SHANK2;SHANK2;SHANK2	Body;Body;Body	-0.0928465	-0.198309	0.0126157	-1.73726	0.0840625
cg13343565	chr17	4710032	PLD2	TSS1500	0.116191	-0.0158082	0.248191	1.73699	0.0841101
cg24284859	chr11	70936231	SHANK2	TSS1500	0.148009	-0.0201635	0.316182	1.73672	0.0841583
cg24734176	chr7	126540482	GRM8;GRM8;GRM8	Body;Body;Body	-0.103011	-0.22007	0.0140488	-1.73649	0.084199
cg21225069	chr21	31131299	GRIK1-AS1;GRIK1;GRIK1	Body;Body;Body	-0.120822	-0.258192	0.016548	-1.7356	0.0843562
cg20877313	chr12	56881753	GLS2	1stExon	0.125052	-0.0171285	0.267232	1.73559	0.0843586
cg20877313.1	chr12	56881753	GLS2	1stExon	0.125052	-0.0171285	0.267232	1.73559	0.0843586
cg18982286	chr22	51136325	SHANK3	Body	-0.164144	-0.350783	0.0224955	-1.73547	0.0843793
cg26253297	chr11	70380872	SHANK2;SHANK2;SHANK2	Body;Body;Body	-0.0986046	-0.210801	0.0135913	-1.73427	0.084593
cg23586332	chr5	178422228	GRM6	TSS200	0.0811251	-0.011229	0.173479	1.73339	0.0847501
cg07855933	chr19	13349725	CACNA1A;CACNA1A	Body;Body	-0.0679567	-0.145327	0.0094137	-1.73322	0.0847798
cg20930043	chr11	88364776	GRM5;GRM5	Body;Body	-0.206137	-0.440882	0.0286082	-1.73283	0.0848497
cg19975403	chr12	2612326	CACNA1C;CACNA1C;CACNA1C;CACNA1C;CACNA1C;CACNA1C;CACNA1C;CACNA1C;CACNA1C;CACNA1C;CACNA1C;CACNA1C;CACNA1C;CACNA1C;CACNA1C;CACNA1C;CACNA1C;CACNA1C;CACNA1C;CACNA1C;CACNA1C;CACNA1C;CACNA1C	Body;Body;Body;Body;Body;Body;Body;Body;Body;Body;Body;Body;Body;Body;Body;Body;Body;Body;Body;Body;Body;Body;Body	-0.0847818	-0.181392	0.0118284	-1.73171	0.0850487
cg06563300	chr12	100750811	SLC17A8;SLC17A8	TSS200;TSS200	-0.123516	-0.264317	0.0172858	-1.73106	0.0851661
cg19047230	chr3	6722213	GRM7-AS3	Body	-0.0844252	-0.180697	0.0118463	-1.7305	0.0852661
cg19707326	chr14	24787611	ADCY4	3'UTR	-0.0676774	-0.144863	0.00950837	-1.73022	0.0853147
cg03817072	chr8	144802224	MAPK15	Body	-0.0868126	-0.18586	0.012235	-1.72956	0.0854343
cg05624932	chr8	75897310	CRISPLD1	5'UTR	-0.169441	-0.362763	0.0238817	-1.72954	0.0854366
cg01449218	chr7	86273083	GRM3	TSS200	-0.152128	-0.32575	0.0214946	-1.72902	0.0855315
cg26204322	chr11	64018687	PLCB3	TSS1500	0.299969	-0.0426023	0.64254	1.72791	0.0857298
cg26522970	chr17	64578790	PRKCA	Body	-0.09076	-0.194427	0.0129067	-1.72763	0.0857799
cg14220195	chr4	87372978	MAPK10	5'UTR	-0.0664021	-0.142247	0.00944315	-1.72763	0.0857812
cg27080461	chr17	64307113	PRKCA	Body	-0.10092	-0.216201	0.01436	-1.72751	0.0858027
cg10994511	chr5	7396002	ADCY2	TSS1500	0.210001	-0.0298981	0.449901	1.72738	0.0858247
cg24680758	chr6	102188078	GRIK2;GRIK2;GRIK2	Body;Body;Body	-0.114399	-0.245159	0.0163607	-1.72641	0.0859998
cg07740985	chr11	70851975	SHANK2	Body	-0.0978672	-0.209801	0.014067	-1.72532	0.086196
cg07259711	chr4	87221920	MAPK10;MAPK10;MAPK10	5'UTR;5'UTR;5'UTR	0.11786	-0.0170165	0.252737	1.72435	0.0863713
cg23007368	chr7	126707141	GRM8;GRM8;GRM8	Body;Body;Body	-0.104053	-0.223186	0.0150808	-1.72352	0.0865228
cg13235075	chr6	34023808	GRM4;GRM4;GRM4;GRM4;GRM4;GRM4	Body;Body;Body;Body;Body;Body	-0.0658736	-0.141429	0.00968165	-1.72045	0.0870793
cg01990964	chr11	88438399	GRM5;GRM5	Body;Body	-0.0997457	-0.214191	0.0147	-1.71985	0.0871889
cg08897844	chr5	36606102	SLC1A3;SLC1A3	TSS1500;TSS1500	-0.103078	-0.221369	0.0152117	-1.71955	0.0872434
cg06256587	chr15	42379614	PLA2G4D;PLA2G4D	ExonBnd;Body	-0.0801595	-0.172234	0.0119152	-1.71795	0.0875358
cg03564061	chr12	2764355	CACNA1C;CACNA1C;CACNA1C;CACNA1C;CACNA1C;CACNA1C;CACNA1C;CACNA1C;CACNA1C;CACNA1C;CACNA1C;CACNA1C;CACNA1C;CACNA1C;CACNA1C;CACNA1C;CACNA1C;CACNA1C;CACNA1C;CACNA1C;CACNA1C;CACNA1C;CACNA1C	Body;Body;Body;Body;Body;Body;Body;Body;Body;Body;Body;Body;Body;Body;Body;Body;Body;Body;Body;Body;Body;Body;Body	-0.0813493	-0.17482	0.0121216	-1.71741	0.0876352
cg11837610	chr18	3726221	DLGAP1;DLGAP1;DLGAP1;DLGAP1;DLGAP1;DLGAP1;DLGAP1;DLGAP1;DLGAP1	Body;Body;Body;Body;Body;Body;Body;Body;Body	0.0816126	-0.0121835	0.175409	1.71699	0.0877113
cg01495890	chr19	2627322	GNG7	5'UTR	0.0857817	-0.0128124	0.184376	1.71688	0.0877321
cg01742336	chr12	26787045	ITPR2	Body	0.0844151	-0.0126365	0.181467	1.71638	0.0878234
cg04021514	chr19	54406516	PRKCG	Body	-0.213584	-0.459162	0.0319948	-1.71622	0.0878522
cg23997782	chr5	180665209	GNB2L1	Body	-0.0813236	-0.174851	0.0122042	-1.71582	0.087926
cg00734440	chr17	64652403	PRKCA	Body	-0.100203	-0.215467	0.0150603	-1.71548	0.0879885
cg06085579	chr3	171509822	PLD1;PLD1	5'UTR;5'UTR	-0.0804731	-0.173134	0.0121877	-1.71376	0.0883043
cg16399393	chr11	70368768	SHANK2;SHANK2	Body;Body	-0.121394	-0.261182	0.0183944	-1.71365	0.0883253
cg01542384	chr3	50284305	GNAI2;GNAI2	TSS200;Body	0.0619434	-0.00943029	0.133317	1.71259	0.088521
cg04062190	chr7	86413438	GRM3	Body	-0.0895697	-0.192826	0.0136861	-1.71176	0.0886739
cg16753846	chr11	70318894	SHANK2;SHANK2	3'UTR;3'UTR	-0.0861558	-0.185556	0.0132448	-1.71038	0.0889301
cg01224922	chr12	2215043	CACNA1C;CACNA1C;CACNA1C;CACNA1C;CACNA1C;CACNA1C;CACNA1C;CACNA1C;CACNA1C;CACNA1C;CACNA1C;CACNA1C;CACNA1C;CACNA1C;CACNA1C;CACNA1C;CACNA1C;CACNA1C;CACNA1C;CACNA1C;CACNA1C;CACNA1C;CACNA1C	Body;Body;Body;Body;Body;Body;Body;Body;Body;Body;Body;Body;Body;Body;Body;Body;Body;Body;Body;Body;Body;Body;Body	-0.0892023	-0.19216	0.0137555	-1.70967	0.0890604
cg16899036	chr19	19052705	HOMER3	TSS1500	-0.0675266	-0.14548	0.0104271	-1.70936	0.0891179
cg02140020	chr12	2613914	CACNA1C;CACNA1C;CACNA1C;CACNA1C;CACNA1C;CACNA1C;CACNA1C;CACNA1C;CACNA1C;CACNA1C;CACNA1C;CACNA1C;CACNA1C;CACNA1C;CACNA1C;CACNA1C;CACNA1C;CACNA1C;CACNA1C;CACNA1C;CACNA1C;CACNA1C;CACNA1C	Body;Body;Body;Body;Body;Body;Body;Body;Body;Body;Body;Body;Body;Body;Body;Body;Body;Body;Body;Body;Body;Body;Body	-0.111435	-0.24017	0.0173002	-1.70813	0.0893471
cg27433449	chr4	102007969	PPP3CA;PPP3CA;PPP3CA	Body;Body;Body	-0.120882	-0.260537	0.0187738	-1.70804	0.089363
cg01225508	chr3	53829800	CACNA1D;CACNA1D;CACNA1D	Body;Body;Body	-0.0896261	-0.193262	0.0140096	-1.70656	0.0896395
cg08285570	chr16	4164820	ADCY9	Body	-0.101236	-0.218317	0.0158447	-1.70626	0.0896944
cg17627654	chr11	70508410	SHANK2;SHANK2	Body;TSS1500	0.0932167	-0.0146014	0.201035	1.70608	0.0897294
cg09104915	chr11	70867222	SHANK2	5'UTR	-0.0941751	-0.203151	0.0148008	-1.7053	0.0898737
cg13388822	chr12	26893374	ITPR2	Body	-0.10903	-0.235208	0.0171466	-1.70515	0.0899017
cg12276123	chr2	155555157	KCNJ3;KCNJ3	1stExon;5'UTR	-0.150476	-0.324659	0.0237056	-1.70475	0.0899767
cg22148389	chr3	6907277	GRM7;GRM7	Body;Body	-0.117621	-0.253836	0.0185938	-1.70395	0.0901267
cg10453337	chr5	7502014	ADCY2	Body	-0.136301	-0.294165	0.0215628	-1.70378	0.0901593
cg26564874	chr5	178416134	GRM6	Body	-0.0968604	-0.209058	0.0153368	-1.70357	0.0901976
cg10956104	chr19	19041998	HOMER3;HOMER3;HOMER3;HOMER3;HOMER3	Body;Body;Body;Body;Body	-0.0933915	-0.201612	0.0148288	-1.70292	0.0903196
cg27104165	chr1	68239709	GNG12	5'UTR	-0.0911304	-0.19675	0.0144888	-1.70262	0.0903769
cg22971402	chr6	33993822	GRM4	Body	-0.143891	-0.310975	0.0231925	-1.6994	0.0909814
cg02309895	chr22	22114598	MAPK1	3'UTR	-0.111667	-0.241367	0.0180337	-1.69894	0.0910687
cg07084083	chr12	26784906	ITPR2	Body	-0.106231	-0.229653	0.01719	-1.69847	0.0911571
cg20461262	chr1	235720995	GNG4;GNG4;GNG4;MIR5096	Body;Body;Body;Body	-0.05796	-0.125301	0.00938053	-1.69843	0.091165
cg01538049	chr20	8280552	PLCB1;PLCB1	Body;Body	-0.0899489	-0.19446	0.0145619	-1.69836	0.0911775
cg20227471	chr2	25065550	ADCY3	Body	-0.105386	-0.227917	0.0171456	-1.69719	0.0913994
cg12439813	chr11	70799072	SHANK2	Body	-0.05586	-0.120808	0.00908806	-1.69719	0.0913995
cg20690235	chr10	75231355	PPP3CB;PPP3CB;PPP3CB;PPP3CB;PPP3CB;PPP3CB;PPP3CB;PPP3CB;PPP3CB;PPP3CB	ExonBnd;ExonBnd;ExonBnd;ExonBnd;ExonBnd;Body;Body;Body;Body;Body	-0.0995605	-0.215325	0.0162037	-1.69711	0.0914157
cg20455422	chr3	53763418	CACNA1D;CACNA1D;CACNA1D	Body;Body;Body	0.0969594	-0.01585	0.209769	1.69606	0.0916143
cg23057841	chr1	68587252	GNG12-AS1;WLS	Body;Body	-0.109435	-0.23676	0.01789	-1.69605	0.091616
cg00752864	chr18	4151649	DLGAP1;DLGAP1	5'UTR;5'UTR	-0.111481	-0.241205	0.0182433	-1.6958	0.0916627
cg20668321	chr5	153192843	GRIA1;GRIA1	3'UTR;3'UTR	-0.0837453	-0.181202	0.0137112	-1.69569	0.0916847
cg05585585	chr5	7652629	ADCY2	Body	-0.0998496	-0.216088	0.0163885	-1.69509	0.0917974
cg14414124	chr2	68465373	PPP3R1	Body	0.0638959	-0.0105044	0.138296	1.69471	0.0918713
cg04695728	chr1	53591197	SLC1A7;SLC1A7;SLC1A7;SLC1A7;SLC1A7	Body;Body;Body;Body;Body	-0.104368	-0.225909	0.0171731	-1.69449	0.0919114
cg12832157	chr3	4885491	ITPR1;ITPR1;ITPR1	Body;Body;Body	0.0857772	-0.0141191	0.185673	1.69441	0.0919276
cg26419941	chr12	49183133	ADCY6	TSS1500	0.151945	-0.025035	0.328925	1.69417	0.0919723
cg05716556	chr17	47287410	ABI3;GNGT2;ABI3	TSS200;TSS1500;TSS200	-0.0579239	-0.12541	0.00956191	-1.69372	0.0920591
cg15133006	chr11	70334187	SHANK2;SHANK2;SHANK2	Body;Body;Body	-0.120457	-0.260805	0.0198898	-1.69366	0.0920707
cg19507068	chr7	79764176	GNAI1;GNAI1	1stExon;5'UTR	0.123223	-0.0203469	0.266793	1.69365	0.0920717
cg15657730	chr20	8229261	PLCB1;PLCB1	Body;Body	-0.100644	-0.217958	0.0166696	-1.69292	0.0922119
cg07809618	chr4	102268123	FLJ20021;PPP3CA;PPP3CA;PPP3CA;PPP3CA;PPP3CA;PPP3CA	TSS1500;1stExon;1stExon;1stExon;5'UTR;5'UTR;5'UTR	0.0884158	-0.0146481	0.19148	1.69285	0.0922242
cg27059813	chr3	4887466	ITPR1;ITPR1;ITPR1	Body;Body;Body	-0.122091	-0.264425	0.0202428	-1.69267	0.0922594
cg24111443	chr15	40583709	PLCB2;PLCB2;PLCB2	Body;Body;Body	-0.293709	-0.636242	0.0488245	-1.69204	0.0923796
cg03768297	chr15	52441108	GNB5;GNB5	Body;Body	-0.0972997	-0.210802	0.0162024	-1.69162	0.092459
cg11457007	chr1	68225861	GNG12	5'UTR	-0.0610897	-0.132357	0.0101774	-1.69151	0.0924804
cg09222486	chr20	9288096	PLCB4;PLCB4;PLCB4	TSS1500;5'UTR;5'UTR	-0.0865528	-0.187599	0.0144934	-1.69028	0.092717
cg14113010	chr5	180671389	GNB2L1;SNORD95	TSS1500;TSS1500	0.277347	-0.0465106	0.601205	1.68992	0.0927856
cg03641740	chr4	102087758	PPP3CA;PPP3CA;PPP3CA	Body;Body;Body	-0.144475	-0.313211	0.0242612	-1.68959	0.0928491
cg13022784	chr8	144799376	MAPK15	Body	-0.105759	-0.229307	0.0177901	-1.68917	0.0929289
cg17553760	chr16	23908888	PRKCB;PRKCB	Body;Body	0.0858568	-0.0145028	0.186216	1.68815	0.0931242
cg09575603	chr2	68480722	PPP3R1	TSS1500	-0.208412	-0.452055	0.0352308	-1.68797	0.0931592
cg00324935	chr19	2615752	GNG7	5'UTR	-0.0899349	-0.195124	0.0152541	-1.68715	0.0933173
cg07040712	chr19	48572712	PLA2G4C;PLA2G4C;PLA2G4C	Body;Body;Body	-0.120785	-0.262063	0.0204932	-1.68707	0.0933324
cg06754368	chr8	131947600	ADCY8	Body	-0.1066	-0.231335	0.0181344	-1.68643	0.093457
cg14960282	chr1	37321669	GRIK3	Body	-0.106161	-0.230405	0.018083	-1.68611	0.0935181
cg06595510	chr3	123080228	ADCY5;ADCY5	Body;Body	-0.131262	-0.284907	0.022384	-1.68583	0.0935719
cg07823688	chr16	56310091	GNAO1;GNAO1	Body;Body	-0.127313	-0.276406	0.0217801	-1.68504	0.0937236
cg08766656	chr3	7577619	GRM7-AS1;GRM7;GRM7	TSS1500;Body;Body	-0.0846536	-0.183794	0.0144866	-1.68497	0.0937384
cg16875498	chr12	2416089	CACNA1C;CACNA1C;CACNA1C;CACNA1C;CACNA1C;CACNA1C;CACNA1C;CACNA1C;CACNA1C;CACNA1C;CACNA1C;CACNA1C;CACNA1C;CACNA1C;CACNA1C;CACNA1C;CACNA1C;CACNA1C;CACNA1C;CACNA1C;CACNA1C;CACNA1C;CACNA1C	Body;Body;Body;Body;Body;Body;Body;Body;Body;Body;Body;Body;Body;Body;Body;Body;Body;Body;Body;Body;Body;Body;Body	-0.0597534	-0.12979	0.0102837	-1.68357	0.0940092
cg19377475	chr11	70518886	SHANK2	Body	-0.0748764	-0.162677	0.0129237	-1.68285	0.0941481
cg25947253	chr20	9288423	PLCB4;PLCB4;PLCB4	TSS200;5'UTR;5'UTR	-0.0976325	-0.212192	0.0169273	-1.68174	0.0943647
cg19234705	chr19	19042181	HOMER3;HOMER3;HOMER3;HOMER3;HOMER3	Body;Body;Body;Body;Body	-0.0945901	-0.205581	0.016401	-1.68172	0.094368
cg07850447	chr16	56341068	GNAO1;GNAO1	Body;Body	-0.127641	-0.277441	0.0221597	-1.6814	0.0944292
cg11439695	chr12	2561024	CACNA1C;CACNA1C;CACNA1C;CACNA1C;CACNA1C;CACNA1C;CACNA1C;CACNA1C;CACNA1C;CACNA1C;CACNA1C;CACNA1C;CACNA1C;CACNA1C;CACNA1C;CACNA1C;CACNA1C;CACNA1C;CACNA1C;CACNA1C;CACNA1C;CACNA1C;CACNA1C	Body;Body;Body;Body;Body;Body;Body;Body;Body;Body;Body;Body;Body;Body;Body;Body;Body;Body;Body;Body;Body;Body;Body	-0.0553728	-0.12037	0.00962415	-1.68112	0.094484
cg21806090	chr12	2198034	CACNA1C;CACNA1C;CACNA1C;CACNA1C;CACNA1C;CACNA1C;CACNA1C;CACNA1C;CACNA1C;CACNA1C;CACNA1C;CACNA1C;CACNA1C;CACNA1C;CACNA1C;CACNA1C;CACNA1C;CACNA1C;CACNA1C;CACNA1C;CACNA1C;CACNA1C;CACNA1C	Body;Body;Body;Body;Body;Body;Body;Body;Body;Body;Body;Body;Body;Body;Body;Body;Body;Body;Body;Body;Body;Body;Body	-0.104121	-0.226346	0.0181033	-1.68104	0.094501
cg01398181	chr12	2279968	CACNA1C;CACNA1C;CACNA1C;CACNA1C;CACNA1C;CACNA1C;CACNA1C;CACNA1C;CACNA1C;CACNA1C;CACNA1C;CACNA1C;CACNA1C;CACNA1C;CACNA1C;CACNA1C;CACNA1C;CACNA1C;CACNA1C;CACNA1C;CACNA1C;CACNA1C;CACNA1C	Body;Body;Body;Body;Body;Body;Body;Body;Body;Body;Body;Body;Body;Body;Body;Body;Body;Body;Body;Body;Body;Body;Body	-0.0998222	-0.217032	0.0173878	-1.68058	0.0945902
cg12194708	chr20	57406069	GNAS-AS1	Body	-0.144627	-0.314477	0.0252231	-1.68027	0.0946497
cg06118042	chr11	70505252	SHANK2;SHANK2;SHANK2	Body;Body;Body	-0.12937	-0.281338	0.0225978	-1.67988	0.0947262
cg00864661	chr4	87287889	MAPK10	5'UTR	-0.0648893	-0.141126	0.0113475	-1.6796	0.0947817
cg23434070	chr20	8243123	PLCB1;PLCB1	Body;Body	-0.0826635	-0.179792	0.0144645	-1.67944	0.0948112
cg02649098	chr3	123037264	ADCY5;ADCY5	Body;Body	-0.0500877	-0.108951	0.00877558	-1.67912	0.0948736
cg16376294	chr3	6936928	GRM7-AS2;GRM7;GRM7	TSS1500;Body;Body	-0.0867599	-0.188748	0.0152282	-1.67867	0.094962
cg12879569	chr12	2591482	CACNA1C;CACNA1C;CACNA1C;CACNA1C;CACNA1C;CACNA1C;CACNA1C;CACNA1C;CACNA1C;CACNA1C;CACNA1C;CACNA1C;CACNA1C;CACNA1C;CACNA1C;CACNA1C;CACNA1C;CACNA1C;CACNA1C;CACNA1C;CACNA1C;CACNA1C;CACNA1C	Body;Body;Body;Body;Body;Body;Body;Body;Body;Body;Body;Body;Body;Body;Body;Body;Body;Body;Body;Body;Body;Body;Body	-0.145849	-0.317356	0.0256568	-1.67811	0.0950713
cg08485086	chr14	55535657	MAPK1IP1L	3'UTR	-0.0781158	-0.169978	0.0137468	-1.67802	0.0950899
cg05861880	chr12	2156895	CACNA1C-IT2	TSS1500	-0.0656176	-0.142784	0.0115491	-1.67798	0.0950973
cg22851944	chr6	101847388	GRIK2;GRIK2;GRIK2	Body;Body;Body	0.102316	-0.0180108	0.222643	1.67794	0.0951042
cg10002103	chr12	46766730	SLC38A2	TSS200	-0.20406	-0.444042	0.0359214	-1.67794	0.0951049
cg00391562	chr15	42298211	PLA2G4E	Body	-0.0977727	-0.212775	0.0172292	-1.67768	0.0951563
cg26104919	chr5	7436834	ADCY2	Body	-0.119253	-0.259525	0.0210191	-1.67762	0.0951673
cg09997760	chr3	179169556	GNB4	TSS200	-0.219705	-0.478159	0.0387492	-1.67746	0.0951988
cg13148511	chr17	4710380	PLD2	TSS200	-0.149794	-0.326022	0.0264344	-1.67731	0.0952275
cg11976671	chr6	102166512	GRIK2;GRIK2;GRIK2	Body;Body;Body	-0.0950491	-0.206886	0.0167878	-1.6771	0.0952694
cg16858509	chr11	88347154	GRM5;GRM5	Body;Body	-0.106104	-0.230955	0.0187473	-1.67701	0.0952876
cg07525426	chr3	51750786	GRM2;GRM2	Body;Body	-0.100695	-0.219264	0.017874	-1.67584	0.0955162
cg04913851	chr11	120545098	GRIK4	Body	-0.0798601	-0.173931	0.014211	-1.67521	0.0956397
cg08028452	chr3	53545444	CACNA1D;CACNA1D;CACNA1D	Body;Body;Body	-0.105553	-0.229897	0.0187919	-1.67509	0.0956633
cg10544026	chr3	53829973	CACNA1D;CACNA1D;CACNA1D	Body;Body;Body	-0.116446	-0.253633	0.0207408	-1.67498	0.0956862
cg26624712	chr20	8619946	PLCB1;PLCB1	Body;Body	-0.0858806	-0.187112	0.0153512	-1.67407	0.095864
cg05445932	chr1	235716468	GNG4;GNG4;GNG4;MIR5096	Body;Body;Body;Body	-0.089767	-0.195597	0.0160632	-1.6738	0.0959177
cg18031557	chr11	120706637	GRIK4;GRIK4;GRIK4	Body;Body;Body	-0.101279	-0.220732	0.0181747	-1.67308	0.0960603
cg06015218	chr6	146350434	GRM1;GRM1	5'UTR;5'UTR	-0.102319	-0.223019	0.0183813	-1.6728	0.0961147
cg02949384	chr19	19048542	HOMER3;HOMER3;HOMER3;HOMER3;HOMER3	Body;Body;Body;Body;Body	-0.0989772	-0.215789	0.0178348	-1.67203	0.0962668
cg27114426	chr11	22383897	SLC17A6	Body	-0.0876908	-0.191196	0.0158141	-1.67182	0.0963082
cg19615849	chr19	42527920	GRIK5;GRIK5	Body;Body	-0.0793808	-0.173106	0.014344	-1.67131	0.0964087
cg21702625	chr18	3502812	DLGAP1;DLGAP1	Body;Body	-0.234301	-0.511092	0.04249	-1.67039	0.0965907
cg04695635	chr19	42510823	GRIK5	Body	-0.0742739	-0.162023	0.0134756	-1.67027	0.0966137
cg06065140	chr11	70429597	SHANK2;SHANK2;SHANK2	Body;Body;Body	-0.0937725	-0.20456	0.0170148	-1.67025	0.0966185
cg04837533	chr12	26986864	ITPR2	TSS1500	0.116778	-0.0212174	0.254773	1.66991	0.0966866
cg07268119	chr7	45717573	ADCY1	Body	-0.0936029	-0.204239	0.0170334	-1.6695	0.0967663
cg24691196	chr11	35352162	SLC1A2;SLC1A2;SLC1A2	Body;5'UTR;5'UTR	-0.0897443	-0.195845	0.016356	-1.66912	0.0968437
cg02439540	chr3	53705820	CACNA1D;CACNA1D;CACNA1D	Body;Body;Body	-0.0736449	-0.160719	0.0134288	-1.66898	0.0968698
cg25198029	chr1	186944696	PLA2G4A	Body	-0.0891012	-0.194463	0.0162604	-1.66877	0.0969117
cg11745208	chr19	17628522	PGLS;PGLS	ExonBnd;Body	-0.0941457	-0.205496	0.0172044	-1.66842	0.0969813
cg24579342	chr11	70439041	SHANK2;SHANK2;SHANK2	Body;Body;Body	-0.0730375	-0.159431	0.0133564	-1.66824	0.0970171
cg07947522	chr1	37290920	GRIK3	Body	-0.0558138	-0.121895	0.0102671	-1.66672	0.0973207
cg15742349	chr12	26844786	ITPR2	Body	-0.120828	-0.263895	0.0222403	-1.66656	0.0973526
cg01622416	chr21	31310508	GRIK1;GRIK1	Body;Body	-0.114572	-0.250263	0.0211188	-1.66619	0.0974259
cg11801011	chr19	51220537	SHANK1	TSS1500	-0.100614	-0.219927	0.0186991	-1.66405	0.0978531
cg00094824	chr11	70513213	SHANK2	Body	-0.071374	-0.156039	0.0132914	-1.66353	0.0979576
cg16379687	chr3	179114097	GNB4	3'UTR	-0.0822742	-0.179911	0.0153621	-1.66283	0.0980972
cg10681590	chr5	7519574	ADCY2	Body	-0.135991	-0.297382	0.0254006	-1.66274	0.098115
cg09726087	chr3	7602881	GRM7;GRM7	Body;Body	-0.109737	-0.24001	0.0205361	-1.66224	0.0982155
cg11491682	chr11	70492247	SHANK2;SHANK2;SHANK2	Body;Body;Body	-0.113044	-0.247265	0.0211758	-1.66198	0.0982671
cg08562592	chr2	68460264	PPP3R1	Body	0.0852824	-0.0159801	0.186545	1.66191	0.0982828
cg26252651	chr7	100274987	GNB2;GNB2	Body;ExonBnd	-0.0808603	-0.176886	0.0151649	-1.66168	0.0983292
cg09671015	chr11	120396569	GRIK4	5'UTR	-0.0849966	-0.186015	0.0160219	-1.66034	0.098598
cg15287403	chr3	51746779	GRM2;GRM2	5'UTR;Body	-0.150402	-0.329168	0.0283649	-1.66021	0.0986245
cg21580687	chr15	83567292	HOMER2;HOMER2	Body;Body	0.11442	-0.0215903	0.250431	1.66007	0.098652
cg16850687	chr18	3594398	DLGAP1;FLJ35776;DLGAP1	Body;Body;Body	-0.117894	-0.258115	0.0223264	-1.65912	0.0988445
cg04530793	chr19	13574298	CACNA1A;CACNA1A;CACNA1A;CACNA1A;CACNA1A	Body;Body;Body;Body;Body	0.142305	-0.0269834	0.311593	1.65878	0.0989123
cg19645248	chr6	146354506	GRM1;GRM1	Body;Body	-0.124858	-0.273427	0.0237113	-1.65838	0.0989937
cg08516911	chr6	146350240	GRM1;GRM1;GRM1;GRM1	5'UTR;TSS200;TSS200;TSS200	0.0949833	-0.0181586	0.208125	1.65661	0.0993515
cg03383322	chr3	123094650	ADCY5;ADCY5	Body;Body	-0.0571177	-0.125163	0.0109272	-1.65642	0.0993889
cg22192101	chr15	83594012	HOMER2;HOMER2	Body;Body	-0.105304	-0.230776	0.020168	-1.65613	0.0994487
cg01192061	chr11	70368264	SHANK2;SHANK2	Body;Body	-0.073262	-0.16061	0.0140861	-1.65509	0.0996599
cg20429384	chr17	64795980	PRKCA	Body	-0.0970638	-0.212825	0.0186975	-1.65459	0.0997616
cg12415411	chr12	26491362	ITPR2	3'UTR	-0.144541	-0.31696	0.0278784	-1.65425	0.0998306
cg03875668	chr12	2237990	CACNA1C;CACNA1C;CACNA1C;CACNA1C;CACNA1C;CACNA1C;CACNA1C;CACNA1C;CACNA1C;CACNA1C;CACNA1C;CACNA1C;CACNA1C;CACNA1C;CACNA1C;CACNA1C;CACNA1C;CACNA1C;CACNA1C;CACNA1C;CACNA1C;CACNA1C;CACNA1C	Body;Body;Body;Body;Body;Body;Body;Body;Body;Body;Body;Body;Body;Body;Body;Body;Body;Body;Body;Body;Body;Body;Body	-0.10845	-0.23784	0.0209395	-1.65397	0.0998881
cg10059213	chr11	120800929	GRIK4;GRIK4;GRIK4	Body;Body;Body	-0.116365	-0.255206	0.0224757	-1.65387	0.0999073
cg07687951	chr11	70666560	SHANK2	Body	-0.117244	-0.257156	0.0226683	-1.6536	0.0999623
cg09658066	chr6	35995354	MAPK14;MAPK14;MAPK14;MAPK14	TSS200;TSS200;TSS200;TSS200	0.097798	-0.0189528	0.214549	1.65297	0.10009
cg14560133	chr19	51199453	SHANK1	Body	-0.0973255	-0.213563	0.0189121	-1.65225	0.100237
cg01895482	chr19	2556145	GNG7	5'UTR	-0.0906964	-0.199037	0.0176446	-1.65194	0.100302
cg08573102	chr15	42386780	PLA2G4D	TSS200	-0.0549589	-0.120611	0.0106934	-1.6519	0.100309
cg20375320	chr12	2420738	CACNA1C;CACNA1C;CACNA1C;CACNA1C;CACNA1C;CACNA1C;CACNA1C;CACNA1C;CACNA1C;CACNA1C;CACNA1C;CACNA1C;CACNA1C;CACNA1C;CACNA1C;CACNA1C;CACNA1C;CACNA1C;CACNA1C;CACNA1C;CACNA1C;CACNA1C;CACNA1C	Body;Body;Body;Body;Body;Body;Body;Body;Body;Body;Body;Body;Body;Body;Body;Body;Body;Body;Body;Body;Body;Body;Body	-0.0779531	-0.171121	0.0152151	-1.65106	0.100481
cg06960901	chr5	36606894	SLC1A3;SLC1A3	5'UTR;5'UTR	-0.197271	-0.433065	0.0385225	-1.65093	0.100508
cg16815991	chr12	14133129	GRIN2B	TSS200	-0.125317	-0.275141	0.0245059	-1.65055	0.100585
cg10792160	chr11	70469766	SHANK2;SHANK2;SHANK2	Body;Body;Body	-0.108702	-0.238663	0.0212583	-1.65053	0.100589
cg21534584	chr20	57485816	GNAS;GNAS;GNAS;GNAS;GNAS;GNAS;GNAS;GNAS	Body;Body;3'UTR;Body;Body;3'UTR;Body;Body	-0.147438	-0.323744	0.0288677	-1.65021	0.100655
cg12092677	chr17	7120534	DLG4;DLG4;DLG4;ACADVL	1stExon;5'UTR;Body;Body	0.272829	-0.0537415	0.5994	1.64858	0.100989
cg16838957	chr3	123038798	ADCY5;ADCY5	Body;Body	-0.109541	-0.240696	0.0216132	-1.64813	0.101082
cg26876317	chr1	68444988	GNG12-AS1	Body	-0.127537	-0.280285	0.0252112	-1.64762	0.101187
cg12954002	chr10	75217144	PPP3CB;PPP3CB;PPP3CB;PPP3CB;PPP3CB	Body;Body;Body;Body;Body	-0.104945	-0.230735	0.0208453	-1.64631	0.101456
cg25838214	chr17	64448394	PRKCA	Body	-0.0630634	-0.138664	0.0125373	-1.64607	0.101505
cg08273362	chr19	1005172	GRIN3B	Body	-0.118595	-0.260786	0.0235973	-1.64583	0.101554
cg01271715	chr19	13523007	CACNA1A;CACNA1A;CACNA1A;CACNA1A;CACNA1A	Body;Body;Body;Body;Body	-0.0814941	-0.17928	0.016292	-1.64454	0.10182
cg09662638	chr3	53795946	CACNA1D;CACNA1D;CACNA1D	Body;Body;Body	-0.0751635	-0.16536	0.0150333	-1.64442	0.101846
cg05892483	chr6	101852882	GRIK2;GRIK2;GRIK2	Body;Body;Body	0.167073	-0.0334595	0.367605	1.64406	0.10192
cg14767671	chr17	64297582	PRKCA	TSS1500	-0.130357	-0.286924	0.0262101	-1.64297	0.102146
cg16909495	chr19	49940062	SLC17A7	Body	-0.0870156	-0.191537	0.0175061	-1.64281	0.102179
cg27066052	chr16	4015761	ADCY9	3'UTR	-0.0865298	-0.190469	0.0174093	-1.64279	0.102182
cg11507180	chr6	34070718	GRM4;GRM4;GRM4;GRM4;GRM4;GRM4	Body;Body;Body;Body;Body;5'UTR	-0.0977127	-0.215131	0.0197058	-1.64214	0.102317
cg21845133	chr5	36608260	SLC1A3;SLC1A3;SLC1A3;SLC1A3;SLC1A3	5'UTR;5'UTR;5'UTR;5'UTR;5'UTR	-0.0769193	-0.169419	0.0155803	-1.64094	0.102568
cg09980522	chr11	105481802	GRIA4;GRIA4;GRIA4;GRIA4	Body;Body;1stExon;Body	-0.156577	-0.344911	0.031757	-1.64057	0.102643
cg15722484	chr12	2444833	CACNA1C;CACNA1C;CACNA1C;CACNA1C;CACNA1C;CACNA1C;CACNA1C;CACNA1C;CACNA1C;CACNA1C;CACNA1C;CACNA1C;CACNA1C;CACNA1C;CACNA1C;CACNA1C;CACNA1C;CACNA1C;CACNA1C;CACNA1C;CACNA1C;CACNA1C;CACNA1C	Body;Body;Body;Body;Body;Body;Body;Body;Body;Body;Body;Body;Body;Body;Body;Body;Body;Body;Body;Body;Body;Body;Body	-0.0609325	-0.134235	0.01237	-1.64031	0.102697
cg23441167	chr1	84971866	SPATA1;GNG5	TSS200;5'UTR	0.100581	-0.0204677	0.22163	1.63965	0.102835
cg17247916	chr6	146679732	GRM1;GRM1;GRM1;GRM1	Body;Body;Body;Body	0.639484	-0.130814	1.40978	1.6382	0.103138
cg20315739	chr15	42303032	PLA2G4E	TSS1500	-0.0887909	-0.195749	0.0181676	-1.63813	0.103151
cg04233789	chr11	70534461	SHANK2	Body	-0.0888779	-0.196	0.0182446	-1.63723	0.103341
cg10409919	chr3	53530016	CACNA1D;CACNA1D;CACNA1D	Body;Body;Body	0.0660251	-0.0135604	0.14561	1.63709	0.10337
cg14817346	chr3	171398578	PLD1;PLD1	Body;Body	-0.0915403	-0.201894	0.0188138	-1.63689	0.103411
cg17642145	chr8	22298578	PPP3CC	TSS200	0.137204	-0.0282081	0.302617	1.6368	0.10343
cg15425280	chr4	158141492	GRIA2;GRIA2;GRIA2	TSS1500;TSS1500;TSS1500	0.0648216	-0.0133328	0.142976	1.63668	0.103456
cg13065504	chr15	42448234	PLA2G4F;PLA2G4F	Body;Body	-0.0960758	-0.211976	0.0198241	-1.63579	0.103642
cg16822754	chr15	42130883	PLA2G4B;JMJD7-PLA2G4B;JMJD7-PLA2G4B	TSS200;Body;Body	-0.0406022	-0.0895832	0.00837881	-1.63575	0.103649
cg16822754.1	chr15	42130883	PLA2G4B;JMJD7-PLA2G4B;JMJD7-PLA2G4B	TSS200;Body;Body	-0.0406022	-0.0895832	0.00837881	-1.63575	0.103649
cg24732404	chr20	8225365	PLCB1;PLCB1	Body;Body	-0.088888	-0.19613	0.0183543	-1.63558	0.103685
cg19356346	chr12	100749441	SLC17A8;SLC17A8	TSS1500;TSS1500	-0.0998704	-0.220449	0.0207085	-1.63441	0.103931
cg26528744	chr10	75240045	PPP3CB;PPP3CB;PPP3CB;PPP3CB;PPP3CB	5'UTR;Body;Body;Body;Body	-0.108642	-0.239834	0.0225493	-1.63414	0.103988
cg02481982	chr12	26841755	ITPR2	Body	-0.129157	-0.285177	0.0268633	-1.63355	0.104112
cg05362860	chr16	50320692	ADCY7	TSS1500	-0.093446	-0.206395	0.0195034	-1.63257	0.104318
cg27393597	chr7	126105476	GRM8;GRM8;GRM8	Body;Body;Body	-0.128751	-0.284411	0.0269089	-1.63219	0.104399
cg20098420	chr22	51155589	SHANK3	Body	-0.0829405	-0.183235	0.0173539	-1.63187	0.104466
cg27455537	chr1	68649694	MIR1262;GNG12-AS1;WLS;WLS;WLS	TSS1500;Body;Body;Body;Body	-0.106432	-0.235156	0.0222915	-1.63159	0.104525
cg08698835	chr16	56279276	GNAO1;GNAO1	Body;Body	-0.0996586	-0.220227	0.0209092	-1.6311	0.104629
cg20684253	chr16	24025476	PRKCB;PRKCB	Body;Body	-0.0992823	-0.219409	0.0208441	-1.63091	0.104669
cg11854772	chr19	48555019	PLA2G4C;PLA2G4C;PLA2G4C	3'UTR;Body;Body	0.0921684	-0.0193535	0.20369	1.63086	0.104678
cg13714844	chr9	114422486	GNG10;DNAJC25-GNG10	TSS1500;Body	-0.0908573	-0.200797	0.019082	-1.63081	0.10469
cg19301882	chr6	35994020	MAPK14;MAPK14;MAPK14;MAPK14	TSS1500;TSS1500;TSS1500;TSS1500	-0.0746086	-0.164904	0.0156871	-1.63049	0.104758
cg24346342	chr15	52463713	GNB5;GNB5	Body;Body	-0.223301	-0.493654	0.047052	-1.62988	0.104886
cg17402755	chr9	80569287	GNAQ	Body	-0.0902051	-0.199423	0.019013	-1.62979	0.104905
cg05791230	chr11	105500880	GRIA4;GRIA4;GRIA4;GRIA4;GRIA4	Body;Body;Body;Body;Body	-0.0750511	-0.165946	0.0158433	-1.62936	0.104997
cg17969540	chr19	48908179	GRIN2D	Body	0.187609	-0.039674	0.414892	1.62886	0.105103
cg13013203	chr22	19820528	GNB1L	5'UTR	0.0604156	-0.0127962	0.133627	1.62841	0.105197
cg12553150	chr6	34036136	GRM4;GRM4;GRM4;GRM4;GRM4;GRM4	Body;Body;Body;Body;Body;5'UTR	-0.0796	-0.176066	0.0168662	-1.6283	0.105222
cg21633134	chr5	7816399	ADCY2	Body	-0.0857121	-0.189618	0.0181935	-1.62779	0.105329
cg15925374	chr20	8412846	PLCB1;PLCB1	Body;Body	-0.111969	-0.247738	0.0237986	-1.62741	0.105409
cg10354117	chr17	64644641	PRKCA	Body	0.110286	-0.0234703	0.244042	1.62706	0.105485
cg18700158	chr3	6784036	GRM7-AS3;GRM7-AS3	Body;Body	-0.0949539	-0.210124	0.0202165	-1.62693	0.105513
cg16930467	chr17	64804374	PRKCA	3'UTR	0.0724788	-0.0154324	0.16039	1.62691	0.105517
cg27458862	chr17	64687924	PRKCA	Body	-0.0976998	-0.216203	0.0208028	-1.6269	0.105518
cg23894919	chr16	9852191	GRIN2A;GRIN2A;GRIN2A	3'UTR;3'UTR;3'UTR	-0.0884137	-0.195662	0.0188349	-1.62676	0.105548
cg00621767	chr11	120710025	GRIK4;GRIK4;GRIK4	Body;Body;Body	-0.10874	-0.240663	0.023184	-1.62653	0.105598
cg02581847	chr9	4489658	SLC1A1	TSS1500	-0.0911778	-0.201798	0.0194422	-1.62649	0.105605
cg00629688	chr11	105479843	GRIA4;GRIA4;GRIA4	TSS1500;TSS1500;TSS1500	-0.19662	-0.435185	0.0419448	-1.62636	0.105633
cg15831259	chr19	13395429	CACNA1A;CACNA1A;CACNA1A;CACNA1A;CACNA1A	Body;Body;Body;Body;Body	-0.0708339	-0.156829	0.0151607	-1.62542	0.105833
cg00285055	chr1	68578087	GNG12-AS1;WLS	Body;Body	-0.0931233	-0.206186	0.0199391	-1.62531	0.105857
cg02471325	chr15	42290555	PLA2G4E	Body	-0.0911943	-0.201923	0.0195348	-1.62518	0.105884
cg07321742	chr20	8696066	PLCB1;PLCB1	Body;Body	-0.0956388	-0.211785	0.0205075	-1.62489	0.105946
cg09233429	chr15	40583241	PLCB2	Body	-0.308461	-0.683151	0.0662292	-1.62452	0.106026
cg04127894	chr15	40594732	PLCB2	Body	-0.101245	-0.224252	0.0217615	-1.62421	0.106092
cg11120353	chr3	53529189	CACNA1D;CACNA1D;CACNA1D;CACNA1D;CACNA1D;CACNA1D	5'UTR;5'UTR;5'UTR;1stExon;1stExon;1stExon	-0.148768	-0.329521	0.0319863	-1.62412	0.106112
cg19830246	chr12	49175917	ADCY6	Body	-0.0962972	-0.213334	0.0207397	-1.62363	0.106216
cg21726723	chr3	4858092	ITPR1;ITPR1;ITPR1	Body;Body;Body	-0.0870928	-0.192943	0.0187579	-1.62362	0.106217
cg13945455	chr12	49167856	ADCY6	Body	-0.0667164	-0.147833	0.0144002	-1.623	0.10635
cg12492840	chr21	30967249	GRIK1-AS2;GRIK1;GRIK1	TSS1500;Body;Body	-0.070003	-0.155125	0.0151188	-1.62283	0.106388
cg03654504	chr1	37495105	GRIK3	Body	-0.0983171	-0.217892	0.0212582	-1.6225	0.106458
cg23196625	chr3	123013083	ADCY5;ADCY5	Body;Body	-0.0728006	-0.161429	0.0158278	-1.62091	0.106799
cg07121488	chr15	40581105	PLCB2	Body	-0.0910859	-0.202004	0.0198316	-1.62049	0.106888
cg12760563	chr18	3594396	DLGAP1;FLJ35776;DLGAP1	Body;Body;Body	-0.18618	-0.413027	0.0406669	-1.61956	0.107089
cg22187630	chr19	13616871	CACNA1A;CACNA1A	1stExon;1stExon	0.0851622	-0.0186148	0.188939	1.61935	0.107133
cg00800141	chr16	4014161	ADCY9	3'UTR	-0.129296	-0.286884	0.0282914	-1.61905	0.107198
cg09768930	chr15	42385941	PLA2G4D	Body	-0.0647678	-0.143713	0.0141773	-1.61894	0.107222
cg09328283	chr12	2161288	CACNA1C;CACNA1C;CACNA1C;CACNA1C;CACNA1C;CACNA1C;CACNA1C;CACNA1C;CACNA1C;CACNA1C;CACNA1C;CACNA1C;CACNA1C;CACNA1C;CACNA1C;CACNA1C;CACNA1C;CACNA1C;CACNA1C;CACNA1C;CACNA1C;CACNA1C;CACNA1C	TSS1500;TSS1500;TSS1500;TSS1500;TSS1500;TSS1500;TSS1500;TSS1500;TSS1500;TSS1500;TSS1500;TSS1500;TSS1500;TSS1500;TSS1500;TSS1500;TSS1500;TSS1500;TSS1500;TSS1500;TSS1500;TSS1500;TSS1500	-0.0442728	-0.0982517	0.00970615	-1.61848	0.10732
cg16013298	chr11	70584951	SHANK2	Body	-0.0715719	-0.158873	0.0157297	-1.61777	0.107474
cg27451362	chr6	101846650	GRIK2;GRIK2;GRIK2	TSS1500;TSS1500;TSS1500	-0.166339	-0.369285	0.0366067	-1.61737	0.10756
cg13521643	chr9	114428306	GNG10;DNAJC25-GNG10	Body;Body	0.428182	-0.0943743	0.950739	1.61693	0.107655
cg13231238	chr3	179115289	GNB4	3'UTR	-0.117263	-0.260468	0.0259418	-1.61584	0.10789
cg09340615	chr16	4021030	ADCY9	Body	-0.0801204	-0.178027	0.0177861	-1.61483	0.108109
cg18017657	chr6	36103968	MAPK13;MAPK13	Body;Body	-0.0697715	-0.155039	0.0154956	-1.6147	0.108137
cg19512268	chr6	146348901	GRM1;GRM1;GRM1;GRM1	5'UTR;1stExon;5'UTR;1stExon	-0.130209	-0.289368	0.0289507	-1.61437	0.108209
cg23114272	chr21	30967140	GRIK1-AS2;GRIK1;GRIK1	TSS1500;Body;Body	-0.129542	-0.287897	0.0288135	-1.61426	0.108234
cg25961618	chr11	35360531	SLC1A2	Body	-0.0949519	-0.211024	0.0211199	-1.61426	0.108234
cg05456713	chr19	2513356	GNG7	3'UTR	-0.0875893	-0.194671	0.0194925	-1.6141	0.108267
cg25121007	chr7	126854672	GRM8;GRM8;GRM8	Body;Body;Body	-0.116119	-0.258169	0.0259317	-1.61308	0.10849
cg07751325	chr3	7340242	GRM7;GRM7	Body;Body	-0.0878123	-0.195273	0.0196484	-1.61251	0.108614
cg17959824	chr11	70391706	SHANK2;SHANK2	Body;Body	-0.135873	-0.30222	0.0304733	-1.61182	0.108764
cg17899343	chr19	2520613	GNG7;GNG7	Body;ExonBnd	-0.0889748	-0.197951	0.0200011	-1.61114	0.108913
cg11419190	chr11	70352072	SHANK2;SHANK2;SHANK2	Body;Body;Body	-0.0881629	-0.196193	0.0198669	-1.61042	0.10907
cg06592670	chr12	6950117	GNB3;GNB3;GNB3;GNB3	1stExon;1stExon;5'UTR;5'UTR	-0.0956882	-0.21294	0.0215637	-1.6104	0.109073
cg23211119	chr12	2169769	CACNA1C;CACNA1C;CACNA1C;CACNA1C;CACNA1C;CACNA1C;CACNA1C;CACNA1C;CACNA1C;CACNA1C;CACNA1C;CACNA1C;CACNA1C;CACNA1C;CACNA1C;CACNA1C;CACNA1C;CACNA1C;CACNA1C;CACNA1C;CACNA1C;CACNA1C;CACNA1C	Body;Body;Body;Body;Body;Body;Body;Body;Body;Body;Body;Body;Body;Body;Body;Body;Body;Body;Body;Body;Body;Body;Body	-0.0714965	-0.159118	0.0161251	-1.61016	0.109125
cg27591053	chr5	180671165	GNB2L1;SNORD95	TSS1500;TSS1500	0.202822	-0.0458211	0.451465	1.60966	0.109235
cg09579899	chr15	42439375	PLA2G4F;PLA2G4F	Body;Body	-0.306132	-0.681465	0.0692012	-1.60949	0.109273
cg23585673	chr3	51742164	GRM2;GRM2	5'UTR;5'UTR	-0.110217	-0.245457	0.0250236	-1.60819	0.109557
cg19474267	chr17	64306194	PRKCA	Body	-0.086057	-0.191672	0.019558	-1.60789	0.109622
cg04138502	chr3	123167522	ADCY5	TSS200	-0.0989841	-0.22051	0.0225416	-1.60729	0.109755
cg13699412	chr4	101958635	PPP3CA;PPP3CA;PPP3CA	Body;Body;Body	-0.0666148	-0.148409	0.0151791	-1.60711	0.109794
cg01837497	chr6	36006394	MAPK14;MAPK14;MAPK14;MAPK14	Body;Body;Body;Body	0.0516761	-0.0118008	0.115153	1.60646	0.109936
cg22218695	chr7	126446519	GRM8;GRM8;GRM8	Body;Body;Body	0.13667	-0.0312121	0.304552	1.60644	0.109941
cg20961336	chr16	50321751	ADCY7;ADCY7	TSS200;5'UTR	-0.0986704	-0.219915	0.0225737	-1.60591	0.110057
cg04124740	chr17	64400691	PRKCA	Body	-0.11295	-0.251748	0.0258472	-1.60584	0.110073
cg02037791	chr3	6902102	GRM7;GRM7	TSS1500;TSS1500	0.0855789	-0.0196909	0.190849	1.6042	0.110434
cg26496204	chr20	57427210	GNAS;GNAS;GNAS;GNASAS	TSS1500;TSS1500;3'UTR;TSS1500	-0.0970713	-0.216502	0.0223591	-1.60388	0.110504
cg00342062	chr16	84859968	CRISPLD2	5'UTR	-0.0759223	-0.169363	0.0175184	-1.60335	0.110621
cg18391758	chr16	10274963	GRIN2A;GRIN2A;GRIN2A	5'UTR;5'UTR;5'UTR	0.0763692	-0.0176518	0.17039	1.60284	0.110735
cg00951869	chr14	24805349	ADCY4;RIPK3	TSS1500;3'UTR	-0.0500091	-0.111578	0.0115594	-1.60283	0.110737
cg05845533	chr17	64672205	PRKCA	Body	-0.0813825	-0.181651	0.0188859	-1.60163	0.111001
cg14512363	chr1	68298086	GNG12	5'UTR	-0.293966	-0.656167	0.0682351	-1.60156	0.111017
cg26581287	chr9	104349265	GRIN3A	Body	-0.094972	-0.212003	0.0220591	-1.60137	0.11106
cg17591461	chr4	87102408	LOC101929064;MAPK10;MAPK10;MAPK10	Body;5'UTR;Body;Body	-0.0788077	-0.17592	0.0183046	-1.60137	0.11106
cg02311901	chr9	140043131	GRIN1;GRIN1;GRIN1;GRIN1;GRIN1	Body;Body;Body;Body;Body	-0.108827	-0.242978	0.0253231	-1.60082	0.111182
cg17594765	chr18	3810047	DLGAP1;DLGAP1;DLGAP1;DLGAP1;DLGAP1;DLGAP1;DLGAP1;DLGAP1;DLGAP1	Body;Body;Body;Body;Body;Body;Body;Body;Body	-0.10184	-0.227467	0.0237867	-1.59968	0.111434
cg01163339	chr19	13542330	CACNA1A;CACNA1A;CACNA1A;CACNA1A;CACNA1A	Body;Body;Body;Body;Body	-0.0954719	-0.213349	0.0224053	-1.59824	0.111754
cg18392201	chr3	142522114	TRPC1;TRPC1	Body;Body	-0.0621156	-0.138823	0.0145921	-1.59793	0.111824
cg03425527	chr3	4870421	ITPR1;ITPR1;ITPR1	Body;Body;Body	-0.0528691	-0.11816	0.0124214	-1.59789	0.111831
cg04471888	chr12	2233112	CACNA1C;CACNA1C;CACNA1C;CACNA1C;CACNA1C;CACNA1C;CACNA1C;CACNA1C;CACNA1C;CACNA1C;CACNA1C;CACNA1C;CACNA1C;CACNA1C;CACNA1C;CACNA1C;CACNA1C;CACNA1C;CACNA1C;CACNA1C;CACNA1C;CACNA1C;CACNA1C	Body;Body;Body;Body;Body;Body;Body;Body;Body;Body;Body;Body;Body;Body;Body;Body;Body;Body;Body;Body;Body;Body;Body	-0.0832477	-0.186055	0.0195598	-1.59788	0.111835
cg03482617	chr11	70936781	SHANK2	TSS1500	-0.0989461	-0.221147	0.0232551	-1.59779	0.111855
cg00135293	chr6	102088363	GRIK2;GRIK2;GRIK2	Body;Body;Body	-0.129258	-0.288952	0.0304373	-1.59721	0.111985
cg14301531	chr12	2226907	CACNA1C;CACNA1C;CACNA1C;CACNA1C;CACNA1C;CACNA1C;CACNA1C;CACNA1C;CACNA1C;CACNA1C;CACNA1C;CACNA1C;CACNA1C;CACNA1C;CACNA1C;CACNA1C;CACNA1C;CACNA1C;CACNA1C;CACNA1C;CACNA1C;CACNA1C;CACNA1C	Body;Body;Body;Body;Body;Body;Body;Body;Body;Body;Body;Body;Body;Body;Body;Body;Body;Body;Body;Body;Body;Body;Body	-0.0866257	-0.193671	0.0204192	-1.5969	0.112054
cg04803128	chr7	100273280	GNB2	5'UTR	0.177753	-0.0419357	0.397441	1.59663	0.112112
cg01819950	chr6	41087602	ADCY10P1	Body	0.0664152	-0.0157006	0.148531	1.59601	0.112251
cg17952046	chr1	37379413	GRIK3	Body	0.0932302	-0.0220913	0.208552	1.5953	0.11241
cg27061045	chr9	4559720	SLC1A1	Body	-0.0769871	-0.172237	0.0182626	-1.59496	0.112486
cg26975787	chr12	2613778	CACNA1C;CACNA1C;CACNA1C;CACNA1C;CACNA1C;CACNA1C;CACNA1C;CACNA1C;CACNA1C;CACNA1C;CACNA1C;CACNA1C;CACNA1C;CACNA1C;CACNA1C;CACNA1C;CACNA1C;CACNA1C;CACNA1C;CACNA1C;CACNA1C;CACNA1C;CACNA1C	Body;Body;Body;Body;Body;Body;Body;Body;Body;Body;Body;Body;Body;Body;Body;Body;Body;Body;Body;Body;Body;Body;Body	-0.0835613	-0.186952	0.0198294	-1.59485	0.112511
cg09053902	chr16	4034298	ADCY9	Body	-0.248785	-0.556753	0.0591839	-1.59409	0.112681
cg19796640	chr17	72848197	GRIN2C	Body	-0.106086	-0.237493	0.0253212	-1.59307	0.11291
cg20624325	chr3	50270958	GNAI2;GNAI2;GNAI2	5'UTR;Body;5'UTR	-0.0705188	-0.157925	0.0168876	-1.59205	0.113138
cg05161074	chr15	42289885	PLA2G4E	Body	-0.0821805	-0.184152	0.0197907	-1.59033	0.113526
cg04496615	chr2	68479620	PPP3R1;PPP3R1	5'UTR;1stExon	0.201925	-0.0486284	0.452478	1.59032	0.113527
cg06835509	chr16	23939098	PRKCB;PRKCB	Body;Body	-0.0752492	-0.168631	0.0181326	-1.59014	0.113569
cg19485227	chr1	68216572	GNG12	5'UTR	-0.0605819	-0.135797	0.0146332	-1.5894	0.113735
cg22291265	chr19	51182808	SHANK1	Body	-0.177385	-0.397637	0.0428666	-1.58926	0.113768
cg22405973	chr22	22222028	MAPK1;MAPK1	TSS200;TSS200	0.0896233	-0.0216717	0.200918	1.58906	0.113812
cg05307817	chr17	64650871	PRKCA	Body	-0.0858752	-0.19256	0.0208099	-1.5884	0.113962
cg18341081	chr1	235813361	GNG4;MIR5096;GNG4;GNG4	TSS200;Body;5'UTR;5'UTR	0.220908	-0.0535437	0.49536	1.58833	0.113977
cg26806367	chr20	9197593	PLCB4;PLCB4	TSS1500;5'UTR	-0.102291	-0.229382	0.0247988	-1.58827	0.113992
cg13583454	chr5	153038077	GRIA1;GRIA1	Body;Body	-0.114355	-0.256451	0.0277407	-1.58807	0.114035
cg08098253	chr11	120461807	GRIK4;GRIK4;GRIK4	5'UTR;5'UTR;5'UTR	-0.0822587	-0.184527	0.0200098	-1.58722	0.11423
cg24995240	chr1	84971124	SPATA1;GNG5	TSS1500;Body	-0.192125	-0.431091	0.0468416	-1.58651	0.11439
cg08868631	chr9	80499417	GNAQ	Body	-0.0820398	-0.184148	0.0200681	-1.58548	0.114623
cg06849501	chr11	70458964	SHANK2;SHANK2	Body;Body	-0.0632282	-0.14194	0.0154837	-1.58514	0.114702
cg10758986	chr16	56312736	GNAO1;GNAO1	Body;Body	-0.121521	-0.272882	0.0298396	-1.58429	0.114894
cg03972076	chr11	64023183	PLCB3	Body	-0.0665195	-0.149469	0.0164299	-1.58246	0.115312
cg27278787	chr18	3499813	DLGAP1;DLGAP1	Body;Body	0.0882215	-0.0218242	0.198267	1.58197	0.115424
cg26591930	chr11	70672986	SHANK2	Body	-0.227592	-0.511583	0.056399	-1.58142	0.115547
cg01937808	chr16	4025588	ADCY9	Body	-0.0919751	-0.206763	0.0228124	-1.58115	0.115611
cg11906607	chr19	2524064	GNG7	5'UTR	-0.0756495	-0.170079	0.01878	-1.58086	0.115676
cg26522639	chr2	191790846	GLS;GLS	Body;Body	-0.0823984	-0.18527	0.0204736	-1.58058	0.115739
cg26409675	chr4	87281480	MAPK10;MAPK10;MAPK10	TSS200;TSS200;5'UTR	-0.109847	-0.246994	0.027299	-1.58053	0.115753
cg00778948	chr4	102203637	PPP3CA;PPP3CA;PPP3CA	Body;Body;Body	-0.0883887	-0.198829	0.0220516	-1.5793	0.116033
cg16060214	chr4	86936666	MAPK10;MAPK10;MAPK10;MAPK10	3'UTR;3'UTR;3'UTR;3'UTR	-0.0763133	-0.171702	0.0190758	-1.57869	0.116173
cg12159995	chr11	70398671	SHANK2;SHANK2	Body;Body	-0.0811808	-0.182698	0.020336	-1.57802	0.116329
cg22769517	chr15	42127219	JMJD7;JMJD7-PLA2G4B;JMJD7-PLA2G4B	Body;Body;Body	-0.110054	-0.247734	0.0276252	-1.57737	0.116477
cg22769517.1	chr15	42127219	JMJD7;JMJD7-PLA2G4B;JMJD7-PLA2G4B	Body;Body;Body	-0.110054	-0.247734	0.0276252	-1.57737	0.116477
cg20578660	chr19	51193367	SHANK1	Body	-0.086992	-0.195882	0.0218977	-1.57648	0.116682
cg00317626	chr1	53600741	SLC1A7	Body	-0.0841513	-0.189497	0.021194	-1.57631	0.116721
cg03645007	chr3	50255295	SLC38A3	Body	-0.0685008	-0.154287	0.017285	-1.57571	0.116859
cg03162045	chr3	142443933	TRPC1	Body	0.0679431	-0.0172561	0.153142	1.57364	0.117337
cg10503359	chr3	142468059	TRPC1	Body	0.114703	-0.0291924	0.258598	1.57298	0.11749
cg04103918	chr17	4726687	PLD2	3'UTR	-0.0771009	-0.17383	0.0196282	-1.57289	0.117511
cg12536809	chr17	72852514	GRIN2C	5'UTR	-0.0836924	-0.188697	0.021312	-1.5728	0.117531
cg25029628	chr22	51147735	SHANK3	Body	-0.0882795	-0.199047	0.0224875	-1.5727	0.117555
cg05313261	chr16	30134350	MAPK3;MAPK3;MAPK3	Body;Body;Body	-0.181971	-0.410393	0.0464515	-1.57202	0.117712
cg20032008	chr11	120774686	GRIK4;GRIK4;GRIK4	Body;Body;Body	-0.0771546	-0.174006	0.0196972	-1.57199	0.117719
cg12228229	chr17	7122261	DLG4;ACADVL;DLG4;ACADVL;DLG4	5'UTR;TSS1500;TSS1500;TSS1500;1stExon	-0.0729355	-0.164502	0.0186314	-1.5718	0.117765
cg25856632	chr17	7111551	DLG4;DLG4	Body;Body	-0.095951	-0.216414	0.0245119	-1.57178	0.117768
cg12076692	chr1	1718852	GNB1	Body	-0.102225	-0.2306	0.0261496	-1.57135	0.117867
cg06836849	chr12	100751051	SLC17A8;SLC17A8;SLC17A8;SLC17A8	1stExon;5'UTR;1stExon;5'UTR	-0.091553	-0.206528	0.0234221	-1.57132	0.117875
cg18389339	chr18	3730593	DLGAP1;DLGAP1	Body;Body	-0.0991121	-0.223589	0.0253644	-1.57121	0.1179
cg17450585	chr6	34059718	GRM4	Body	-0.160327	-0.361685	0.0410315	-1.5712	0.117902
cg10270430	chr6	34024362	GRM4	Body	-0.169963	-0.383447	0.0435203	-1.57104	0.117941
cg25316569	chr11	120530952	GRIK4	TSS200	-0.11356	-0.256261	0.0291422	-1.57033	0.118106
cg08361955	chr12	2176123	CACNA1C;CACNA1C;CACNA1C;CACNA1C;CACNA1C;CACNA1C;CACNA1C;CACNA1C;CACNA1C;CACNA1C;CACNA1C;CACNA1C;CACNA1C;CACNA1C;CACNA1C;CACNA1C;CACNA1C;CACNA1C;CACNA1C;CACNA1C;CACNA1C;CACNA1C;CACNA1C	Body;Body;Body;Body;Body;Body;Body;Body;Body;Body;Body;Body;Body;Body;Body;Body;Body;Body;Body;Body;Body;Body;Body	-0.0683608	-0.154299	0.0175776	-1.5697	0.118253
cg22345964	chr12	26766956	ITPR2	Body	-0.155496	-0.350995	0.0400031	-1.56953	0.118291
cg20243573	chr7	45618802	ADCY1;ADCY1	5'UTR;Body	-0.0802185	-0.181128	0.0206907	-1.5687	0.118485
cg07217718	chr18	3585484	DLGAP1;DLGAP1;DLGAP1;DLGAP1;DLGAP1;DLGAP1;DLGAP1;DLGAP1;DLGAP1	Body;Body;Body;Body;Body;Body;Body;Body;Body	-0.074649	-0.168566	0.0192679	-1.56847	0.118539
cg05396320	chr12	2614019	CACNA1C;CACNA1C;CACNA1C;CACNA1C;CACNA1C;CACNA1C;CACNA1C;CACNA1C;CACNA1C;CACNA1C;CACNA1C;CACNA1C;CACNA1C;CACNA1C;CACNA1C;CACNA1C;CACNA1C;CACNA1C;CACNA1C;CACNA1C;CACNA1C;CACNA1C;CACNA1C;CACNA1C;CACNA1C;CACNA1C;CACNA1C;CACNA1C;CACNA1C;CACNA1C;CACNA1C;CACNA1C;CACNA1C;CACNA1C;CACNA1C;CACNA1C;CACNA1C;CACNA1C;CACNA1C;CACNA1C;CACNA1C;CACNA1C	ExonBnd;ExonBnd;ExonBnd;ExonBnd;ExonBnd;ExonBnd;ExonBnd;ExonBnd;ExonBnd;ExonBnd;ExonBnd;ExonBnd;ExonBnd;ExonBnd;ExonBnd;ExonBnd;ExonBnd;ExonBnd;ExonBnd;Body;Body;Body;Body;Body;Body;Body;Body;Body;Body;Body;Body;Body;Body;Body;Body;Body;Body;Body;Body;Body;Body;Body	-0.0764893	-0.172754	0.0197756	-1.56794	0.118663
cg02524009	chr20	8166645	PLCB1;PLCB1	Body;Body	-0.0928442	-0.209717	0.0240286	-1.56761	0.11874
cg15002480	chr15	42120203	JMJD7;JMJD7-PLA2G4B;JMJD7-PLA2G4B	TSS200;TSS200;TSS200	0.147985	-0.0385446	0.334515	1.56555	0.119222
cg15002480.1	chr15	42120203	JMJD7;JMJD7-PLA2G4B;JMJD7-PLA2G4B	TSS200;TSS200;TSS200	0.147985	-0.0385446	0.334515	1.56555	0.119222
cg21798202	chr3	4840796	ITPR1;ITPR1;ITPR1	Body;Body;Body	-0.0886887	-0.200506	0.0231286	-1.56515	0.119315
cg20086553	chr6	24449385	GPLD1	Body	-0.0492186	-0.111279	0.0128419	-1.56499	0.119354
cg18073658	chr4	87038995	MAPK10;MAPK10;MAPK10	Body;Body;Body	-0.0804056	-0.181797	0.0209861	-1.56488	0.119379
cg03168886	chr8	22387548	PPP3CC;PPP3CC;PPP3CC	Body;Body;Body	-0.0871432	-0.197062	0.0227761	-1.56443	0.119484
cg19055919	chr12	2783740	CACNA1C;CACNA1C;CACNA1C;CACNA1C;CACNA1C;CACNA1C;CACNA1C;CACNA1C;CACNA1C;CACNA1C;CACNA1C;CACNA1C;CACNA1C;CACNA1C;CACNA1C;CACNA1C;CACNA1C;CACNA1C;CACNA1C;CACNA1C;CACNA1C;CACNA1C;CACNA1C	Body;Body;Body;Body;Body;Body;Body;Body;Body;Body;Body;Body;Body;Body;Body;Body;Body;Body;Body;Body;Body;Body;Body	-0.0751675	-0.169981	0.0196464	-1.56442	0.119486
cg26196416	chr3	4641568	ITPR1;ITPR1;ITPR1	Body;Body;Body	-0.0853502	-0.19308	0.0223799	-1.56338	0.119731
cg13036075	chr17	64564688	PRKCA	Body	-0.0966531	-0.21866	0.0253537	-1.56325	0.119761
cg01560293	chr16	84873824	CRISPLD2	Body	-0.0908934	-0.205639	0.0238522	-1.56312	0.119792
cg25556841	chr19	2511263	GNG7	3'UTR	-0.0937518	-0.212122	0.0246183	-1.56291	0.119841
cg14875564	chr1	186944266	PLA2G4A	Body	-0.100865	-0.228217	0.0264879	-1.56289	0.119846
cg03117106	chr3	179165750	GNB4	5'UTR	-0.0567848	-0.128499	0.0149292	-1.56252	0.119934
cg13958322	chr8	132038001	ADCY8	Body	-0.103377	-0.233952	0.0271987	-1.56228	0.11999
cg14659564	chr12	100795434	SLC17A8;SLC17A8	Body;Body	-0.084391	-0.191189	0.0224071	-1.5593	0.120694
cg08392499	chr11	120618722	GRIK4;GRIK4;GRIK4	Body;Body;Body	-0.10716	-0.24282	0.0284986	-1.55877	0.120818
cg23956071	chr17	4710044	PLD2	TSS1500	0.0803181	-0.0214025	0.182039	1.55812	0.120972
cg24713494	chr1	167818320	ADCY10;ADCY10;ADCY10	Body;Body;Body	-0.154272	-0.349687	0.0411433	-1.55785	0.121037
cg08290212	chr11	62473659	BSCL2;GNG3;BSCL2;BSCL2	Body;TSS1500;Body;5'UTR	-0.248785	-0.563973	0.0664033	-1.55758	0.1211
cg15436476	chr19	2626283	GNG7	5'UTR	-0.0950369	-0.215459	0.0253853	-1.55733	0.121159
cg14155327	chr4	87235054	MAPK10;MAPK10;MAPK10	5'UTR;5'UTR;5'UTR	-0.066905	-0.151688	0.0178779	-1.55721	0.121189
cg02380914	chr22	51143114	SHANK3	Body	-0.0806438	-0.182842	0.0215541	-1.55713	0.121207
cg24077623	chr3	50274703	GNAI2;GNAI2;GNAI2;GNAI2;GNAI2	5'UTR;Body;5'UTR;5'UTR;Body	0.101748	-0.0272429	0.230739	1.55655	0.121345
cg17821385	chr11	105480167	GRIA4;GRIA4;GRIA4;GRIA4;GRIA4	TSS1500;TSS1500;TSS1500;TSS1500;TSS1500	-0.0857907	-0.194577	0.0229954	-1.55619	0.12143
cg17780935	chr1	84629340	PRKACB;PRKACB;PRKACB;PRKACB;PRKACB;PRKACB;PRKACB;PRKACB;PRKACB;PRKACB;PRKACB	TSS1500;TSS1500;TSS1500;TSS1500;TSS1500;TSS1500;TSS1500;Body;Body;Body;Body	-0.0898302	-0.203753	0.0240931	-1.55599	0.121478
cg00086291	chr5	7772238	ADCY2	Body	-0.082672	-0.187532	0.0221884	-1.55576	0.121532
cg24867458	chr1	110090677	GNAI3	TSS1500	0.109612	-0.0294255	0.24865	1.55569	0.12155
cg09134640	chr1	37337877	GRIK3	Body	-0.102621	-0.232827	0.0275853	-1.55525	0.121654
cg19853565	chr19	2540907	GNG7	5'UTR	-0.0942056	-0.213752	0.0253409	-1.55502	0.121709
cg25520422	chr11	88240817	GRM5;GRM5	3'UTR;3'UTR	-0.123433	-0.28009	0.0332243	-1.55481	0.121759
cg10759656	chr1	186797826	PLA2G4A	TSS1500	0.135398	-0.0364543	0.307251	1.55472	0.121779
cg10911054	chr11	70559570	SHANK2	Body	-0.0890268	-0.202025	0.0239718	-1.55469	0.121787
cg02525785	chr17	7117684	DLG4;DLG4	Body;Body	0.173476	-0.0467326	0.393684	1.55454	0.121824
cg12981270	chr19	42509946	GRIK5	Body	-0.106869	-0.242592	0.0288552	-1.55378	0.122004
cg20843277	chr11	70672365	SHANK2	Body	-0.210655	-0.47823	0.0569205	-1.55354	0.122062
cg03369599	chr11	120482555	GRIK4;GRIK4;GRIK4	5'UTR;5'UTR;5'UTR	-0.0827138	-0.187799	0.0223717	-1.55321	0.122139
cg10386006	chr14	52421582	GNG2;GNG2;GNG2	Body;Body;Body	-0.134728	-0.305996	0.036541	-1.5523	0.122358
cg07399634	chr14	52344309	GNG2;GNG2;GNG2	5'UTR;5'UTR;5'UTR	-0.0961161	-0.218315	0.0260826	-1.55212	0.122401
cg02807849	chr19	48908102	GRIN2D	Body	-0.0669296	-0.152057	0.0181975	-1.55148	0.122554
cg16821230	chr3	53647443	CACNA1D;CACNA1D;CACNA1D	Body;Body;Body	-0.0806112	-0.183155	0.0219328	-1.55125	0.122609
cg11464074	chr7	126417126	GRM8;GRM8;GRM8	Body;Body;Body	-0.0999161	-0.227017	0.0271853	-1.55125	0.122609
cg10206594	chr1	37314665	GRIK3	Body	0.116801	-0.0317996	0.265401	1.55104	0.12266
cg15093766	chr17	64408569	PRKCA	Body	-0.0960505	-0.218314	0.0262127	-1.55024	0.12285
cg27644513	chr15	42281679	PLA2G4E	Body	-0.0861081	-0.195836	0.02362	-1.54854	0.12326
cg10682568	chr4	87040423	MAPK10;MAPK10;MAPK10	Body;Body;Body	-0.101557	-0.230976	0.0278617	-1.54849	0.123271
cg20788479	chr3	179169536	GNB4	TSS200	0.101901	-0.0280445	0.231846	1.54744	0.123525
cg10769416	chr6	102375569	GRIK2;GRIK2;GRIK2	Body;Body;Body	-0.114892	-0.26156	0.0317762	-1.54579	0.123923
cg15705973	chr12	26781364	ITPR2	Body	-0.0913119	-0.20792	0.0252961	-1.54524	0.124056
cg13460414	chr11	70669340	SHANK2	Body	-0.092042	-0.209615	0.0255308	-1.54481	0.124159
cg01344289	chr15	52453988	GNB5;GNB5	Body;Body	-0.082559	-0.188024	0.0229057	-1.54473	0.124178
cg18228330	chr1	84971091	GNG5;SPATA1	Body;TSS1500	-0.130267	-0.296711	0.036176	-1.54442	0.124254
cg10024799	chr12	2641381	CACNA1C;CACNA1C;CACNA1C;CACNA1C;CACNA1C;CACNA1C;CACNA1C;CACNA1C;CACNA1C;CACNA1C;CACNA1C;CACNA1C;CACNA1C;CACNA1C;CACNA1C;CACNA1C;CACNA1C;CACNA1C;CACNA1C;CACNA1C;CACNA1C;CACNA1C;CACNA1C	Body;Body;Body;Body;Body;Body;Body;Body;Body;Body;Body;Body;Body;Body;Body;Body;Body;Body;Body;Body;Body;Body;Body	-0.0716864	-0.163347	0.0199743	-1.5433	0.124526
cg17913177	chr11	120749884	GRIK4;GRIK4;GRIK4	Body;Body;Body	-0.131451	-0.299575	0.036673	-1.54287	0.124629
cg20502548	chr11	70566386	SHANK2	Body	-0.0540364	-0.123155	0.0150824	-1.54272	0.124666
cg20723935	chr11	70313989	SHANK2;SHANK2	3'UTR;3'UTR	-0.0983076	-0.224081	0.0274656	-1.54239	0.124745
cg24778538	chr12	14131975	GRIN2B	5'UTR	0.087525	-0.024483	0.199533	1.54198	0.124845
cg00821311	chr11	70335620	SHANK2;SHANK2;SHANK2	Body;Body;Body	-0.0828615	-0.188917	0.0231944	-1.54175	0.124901
cg02515006	chr3	53569971	CACNA1D;CACNA1D;CACNA1D	Body;Body;Body	-0.0729138	-0.166254	0.0204268	-1.54147	0.124969
cg20683504	chr19	2670410	GNG7	5'UTR	-0.103885	-0.236963	0.0291919	-1.54045	0.125218
cg00515755	chr19	1005248	GRIN3B	Body	-0.104464	-0.238322	0.0293946	-1.53998	0.125331
cg17899808	chr11	70557689	SHANK2	Body	-0.0701196	-0.159983	0.019744	-1.53975	0.125387
cg05884705	chr15	40600099	PLCB2;PLCB2	1stExon;5'UTR	0.157576	-0.0444202	0.359572	1.53937	0.125481
cg00735239	chr22	50708947	MAPK11	TSS200	0.134856	-0.0380589	0.307771	1.53898	0.125575
cg19620086	chr12	46768016	SLC38A2	TSS1500	-0.0789251	-0.180128	0.0222776	-1.53893	0.125588
cg16167478	chr15	42313231	PLA2G4E	Body	-0.0836674	-0.190968	0.0236335	-1.53868	0.125649
cg09244904	chr12	13836461	GRIN2B	Body	-0.109312	-0.249612	0.030988	-1.53747	0.125946
cg14381045	chr5	152877047	GRIA1;GRIA1;GRIA1;GRIA1;GRIA1;GRIA1;GRIA1;GRIA1	5'UTR;Body;Body;Body;Body;Body;Body;Body	-0.0918722	-0.209797	0.0260523	-1.53736	0.125972
cg01565028	chr19	48898052	GRIN2D	TSS200	0.144331	-0.0409819	0.329644	1.53692	0.126081
cg19782655	chr11	70417433	SHANK2;SHANK2;SHANK2	Body;Body;Body	-0.0824232	-0.188266	0.0234201	-1.53668	0.12614
cg26151531	chr22	19842652	GNB1L;C22orf29	TSS200;TSS1500	0.0901154	-0.025611	0.205842	1.53661	0.126157
cg26186507	chr6	34070271	GRM4;GRM4;GRM4;GRM4;GRM4;GRM4	Body;Body;Body;Body;Body;5'UTR	-0.0726606	-0.165984	0.0206626	-1.5364	0.126206
cg10870815	chr12	2696108	CACNA1C;CACNA1C;CACNA1C;CACNA1C;CACNA1C;CACNA1C;CACNA1C;CACNA1C;CACNA1C;CACNA1C;CACNA1C;CACNA1C;CACNA1C;CACNA1C;CACNA1C;CACNA1C;CACNA1C;CACNA1C;CACNA1C;CACNA1C;CACNA1C;CACNA1C;CACNA1C	Body;Body;Body;Body;Body;Body;Body;Body;Body;Body;Body;Body;Body;Body;Body;Body;Body;Body;Body;Body;Body;Body;Body	-0.107777	-0.24621	0.0306561	-1.53632	0.126226
cg14988748	chr11	120742566	GRIK4;GRIK4;GRIK4	Body;Body;Body	-0.0952446	-0.217588	0.0270988	-1.53623	0.126249
cg26472089	chr6	36033207	MAPK14;MAPK14;MAPK14;MAPK14	Body;Body;Body;Body	-0.134426	-0.307107	0.0382563	-1.53614	0.12627
cg04209460	chr17	4711018	PLD2	5'UTR	-0.0650019	-0.148555	0.0185514	-1.53518	0.126507
cg26472511	chr16	4034240	ADCY9	Body	-0.102198	-0.2336	0.0292035	-1.53475	0.126611
cg20913420	chr16	850750	GNG13	TSS200	0.137674	-0.0393575	0.314706	1.53461	0.126647
cg03436833	chr11	70533552	SHANK2	Body	-0.078772	-0.180079	0.0225346	-1.53437	0.126705
cg02282214	chr3	142519356	TRPC1;TRPC1	Body;Body	-0.0945334	-0.216156	0.0270897	-1.53379	0.126849
cg05255330	chr18	3498963	DLGAP1;DLGAP1	3'UTR;3'UTR	0.067183	-0.0192795	0.153646	1.5333	0.126968
cg06603239	chr11	120449304	GRIK4;GRIK4;GRIK4	5'UTR;5'UTR;5'UTR	-0.0842269	-0.192651	0.024197	-1.53293	0.12706
cg17762073	chr6	34024220	GRM4	Body	-0.14115	-0.322894	0.0405941	-1.53256	0.127152
cg22364021	chr5	36613039	SLC1A3;SLC1A3;SLC1A3;SLC1A3	Body;Body;Body;Body	-0.102227	-0.233897	0.0294435	-1.53205	0.127277
cg24521688	chr12	2557073	CACNA1C;CACNA1C;CACNA1C;CACNA1C;CACNA1C;CACNA1C;CACNA1C;CACNA1C;CACNA1C;CACNA1C;CACNA1C;CACNA1C;CACNA1C;CACNA1C;CACNA1C;CACNA1C;CACNA1C;CACNA1C;CACNA1C;CACNA1C;CACNA1C;CACNA1C;CACNA1C	Body;Body;Body;Body;Body;Body;Body;Body;Body;Body;Body;Body;Body;Body;Body;Body;Body;Body;Body;Body;Body;Body;Body	-0.079805	-0.182612	0.0230018	-1.53181	0.127336
cg21272956	chr1	84622022	PRKACB;PRKACB;PRKACB;PRKACB	Body;Body;Body;Body	-0.0709367	-0.162367	0.0204937	-1.531	0.127535
cg16083993	chr5	178423360	GRM6	TSS1500	-0.0678469	-0.155316	0.0196217	-1.53064	0.127624
cg06256838	chr1	68620924	WLS;WLS;WLS;GNG12-AS1;WLS;WLS;WLS	ExonBnd;ExonBnd;ExonBnd;Body;Body;Body;Body	-0.0783289	-0.179355	0.0226974	-1.52997	0.12779
cg15144016	chr3	51749782	GRM2;GRM2	Body;Body	-0.153658	-0.352093	0.0447772	-1.52803	0.128271
cg02328440	chr1	235813839	GNG4;GNG4;GNG4	TSS1500;5'UTR;5'UTR	-0.128718	-0.295061	0.0376246	-1.52698	0.128533
cg11971789	chr19	42545623	GRIK5	Body	-0.0616321	-0.141311	0.0180463	-1.52638	0.128682
cg00851009	chr5	153004556	GRIA1;GRIA1;GRIA1;GRIA1;GRIA1;GRIA1;GRIA1;GRIA1	5'UTR;Body;Body;Body;Body;Body;Body;Body	-0.0687525	-0.157637	0.0201324	-1.52636	0.128687
cg14158769	chr7	126698156	MIR592;GRM8;GRM8;GRM8	Body;Body;Body;Body	0.119652	-0.0350571	0.274362	1.52616	0.128736
cg24481035	chr19	54388422	PRKCG	Body	-0.0836928	-0.191933	0.0245475	-1.52579	0.128828
cg00061520	chr16	4070371	ADCY9	Body	0.11868	-0.0349781	0.272339	1.52412	0.129245
cg00622661	chr2	155554379	KCNJ3;KCNJ3;KCNJ3;KCNJ3	TSS1500;TSS1500;TSS1500;TSS1500	-0.0664834	-0.152566	0.0195994	-1.52403	0.129267
cg09535340	chr11	70368066	SHANK2;SHANK2;SHANK2	Body;Body;Body	-0.0526693	-0.12092	0.0155816	-1.52281	0.129573
cg10189856	chr21	31199724	GRIK1;GRIK1	Body;Body	-0.0985156	-0.226302	0.0292708	-1.52131	0.129949
cg02876215	chr16	84912098	CRISPLD2	Body	-0.0852183	-0.195814	0.0253776	-1.52051	0.130148
cg23517199	chr17	47288218	GNGT2;GNGT2;GNGT2;GNGT2;ABI3;ABI3	TSS1500;TSS1500;TSS1500;TSS1500;Body;Body	-0.0785525	-0.180502	0.0233973	-1.52044	0.130166
cg19930620	chr3	7340148	GRM7;GRM7	Body;Body	-0.0915555	-0.210384	0.0272731	-1.52041	0.130174
cg25844488	chr11	88346168	GRM5;GRM5	Body;Body	-0.107023	-0.246014	0.0319682	-1.51945	0.130415
cg14214834	chr3	123139305	ADCY5	Body	-0.0736908	-0.169414	0.0220321	-1.51913	0.130496
cg22166710	chr1	37319298	GRIK3	Body	-0.0633586	-0.145698	0.0189803	-1.51844	0.130669
cg11094516	chr6	33986457	GRM4;GRM4;GRM4;GRM4;GRM4;GRM4	3'UTR;3'UTR;3'UTR;3'UTR;3'UTR;3'UTR	-0.0573598	-0.131912	0.0171926	-1.51825	0.130718
cg26298749	chr11	70667113	SHANK2	Body	-0.0571726	-0.131488	0.0171431	-1.51811	0.130752
cg02295462	chr11	70497750	SHANK2;SHANK2;SHANK2	Body;Body;Body	-0.102715	-0.236311	0.030881	-1.51718	0.130987
cg09105123	chr7	86406428	GRM3	Body	-0.0747775	-0.172043	0.0224882	-1.51708	0.131013
cg08475096	chr4	158143750	GRIA2;GRIA2;GRIA2	Body;Body;Body	0.0605978	-0.018236	0.139432	1.51684	0.131072
cg03045606	chr8	22381401	PPP3CC;PPP3CC;PPP3CC	Body;Body;Body	-0.0838903	-0.193048	0.0252671	-1.51654	0.131147
cg27315239	chr1	53593711	SLC1A7	Body	-0.12089	-0.278243	0.0364641	-1.51603	0.131277
cg20326682	chr17	64345488	PRKCA	Body	-0.075082	-0.172836	0.0226723	-1.51564	0.131375
cg06696564	chr3	123051183	ADCY5;ADCY5	Body;Body	-0.150705	-0.346931	0.0455206	-1.51554	0.1314
cg07865326	chr5	180666187	GNB2L1;GNB2L1	ExonBnd;Body	-0.0690551	-0.158976	0.0208655	-1.51542	0.131431
cg11653377	chr12	13836243	GRIN2B	Body	-0.10751	-0.247553	0.0325332	-1.5149	0.131564
cg05436658	chr16	23847568	PRKCB;PRKCB	1stExon;1stExon	0.0908386	-0.0275766	0.209254	1.51377	0.13185
cg09436713	chr12	2323135	CACNA1C;CACNA1C;CACNA1C;CACNA1C;CACNA1C;CACNA1C;CACNA1C;CACNA1C;CACNA1C;CACNA1C;CACNA1C;CACNA1C;CACNA1C;CACNA1C;CACNA1C;CACNA1C;CACNA1C;CACNA1C;CACNA1C;CACNA1C;CACNA1C;CACNA1C;CACNA1C	Body;Body;Body;Body;Body;Body;Body;Body;Body;Body;Body;Body;Body;Body;Body;Body;Body;Body;Body;Body;Body;Body;Body	-0.0650713	-0.149963	0.01982	-1.51259	0.132147
cg12388925	chr7	45726266	ADCY1;ADCY1	ExonBnd;Body	-0.088849	-0.204814	0.0271158	-1.5119	0.132324
cg27262796	chr20	57426858	GNAS;GNAS;GNAS;GNASAS	TSS1500;TSS1500;3'UTR;TSS1500	-0.0793083	-0.182897	0.0242805	-1.51078	0.132608
cg06240409	chr16	10206565	GRIN2A;GRIN2A;GRIN2A	Body;Body;Body	-0.0783305	-0.180645	0.0239839	-1.51074	0.132619
cg17987968	chr5	152869882	GRIA1;GRIA1	TSS1500;TSS1500	-0.067461	-0.15558	0.0206582	-1.5107	0.132629
cg17157422	chr12	2356678	CACNA1C;CACNA1C;CACNA1C;CACNA1C;CACNA1C;CACNA1C;CACNA1C;CACNA1C;CACNA1C;CACNA1C;CACNA1C;CACNA1C;CACNA1C;CACNA1C;CACNA1C;CACNA1C;CACNA1C;CACNA1C;CACNA1C;CACNA1C;CACNA1C;CACNA1C;CACNA1C	Body;Body;Body;Body;Body;Body;Body;Body;Body;Body;Body;Body;Body;Body;Body;Body;Body;Body;Body;Body;Body;Body;Body	-0.06281	-0.144855	0.019235	-1.51068	0.132634
cg27271486	chr16	56227690	DKFZP434H168;GNAO1;GNAO1	Body;Body;Body	0.095426	-0.0293299	0.220182	1.50939	0.132963
cg25578305	chr11	120816085	GRIK4;GRIK4;GRIK4	Body;Body;Body	-0.0762073	-0.175944	0.0235295	-1.50778	0.133375
cg13828216	chr22	19808207	GNB1L	Body	-0.10186	-0.235226	0.031506	-1.50714	0.133538
cg23568670	chr4	102201161	PPP3CA;PPP3CA;PPP3CA	Body;Body;Body	-0.0746492	-0.172486	0.0231878	-1.50563	0.133926
cg22454005	chr19	54392916	PRKCG	Body	-0.0879485	-0.203244	0.0273471	-1.50526	0.134021
cg05765011	chr16	4103225	ADCY9	Body	0.0672252	-0.020904	0.155354	1.50525	0.134024
cg03412547	chr16	4057728	ADCY9	Body	-0.0842274	-0.194725	0.02627	-1.50417	0.134301
cg04200399	chr5	78809743	HOMER1	TSS200	0.168492	-0.0525706	0.389554	1.50404	0.134334
cg07059115	chr16	10008382	GRIN2A;GRIN2A;GRIN2A	Body;Body;Body	-0.0662623	-0.1532	0.0206754	-1.50402	0.134339
cg00426976	chr22	51140977	SHANK3	Body	0.0645045	-0.0201575	0.149167	1.50348	0.134479
cg25419928	chr6	33656793	ITPR3	Body	-0.0802701	-0.185625	0.0250844	-1.50348	0.134479
cg09403608	chr15	40591528	PLCB2;PLCB2;PLCB2	Body;Body;Body	-0.0720243	-0.166562	0.0225138	-1.50338	0.134505
cg07851738	chr8	131896788	ADCY8	Body	-0.0872363	-0.201782	0.0273098	-1.50284	0.134643
cg23916252	chr19	42547185	GRIK5;GRIK5	Body;Body	-0.112067	-0.259295	0.0351601	-1.50206	0.134846
cg13171761	chr12	2782356	CACNA1C-AS2;CACNA1C;CACNA1C;CACNA1C;CACNA1C;CACNA1C;CACNA1C;CACNA1C;CACNA1C;CACNA1C;CACNA1C;CACNA1C;CACNA1C;CACNA1C;CACNA1C;CACNA1C;CACNA1C;CACNA1C;CACNA1C;CACNA1C;CACNA1C;CACNA1C;CACNA1C;CACNA1C	TSS1500;Body;Body;Body;Body;Body;Body;Body;Body;Body;Body;Body;Body;Body;Body;Body;Body;Body;Body;Body;Body;Body;Body;Body	-0.0833653	-0.192919	0.0261888	-1.5016	0.134965
cg06490627	chr16	50344198	ADCY7	Body	0.0850381	-0.0267178	0.196794	1.50155	0.134977
cg02597159	chr11	22359465	SLC17A6	TSS1500	-0.124288	-0.287901	0.0393249	-1.49902	0.135631
cg00383081	chr1	182362088	GLUL;GLUL	TSS1500;TSS1500	-0.0972731	-0.225384	0.0308374	-1.49832	0.135813
cg02433656	chr16	56322654	GNAO1;GNAO1	Body;Body	-0.10379	-0.240486	0.032906	-1.49829	0.135821
cg15131024	chr11	70338408	SHANK2;SHANK2	Body;Body	-0.140137	-0.324713	0.0444394	-1.49821	0.135841
cg15644184	chr16	84853594	CRISPLD2;CRISPLD2	1stExon;5'UTR	0.0788822	-0.0250241	0.182789	1.49807	0.135877
cg18396176	chr19	13323320	CACNA1A;CACNA1A	Body;Body	-0.0820485	-0.19016	0.0260631	-1.4976	0.136001
cg25358264	chr18	3874271	DLGAP1;DLGAP1;DLGAP1;DLGAP1;DLGAP1;DLGAP1;DLGAP1	1stExon;5'UTR;TSS200;Body;Body;Body;Body	-0.0720206	-0.166943	0.022902	-1.49721	0.136101
cg06272112	chr2	25047318	ADCY3	Body	-0.0861629	-0.199735	0.0274093	-1.49708	0.136135
cg01423527	chr7	45686734	ADCY1;ADCY1	Body;Body	-0.0468297	-0.108595	0.0149355	-1.49615	0.136378
cg11093872	chr11	70829968	SHANK2	Body	0.112849	-0.0360372	0.261736	1.49568	0.136498
cg13456056	chr20	9129940	PLCB4	5'UTR	-0.0637402	-0.147844	0.0203637	-1.49552	0.13654
cg09426164	chr11	120745165	GRIK4;GRIK4;GRIK4	Body;Body;Body	-0.0540334	-0.125379	0.0173118	-1.49449	0.136809
cg04953162	chr16	4101611	ADCY9	Body	-0.0905377	-0.21011	0.0290348	-1.49415	0.136898
cg09822192	chr14	24801191	ADCY4	Body	0.185954	-0.0596621	0.43157	1.49398	0.136943
cg10078860	chr22	19776992	GNB1L	Body	-0.0812423	-0.188574	0.0260893	-1.49366	0.137027
cg11246948	chr11	120581281	GRIK4;GRIK4;GRIK4	Body;Body;Body	-0.0980634	-0.227676	0.0315488	-1.49299	0.137201
cg21108811	chr12	2493479	CACNA1C;CACNA1C;CACNA1C;CACNA1C;CACNA1C;CACNA1C;CACNA1C;CACNA1C;CACNA1C;CACNA1C;CACNA1C;CACNA1C;CACNA1C;CACNA1C;CACNA1C;CACNA1C;CACNA1C;CACNA1C;CACNA1C;CACNA1C;CACNA1C;CACNA1C;CACNA1C	Body;Body;Body;Body;Body;Body;Body;Body;Body;Body;Body;Body;Body;Body;Body;Body;Body;Body;Body;Body;Body;Body;Body	-0.0810503	-0.1882	0.0260996	-1.49265	0.137289
cg05558390	chr20	57415377	GNASAS;GNAS	Body;1stExon	0.14395	-0.0463857	0.334286	1.49241	0.137354
cg05082609	chr11	105692831	GRIA4;GRIA4;GRIA4;GRIA4	Body;Body;Body;Body	-0.0871686	-0.202449	0.0281115	-1.49211	0.137431
cg22722366	chr11	120410948	GRIK4	5'UTR	-0.0611138	-0.141991	0.0197638	-1.4911	0.137696
cg07579831	chr11	70395380	SHANK2;SHANK2	Body;Body	-0.107459	-0.24973	0.0348112	-1.49048	0.13786
cg06697929	chr19	48945130	GRIN2D	Body	-0.108093	-0.251216	0.0350309	-1.49033	0.1379
cg00408446	chr17	64634007	PRKCA	Body	-0.106528	-0.247584	0.0345283	-1.49028	0.137912
cg04279973	chr16	23846968	PRKCB;PRKCB	TSS1500;TSS1500	0.0998348	-0.032403	0.232073	1.48978	0.138043
cg03181525	chr20	8825072	PLCB1;PLCB1	3'UTR;Body	-0.0890197	-0.206963	0.0289237	-1.48939	0.138145
cg19547185	chr19	15088008	SLC1A6;SLC1A6;SLC1A6	5'UTR;5'UTR;Body	0.118491	-0.0385025	0.275483	1.48936	0.138154
cg06374834	chr17	64636927	PRKCA	Body	-0.0948549	-0.220563	0.0308534	-1.48899	0.138251
cg14746605	chr11	35374336	SLC1A2	Body	-0.0928122	-0.215814	0.0301892	-1.48899	0.138251
cg14399018	chr7	126615786	GRM8;GRM8;GRM8	Body;Body;Body	0.111836	-0.0363875	0.26006	1.48888	0.138279
cg15382464	chr17	64446510	PRKCA	Body	-0.0520006	-0.120937	0.0169358	-1.48852	0.138374
cg12043230	chr12	2405312	CACNA1C;CACNA1C;CACNA1C;CACNA1C;CACNA1C;CACNA1C;CACNA1C;CACNA1C;CACNA1C;CACNA1C;CACNA1C;CACNA1C;CACNA1C;CACNA1C;CACNA1C;CACNA1C;CACNA1C;CACNA1C;CACNA1C;CACNA1C;CACNA1C;CACNA1C;CACNA1C	Body;Body;Body;Body;Body;Body;Body;Body;Body;Body;Body;Body;Body;Body;Body;Body;Body;Body;Body;Body;Body;Body;Body	-0.0441379	-0.102657	0.0143808	-1.48838	0.138412
cg20271698	chr6	36068109	MAPK14;MAPK14;MAPK14;MAPK14	Body;Body;Body;Body	0.0583712	-0.0190239	0.135766	1.48827	0.138441
cg23251970	chr1	68298816	GNG12	5'UTR	-0.0910466	-0.211779	0.0296862	-1.48811	0.138483
cg11300838	chr19	19049950	HOMER3;HOMER3;HOMER3;HOMER3;HOMER3	Body;5'UTR;5'UTR;5'UTR;TSS200	-0.0765649	-0.178146	0.0250165	-1.48735	0.138684
cg23729501	chr1	84629943	PRKACB;PRKACB;PRKACB;PRKACB;PRKACB;PRKACB;PRKACB;PRKACB;PRKACB;PRKACB;PRKACB;PRKACB;PRKACB;PRKACB;PRKACB	TSS1500;TSS1500;TSS1500;5'UTR;5'UTR;5'UTR;5'UTR;1stExon;1stExon;1stExon;1stExon;Body;Body;Body;Body	-0.111216	-0.258776	0.0363441	-1.48728	0.1387
cg26611815	chr14	52329157	GNG2;GNG2;GNG2	5'UTR;5'UTR;5'UTR	-0.0551496	-0.128327	0.0180277	-1.48717	0.138729
cg05678758	chr11	70742884	SHANK2	Body	-0.078077	-0.181692	0.0255383	-1.48695	0.138789
cg09340935	chr12	2293084	CACNA1C;CACNA1C;CACNA1C;CACNA1C;CACNA1C;CACNA1C;CACNA1C;CACNA1C;CACNA1C;CACNA1C;CACNA1C;CACNA1C;CACNA1C;CACNA1C;CACNA1C;CACNA1C;CACNA1C;CACNA1C;CACNA1C;CACNA1C;CACNA1C;CACNA1C;CACNA1C	Body;Body;Body;Body;Body;Body;Body;Body;Body;Body;Body;Body;Body;Body;Body;Body;Body;Body;Body;Body;Body;Body;Body	-0.0826305	-0.192351	0.0270904	-1.4861	0.139014
cg13313697	chr5	152870740	GRIA1;GRIA1;GRIA1;GRIA1;GRIA1;GRIA1;GRIA1;GRIA1	TSS1500;TSS1500;TSS200;5'UTR;Body;Body;Body;Body	-0.10772	-0.250847	0.0354066	-1.48516	0.139262
cg24446178	chr12	100750702	SLC17A8;SLC17A8	TSS200;TSS200	-0.0855535	-0.19923	0.0281224	-1.48513	0.139269
cg17540496	chr3	53845930	CACNA1D;CACNA1D;CACNA1D	3'UTR;3'UTR;3'UTR	-0.0782262	-0.182168	0.0257152	-1.48511	0.139274
cg08443124	chr19	2681039	GNG7	5'UTR	-0.0859374	-0.20015	0.0282756	-1.48478	0.139361
cg07526227	chr19	51168305	SHANK1	Body	-0.0932907	-0.217325	0.0307435	-1.4842	0.139515
cg11070176	chr11	70489806	SHANK2;SHANK2	Body;Body	-0.06649	-0.154897	0.0219173	-1.4841	0.139541
cg26025487	chr11	70674245	SHANK2	Body	-0.0887644	-0.206822	0.0292927	-1.48369	0.139651
cg04576491	chr19	1005427	GRIN3B	Body	-0.0888964	-0.207194	0.0294014	-1.48287	0.139868
cg01090161	chr6	34032747	GRM4	Body	-0.080492	-0.187627	0.0266432	-1.48258	0.139947
cg20738755	chr7	86273685	GRM3;GRM3	1stExon;5'UTR	-0.10094	-0.235425	0.0335464	-1.48109	0.140342
cg09487167	chr14	55518661	MAPK1IP1L	5'UTR	0.0589079	-0.0196086	0.137424	1.4805	0.140499
cg02011392	chr6	101847541	GRIK2;GRIK2;GRIK2	Body;Body;Body	0.185931	-0.0619012	0.433762	1.48044	0.140516
cg07677634	chr9	80435507	GNAQ	Body	-0.0779105	-0.181785	0.0259644	-1.48007	0.140614
cg10868459	chr7	126430999	GRM8;GRM8;GRM8	Body;Body;Body	0.0939807	-0.0313304	0.219292	1.47994	0.140647
cg00813135	chr12	26881038	ITPR2	Body	-0.0817133	-0.190732	0.0273054	-1.47907	0.140881
cg07982896	chr19	13365938	CACNA1A;CACNA1A	Body;Body	-0.150385	-0.351045	0.050275	-1.4789	0.140925
cg05486177	chr7	126798621	GRM8;GRM8;GRM8	Body;Body;Body	-0.119992	-0.280107	0.040123	-1.47882	0.140946
cg03140521	chr1	68299388	GNG12	TSS1500	0.0717929	-0.02404	0.167626	1.4783	0.141086
cg23528203	chr2	25095576	ADCY3;ADCY3	ExonBnd;Body	-0.0883943	-0.20648	0.0296914	-1.47714	0.141395
ch.11.2510309R	chr11	120838968	GRIK4	Body	-0.316656	-0.739754	0.106442	-1.47687	0.141469
cg14833988	chr11	120483567	GRIK4;GRIK4;GRIK4	5'UTR;5'UTR;5'UTR	-0.0792285	-0.185166	0.0267091	-1.4758	0.141756
cg14774762	chr11	70467463	SHANK2;SHANK2;SHANK2	Body;Body;Body	-0.080997	-0.18931	0.0273162	-1.47565	0.141796
cg03757594	chr1	84971513	SPATA1;GNG5	TSS1500;Body	0.251684	-0.0849761	0.588344	1.47523	0.141908
cg17742947	chr19	42546977	GRIK5	Body	-0.075385	-0.176293	0.0255228	-1.4742	0.142185
cg00398641	chr8	75942906	CRISPLD1;CRISPLD1;CRISPLD1	Body;Body;Body	-0.112808	-0.263873	0.0382572	-1.47357	0.142354
cg13701180	chr19	2513436	GNG7	3'UTR	-0.0885018	-0.207028	0.030024	-1.47345	0.142387
cg04972616	chr5	78732376	HOMER1;HOMER1;HOMER1	Body;Body;Body	-0.0696206	-0.162904	0.0236626	-1.47275	0.142575
cg18724465	chr16	23846556	PRKCB;PRKCB	TSS1500;TSS1500	-0.0912137	-0.213446	0.0310189	-1.47255	0.14263
cg21462934	chr19	2622858	GNG7	5'UTR	-0.0853803	-0.199876	0.0291152	-1.47152	0.142908
cg11892076	chr3	4685852	ITPR1;ITPR1;ITPR1	Body;Body;Body	-0.117635	-0.275402	0.0401326	-1.47135	0.142955
cg21969559	chr14	52327278	GNG2;GNG2;GNG2;GNG2;GNG2;GNG2	1stExon;1stExon;1stExon;5'UTR;5'UTR;5'UTR	-0.124305	-0.291228	0.0426181	-1.4695	0.143455
cg15884992	chr6	34028192	GRM4	Body	-0.0555121	-0.130067	0.0190426	-1.46929	0.143509
cg12943330	chr3	123006025	ADCY5;ADCY5	Body;Body	-0.0565255	-0.132496	0.019445	-1.46823	0.143797
cg00146655	chr3	7517194	GRM7;GRM7	Body;Body	-0.103574	-0.242797	0.0356487	-1.46804	0.14385
cg22113540	chr16	10125521	GRIN2A;GRIN2A;GRIN2A	Body;Body;Body	-0.279437	-0.655108	0.0962336	-1.46782	0.143909
cg08502873	chr6	35995679	MAPK14;MAPK14;MAPK14;MAPK14;MAPK14;MAPK14;MAPK14;MAPK14	5'UTR;5'UTR;1stExon;1stExon;1stExon;5'UTR;1stExon;5'UTR	0.116323	-0.0400641	0.27271	1.46778	0.14392
cg17074573	chr22	51165537	SHANK3	Body	-0.0730348	-0.171263	0.0251934	-1.4672	0.144077
cg22245412	chr2	25072766	ADCY3	Body	-0.0707653	-0.165998	0.0244669	-1.46633	0.144313
cg13712505	chr11	120734047	GRIK4;GRIK4;GRIK4	Body;Body;Body	0.106121	-0.0367247	0.248967	1.46599	0.144407
cg25594486	chr19	51165441	SHANK1	Body	-0.143369	-0.336374	0.0496354	-1.46583	0.144449
cg05510129	chr12	2378802	CACNA1C-IT3;CACNA1C;CACNA1C;CACNA1C;CACNA1C;CACNA1C;CACNA1C;CACNA1C;CACNA1C;CACNA1C;CACNA1C;CACNA1C;CACNA1C;CACNA1C;CACNA1C;CACNA1C;CACNA1C;CACNA1C;CACNA1C;CACNA1C;CACNA1C;CACNA1C;CACNA1C;CACNA1C	TSS200;Body;Body;Body;Body;Body;Body;Body;Body;Body;Body;Body;Body;Body;Body;Body;Body;Body;Body;Body;Body;Body;Body;Body	-0.0586831	-0.137721	0.0203549	-1.46512	0.144643
cg02227431	chr1	37322593	GRIK3	Body	-0.0580396	-0.136241	0.0201614	-1.46456	0.144795
cg24935571	chr2	155564803	KCNJ3;KCNJ3;KCNJ3	Body;Body;Body	-0.0840645	-0.197354	0.0292251	-1.46426	0.144878
cg08388550	chr5	7749937	ADCY2	Body	-0.070842	-0.166313	0.0246291	-1.46425	0.144881
cg02648422	chr18	4068843	DLGAP1;DLGAP1	5'UTR;5'UTR	-0.0594812	-0.139649	0.0206871	-1.46411	0.144919
cg00804055	chr21	31015180	GRIK1;GRIK1	Body;Body	-0.0674001	-0.158255	0.023455	-1.46389	0.14498
cg08512142	chr11	88796227	GRM5	5'UTR	-0.0863584	-0.202775	0.0300581	-1.46381	0.145
cg16124935	chr11	70559616	SHANK2	Body	-0.0962733	-0.226061	0.0335142	-1.46376	0.145015
cg24577609	chr1	37271778	GRIK3	Body	-0.0878621	-0.206355	0.0306313	-1.4632	0.145168
cg27068206	chr11	70559053	SHANK2	Body	-0.113823	-0.267335	0.03969	-1.46312	0.145189
cg06512271	chr5	7394927	ADCY2	TSS1500	0.0950023	-0.0331291	0.223134	1.4631	0.145194
cg06690505	chr1	53579437	SLC1A7;SLC1A7;SLC1A7;SLC1A7;SLC1A7	Body;Body;Body;Body;Body	-0.0745785	-0.175198	0.026041	-1.46261	0.145329
cg06132335	chr11	70754349	SHANK2	Body	-0.0562354	-0.132115	0.0196445	-1.46244	0.145374
cg02062137	chr6	34029733	GRM4;GRM4;GRM4;GRM4;GRM4;GRM4	Body;Body;Body;Body;Body;5'UTR	-0.0845508	-0.198668	0.0295664	-1.46205	0.145481
cg19302854	chr1	167789397	ADCY10;ADCY10;ADCY10	Body;Body;Body	0.18599	-0.065191	0.437171	1.46116	0.145725
cg26626089	chr19	54385865	PRKCG	1stExon	0.0839598	-0.0294707	0.19739	1.46062	0.145873
cg27318000	chr18	3845667	DLGAP1;DLGAP1	TSS1500;Body	-0.101785	-0.239348	0.0357782	-1.46008	0.146021
cg16560522	chr5	7797712	ADCY2	Body	-0.0673622	-0.158414	0.0236892	-1.45991	0.146069
cg03159156	chr11	64026276	PLCB3	Body	-0.0766968	-0.180439	0.0270458	-1.45887	0.146355
cg27324541	chr19	2650826	GNG7	5'UTR	-0.113911	-0.267998	0.0401767	-1.45879	0.146376
cg16558263	chr6	35994761	MAPK14;MAPK14;MAPK14;MAPK14	TSS1500;TSS1500;TSS1500;TSS1500	-0.0711469	-0.167433	0.0251397	-1.4581	0.146567
cg11092558	chr6	146623029	GRM1;GRM1;GRM1;GRM1	Body;Body;Body;Body	-0.0964405	-0.227006	0.0341248	-1.45756	0.146714
cg03303857	chr11	120619307	GRIK4	Body	-0.073363	-0.172704	0.0259782	-1.45728	0.146792
cg17330842	chr11	70505722	SHANK2;SHANK2;SHANK2	Body;Body;Body	-0.0861816	-0.202914	0.0305507	-1.45687	0.146906
cg04837420	chr12	6950109	GNB3;GNB3;GNB3;GNB3	1stExon;1stExon;5'UTR;5'UTR	-0.0820031	-0.193088	0.0290822	-1.4567	0.146953
cg00822961	chr16	84861753	CRISPLD2	5'UTR	-0.116595	-0.274571	0.0413812	-1.45641	0.147032
cg08973955	chr17	64510584	PRKCA	Body	-0.0710194	-0.167286	0.0252472	-1.45579	0.147205
cg19580166	chr1	84629965	PRKACB;PRKACB;PRKACB;PRKACB;PRKACB;PRKACB;PRKACB;PRKACB;PRKACB;PRKACB;PRKACB;PRKACB;PRKACB;PRKACB;PRKACB	TSS1500;TSS1500;TSS1500;5'UTR;5'UTR;5'UTR;5'UTR;1stExon;1stExon;1stExon;1stExon;Body;Body;Body;Body	-0.0990091	-0.233226	0.0352076	-1.45568	0.147235
cg04907257	chr5	7395318	ADCY2	TSS1500	0.0783079	-0.0278564	0.184472	1.45554	0.147273
cg09642468	chr3	53556216	CACNA1D;CACNA1D;CACNA1D	Body;Body;Body	-0.102487	-0.241463	0.036489	-1.45521	0.147365
cg23962495	chr16	24048274	PRKCB;PRKCB	Body;Body	-0.0500162	-0.117931	0.0178986	-1.45326	0.147904
cg05704705	chr3	7492449	GRM7;GRM7	Body;Body	-0.0829444	-0.195575	0.0296866	-1.4532	0.14792
cg02392737	chr16	4136367	ADCY9	Body	-0.0921197	-0.217227	0.032988	-1.453	0.147976
cg27112280	chr1	186870196	PLA2G4A	Body	-0.0967851	-0.228325	0.0347547	-1.45194	0.148271
cg13137610	chr11	70444120	SHANK2;SHANK2;SHANK2	Body;Body;Body	-0.0807087	-0.190401	0.0289832	-1.45192	0.148276
cg02519210	chr15	52416301	GNB5;GNB5	Body;Body	-0.0893288	-0.210763	0.0321051	-1.4516	0.148364
cg13228862	chr18	3729405	DLGAP1;DLGAP1	Body;Body	-0.11974	-0.282542	0.0430621	-1.45136	0.148431
cg05907538	chr11	120501116	GRIK4;GRIK4;GRIK4	5'UTR;5'UTR;5'UTR	-0.0562769	-0.132802	0.0202481	-1.45119	0.14848
cg19965023	chr17	72838366	GRIN2C	3'UTR	-0.072958	-0.172178	0.0262622	-1.45101	0.14853
cg25510907	chr19	13364234	CACNA1A;CACNA1A;CACNA1A;CACNA1A;CACNA1A	Body;Body;Body;Body;Body	-0.0720146	-0.169988	0.0259591	-1.45046	0.14868
cg19771083	chr11	70338583	SHANK2;SHANK2;SHANK2;SHANK2;SHANK2;SHANK2	ExonBnd;ExonBnd;ExonBnd;Body;Body;Body	-0.0912562	-0.215462	0.0329501	-1.44982	0.148859
cg08886546	chr19	19051335	HOMER3;HOMER3;HOMER3;HOMER3;HOMER3	TSS1500;TSS1500;5'UTR;TSS200;TSS1500	0.127343	-0.0459814	0.300668	1.44981	0.148862
cg05933578	chr6	34034718	GRM4;GRM4;GRM4;GRM4;GRM4;GRM4	Body;Body;Body;Body;Body;5'UTR	-0.0841055	-0.198609	0.0303977	-1.44945	0.148963
cg02908052	chr3	4675051	ITPR1;ITPR1;ITPR1	Body;Body;Body	-0.0614398	-0.145089	0.0222094	-1.44939	0.148981
cg21612334	chr5	36606446	SLC1A3;SLC1A3	TSS200;TSS200	-0.187515	-0.442824	0.0677941	-1.44933	0.148997
cg00034300	chr3	171496417	PLD1;PLD1	5'UTR;5'UTR	-0.0567889	-0.134192	0.0206139	-1.44778	0.149428
cg25295659	chr12	26974528	ITPR2	Body	-0.0599271	-0.141612	0.021758	-1.44769	0.149453
cg12803926	chr15	42441017	PLA2G4F;PLA2G4F	Body;Body	-0.0501099	-0.11843	0.0182098	-1.44735	0.149549
cg00091960	chr7	126829514	GRM8;GRM8;GRM8	Body;Body;Body	-0.0866793	-0.204882	0.0315233	-1.44705	0.149632
cg13422701	chr12	2488799	CACNA1C;CACNA1C;CACNA1C;CACNA1C;CACNA1C;CACNA1C;CACNA1C;CACNA1C;CACNA1C;CACNA1C;CACNA1C;CACNA1C;CACNA1C;CACNA1C;CACNA1C;CACNA1C;CACNA1C;CACNA1C;CACNA1C;CACNA1C;CACNA1C;CACNA1C;CACNA1C	Body;Body;Body;Body;Body;Body;Body;Body;Body;Body;Body;Body;Body;Body;Body;Body;Body;Body;Body;Body;Body;Body;Body	-0.0532175	-0.125848	0.0194127	-1.44588	0.14996
cg08319489	chr1	68316289	GNG12-AS1	Body	-0.0734045	-0.173628	0.0268191	-1.44527	0.150132
cg20408693	chr12	46767289	SLC38A2	TSS1500	-0.206492	-0.488443	0.0754587	-1.44519	0.150153
cg17540575	chr19	42504627	GRIK5	Body	-0.0592532	-0.140187	0.0216808	-1.4447	0.150292
cg24495832	chr6	35996759	MAPK14;MAPK14;MAPK14;MAPK14	Body;Body;Body;Body	-0.135928	-0.321603	0.0497465	-1.44462	0.150314
cg25113360	chr11	120530355	GRIK4	TSS1500	-0.0715168	-0.16931	0.0262764	-1.4431	0.150742
cg25301837	chr1	37412377	GRIK3	Body	-0.11528	-0.27297	0.0424105	-1.44259	0.150883
cg17839232	chr5	36686601	SLC1A3;SLC1A3	3'UTR;3'UTR	-0.0870336	-0.206108	0.032041	-1.44233	0.150958
cg16737749	chr4	87308061	MAPK10	5'UTR	-0.0715802	-0.169521	0.0263603	-1.4422	0.150993
cg20586366	chr19	17624940	PGLS	Body	0.0504113	-0.018594	0.119417	1.44159	0.151167
cg25103338	chr3	171528663	PLD1;PLD1	TSS1500;TSS1500	-0.111084	-0.263159	0.0409915	-1.44141	0.151217
cg12370175	chr3	123031942	ADCY5	Body	-0.135456	-0.320915	0.0500025	-1.44128	0.151254
cg24445167	chr12	2383231	CACNA1C;CACNA1C;CACNA1C;CACNA1C;CACNA1C;CACNA1C;CACNA1C;CACNA1C;CACNA1C;CACNA1C;CACNA1C;CACNA1C;CACNA1C;CACNA1C;CACNA1C;CACNA1C;CACNA1C;CACNA1C;CACNA1C;CACNA1C;CACNA1C;CACNA1C;CACNA1C	Body;Body;Body;Body;Body;Body;Body;Body;Body;Body;Body;Body;Body;Body;Body;Body;Body;Body;Body;Body;Body;Body;Body	-0.0735861	-0.174382	0.0272098	-1.44062	0.15144
cg22865728	chr17	64724248	PRKCA	Body	-0.0653774	-0.154951	0.0241965	-1.44027	0.15154
cg04897749	chr8	131820703	ADCY8	Body	-0.104308	-0.247243	0.0386269	-1.44004	0.151603
cg14660776	chr20	57426138	GNASAS;GNAS	TSS200;3'UTR	-0.101553	-0.240734	0.0376283	-1.43982	0.151667
cg07260221	chr4	158142677	GRIA2;GRIA2;GRIA2	5'UTR;Body;Body	-0.136458	-0.32355	0.0506345	-1.43926	0.151825
cg07354827	chr11	22383930	SLC17A6	Body	-0.0787059	-0.186639	0.029227	-1.43896	0.151908
cg06077359	chr9	114393671	DNAJC25;DNAJC25-GNG10;DNAJC25;DNAJC25-GNG10;DNAJC25	5'UTR;5'UTR;1stExon;1stExon;Body	0.199142	-0.0740299	0.472314	1.43854	0.152027
cg10213756	chr4	102193235	PPP3CA;PPP3CA;PPP3CA	Body;Body;Body	-0.101693	-0.241191	0.0378043	-1.43854	0.152028
cg08166587	chr12	2696048	CACNA1C;CACNA1C;CACNA1C;CACNA1C;CACNA1C;CACNA1C;CACNA1C;CACNA1C;CACNA1C;CACNA1C;CACNA1C;CACNA1C;CACNA1C;CACNA1C;CACNA1C;CACNA1C;CACNA1C;CACNA1C;CACNA1C;CACNA1C;CACNA1C;CACNA1C;CACNA1C	Body;Body;Body;Body;Body;Body;Body;Body;Body;Body;Body;Body;Body;Body;Body;Body;Body;Body;Body;Body;Body;Body;Body	-0.115206	-0.273272	0.0428607	-1.43824	0.152114
cg17175041	chr19	48907149	GRIN2D	Body	0.0661154	-0.0246248	0.156856	1.4378	0.152237
cg22660775	chr2	191795397	GLS;GLS	Body;Body	-0.0928061	-0.22026	0.0346476	-1.43688	0.152499
cg09892357	chr7	93534861	GNGT1	TSS1500	0.0717973	-0.0269077	0.170502	1.43537	0.152926
cg24753760	chr6	101846767	GRIK2;GRIK2;GRIK2	TSS200;TSS200;TSS200	0.0874576	-0.032782	0.207697	1.43531	0.152944
cg24640697	chr1	84970057	GNG5	Body	-0.0482498	-0.114604	0.0181042	-1.43491	0.153058
cg07033210	chr9	80596357	GNAQ	Body	0.0950183	-0.0356688	0.225705	1.43473	0.153109
cg22651463	chr2	191752067	GLS;GLS	Body;Body	-0.135371	-0.321566	0.050824	-1.43468	0.153125
cg24065478	chr6	146474298	GRM1;GRM1;GRM1;GRM1	Body;Body;Body;Body	-0.0878648	-0.208747	0.0330176	-1.43433	0.153225
cg12333189	chr5	152870757	GRIA1;GRIA1;GRIA1;GRIA1;GRIA1;GRIA1;GRIA1;GRIA1	TSS1500;TSS1500;TSS200;5'UTR;Body;Body;Body;Body	-0.0964156	-0.229127	0.036296	-1.43362	0.153426
cg17892830	chr9	71630533	PRKACG	TSS1500	-0.147701	-0.351022	0.0556193	-1.4335	0.153459
cg08519239	chr7	126577434	GRM8;GRM8;GRM8	Body;Body;Body	-0.0901271	-0.214258	0.0340034	-1.43276	0.153672
cg13890558	chr1	37417183	GRIK3	Body	-0.122408	-0.291001	0.0461845	-1.43274	0.153677
cg14000730	chr3	171529077	PLD1;PLD1	TSS1500;TSS1500	-0.074901	-0.17809	0.0282882	-1.43235	0.153788
cg25900963	chr12	14058983	GRIN2B	5'UTR	-0.136225	-0.323937	0.051488	-1.43205	0.153874
cg17446536	chr20	57477170	GNAS;GNAS;GNAS;GNAS;GNAS;GNAS;GNAS;GNAS;GNAS	3'UTR;Body;3'UTR;Body;Body;Body;Body;Body;Body	-0.130956	-0.311473	0.0495606	-1.43154	0.154019
cg26678852	chr1	68297929	GNG12	5'UTR	-0.220381	-0.524165	0.0834037	-1.43154	0.15402
cg13948330	chr11	70559064	SHANK2	Body	-0.0765182	-0.182003	0.0289668	-1.43143	0.154052
cg12043631	chr11	70643814	SHANK2	Body	-0.0869338	-0.206784	0.0329165	-1.43135	0.154075
cg16868066	chr15	42130989	PLA2G4B;JMJD7-PLA2G4B;JMJD7-PLA2G4B	TSS200;Body;Body	-0.0880569	-0.209461	0.0333475	-1.43128	0.154094
cg16868066.1	chr15	42130989	PLA2G4B;JMJD7-PLA2G4B;JMJD7-PLA2G4B	TSS200;Body;Body	-0.0880569	-0.209461	0.0333475	-1.43128	0.154094
cg05624711	chr2	191815399	GLS	Body	-0.094471	-0.224726	0.0357845	-1.43119	0.154119
cg25144574	chr5	36655019	SLC1A3;SLC1A3	Body;Body	-0.0647736	-0.154114	0.0245669	-1.43069	0.154263
cg11480627	chr11	70672876	SHANK2	Body	-0.139691	-0.332387	0.0530064	-1.4305	0.154318
cg08884490	chr22	51160651	SHANK3	Body	-0.199405	-0.474475	0.0756656	-1.4305	0.154318
cg06534542	chr22	51123742	SHANK3	Body	-0.0843584	-0.2009	0.0321832	-1.42838	0.154926
cg19988204	chr8	144798331	MAPK15	TSS200	0.175921	-0.0671481	0.418989	1.42818	0.154983
cg15692593	chr6	101993140	GRIK2;GRIK2;GRIK2	Body;Body;Body	-0.0885641	-0.21096	0.0338317	-1.42786	0.155074
cg25556087	chr20	8126124	PLCB1;PLCB1	Body;Body	0.073418	-0.0280637	0.1749	1.42761	0.155146
cg16415870	chr3	6904261	GRM7;GRM7	Body;Body	0.0795097	-0.0304117	0.189431	1.42736	0.155219
cg07489153	chr3	142499641	TRPC1;TRPC1	Body;Body	-0.0908617	-0.216517	0.0347934	-1.42691	0.155349
cg18997188	chr20	57463270	GNAS;GNAS;GNAS;GNAS	3'UTR;3'UTR;TSS1500;Body	-0.0913324	-0.217658	0.0349929	-1.42669	0.155411
cg16737409	chr20	57428366	GNAS;GNAS;GNAS;GNAS	5'UTR;1stExon;1stExon;3'UTR	-0.11764	-0.280552	0.045273	-1.42493	0.155918
cg01062175	chr1	68481609	GNG12-AS1	Body	-0.120686	-0.287819	0.0464465	-1.42493	0.155921
cg00463631	chr4	158144020	GRIA2;GRIA2;GRIA2	Body;Body;Body	-0.112899	-0.269311	0.0435129	-1.42435	0.156088
cg17567700	chr22	51112218	SHANK3	TSS1500	0.0758945	-0.0292635	0.181052	1.42418	0.156137
cg00792185	chr16	9855960	GRIN2A;GRIN2A	3'UTR;3'UTR	-0.0941461	-0.224619	0.0363269	-1.42389	0.156219
cg04780380	chr20	57412945	GNASAS	Body	-0.0783551	-0.186953	0.0302429	-1.42378	0.156253
cg27032548	chr15	52421104	GNB5;GNB5	Body;Body	-0.0863872	-0.2062	0.0334256	-1.4228	0.156537
cg03475322	chr16	56358501	GNAO1;GNAO1	Body;Body	-0.0673907	-0.160862	0.0260806	-1.42271	0.156561
cg09124982	chr4	87038816	MAPK10;MAPK10;MAPK10	Body;Body;Body	-0.0725365	-0.17316	0.0280875	-1.4225	0.156624
cg00652835	chr11	70382380	SHANK2;SHANK2;SHANK2	Body;Body;Body	-0.0807283	-0.192752	0.0312958	-1.42203	0.156757
cg03797429	chr19	19051319	HOMER3;HOMER3;HOMER3;HOMER3;HOMER3	5'UTR;TSS1500;TSS1500;TSS200;TSS1500	0.121432	-0.0471551	0.29002	1.42136	0.156952
cg09495728	chr3	171483594	PLD1;PLD1	5'UTR;5'UTR	-0.074663	-0.1784	0.0290735	-1.42027	0.15727
cg12076142	chr3	123108939	ADCY5;ADCY5	Body;Body	-0.0588972	-0.14073	0.0229356	-1.42024	0.157277
cg09433875	chr11	70455637	SHANK2;SHANK2	Body;Body	-0.0985073	-0.235436	0.0384217	-1.41961	0.157461
cg23940413	chr1	182359608	GLUL;GLUL;GLUL	5'UTR;5'UTR;5'UTR	0.107474	-0.04196	0.256907	1.41922	0.157575
cg00589864	chr2	68478328	PPP3R1	Body	-0.168781	-0.403546	0.0659829	-1.41869	0.157728
cg12393201	chr15	52428848	GNB5;GNB5	Body;Body	-0.0439336	-0.105053	0.0171857	-1.41845	0.157799
cg13562189	chr22	19788063	GNB1L	Body	-0.0814391	-0.194788	0.0319101	-1.41779	0.157993
cg02478409	chr6	33589019	ITPR3	TSS200	-0.206454	-0.493822	0.0809136	-1.41769	0.15802
cg18272286	chr3	4781777	ITPR1;ITPR1;ITPR1	Body;Body;Body	0.0781634	-0.0306508	0.186978	1.41747	0.158085
cg03511974	chr1	53568259	SLC1A7	Body	-0.0835653	-0.199909	0.0327784	-1.41736	0.158118
cg25367568	chr20	57428437	GNAS;GNAS;GNAS;GNAS	5'UTR;1stExon;1stExon;3'UTR	-0.121487	-0.290645	0.0476717	-1.4172	0.158164
cg25802363	chr20	3154102	LZTS3;LZTS3	5'UTR;1stExon	0.0857173	-0.033648	0.205083	1.41705	0.158206
cg11322732	chr12	49177593	ADCY6	5'UTR	-0.0819217	-0.19603	0.0321862	-1.4167	0.158308
cg17604429	chr5	7827133	ADCY2	3'UTR	-0.0728098	-0.174344	0.028724	-1.41506	0.158789
cg23425324	chr12	26986193	ITPR2	TSS200	0.119069	-0.0469933	0.28513	1.41489	0.158838
cg27167613	chr19	42569967	GRIK5	TSS200	-0.0740149	-0.177245	0.029215	-1.41485	0.158851
cg17006204	chr11	70448210	SHANK2;SHANK2	Body;Body	-0.0914124	-0.218909	0.0360839	-1.41483	0.158857
cg12848502	chr9	80569320	GNAQ	Body	0.062802	-0.0247939	0.150398	1.41477	0.158874
cg07967373	chr8	144802244	MAPK15	Body	-0.0774479	-0.185477	0.0305809	-1.41471	0.158893
cg22001510	chr20	8112368	PLCB1;PLCB1	TSS1500;TSS1500	-0.160867	-0.385256	0.0635215	-1.41469	0.158896
cg14023451	chr6	24489887	GPLD1;GPLD1	TSS200;TSS200	-0.0606498	-0.145298	0.0239988	-1.41386	0.159142
cg24460711	chr12	2739918	CACNA1C;CACNA1C;CACNA1C;CACNA1C;CACNA1C;CACNA1C;CACNA1C;CACNA1C;CACNA1C;CACNA1C;CACNA1C;CACNA1C;CACNA1C;CACNA1C;CACNA1C;CACNA1C;CACNA1C;CACNA1C;CACNA1C;CACNA1C;CACNA1C;CACNA1C;CACNA1C	Body;Body;Body;Body;Body;Body;Body;Body;Body;Body;Body;Body;Body;Body;Body;Body;Body;Body;Body;Body;Body;Body;Body	-0.0734508	-0.176023	0.0291213	-1.41307	0.159373
cg09432792	chr16	56352311	GNAO1;GNAO1	Body;Body	-0.165458	-0.396539	0.0656238	-1.41292	0.159417
cg20446138	chr12	26785010	ITPR2;ITPR2	ExonBnd;Body	-0.0895142	-0.214548	0.0355191	-1.41274	0.15947
cg09558195	chr6	146350585	GRM1;GRM1	5'UTR;5'UTR	0.127448	-0.0506279	0.305524	1.41229	0.159602
cg10249235	chr2	25107075	ADCY3	Body	-0.0641421	-0.153765	0.0254811	-1.41227	0.159607
cg04048452	chr1	186913674	PLA2G4A	Body	-0.0911084	-0.218416	0.0361994	-1.41221	0.159625
cg07568089	chr6	36057634	MAPK14;MAPK14;MAPK14;MAPK14	Body;Body;Body;Body	-0.0922181	-0.2211	0.0366633	-1.41196	0.159699
cg11779586	chr11	120589050	GRIK4;GRIK4;GRIK4	Body;Body;Body	-0.080176	-0.192233	0.031881	-1.41189	0.159719
cg03616148	chr16	9911529	GRIN2A;GRIN2A;GRIN2A	Body;Body;Body	-0.0815692	-0.195585	0.0324462	-1.41175	0.15976
cg13504602	chr1	235808105	MIR5096;GNG4;GNG4;GNG4	Body;5'UTR;5'UTR;5'UTR	-0.0756306	-0.181386	0.0301252	-1.4112	0.159921
cg05346491	chr19	48917104	GRIN2D	Body	-0.0468307	-0.112335	0.0186734	-1.41078	0.160047
cg12696047	chr16	10187350	GRIN2A;GRIN2A;GRIN2A	Body;Body;Body	-0.0756077	-0.181433	0.0302176	-1.40985	0.16032
cg12394789	chr16	4030239	ADCY9	Body	-0.080181	-0.192417	0.032055	-1.40973	0.160356
cg07571770	chr11	120384015	GRIK4	5'UTR	-0.0874899	-0.209999	0.0350192	-1.40924	0.1605
cg03466124	chr3	179168156	GNB4	5'UTR	0.109163	-0.043837	0.262162	1.40793	0.160888
cg21019003	chr19	48564662	PLA2G4C;PLA2G4C;PLA2G4C	Body;Body;Body	-0.124038	-0.297907	0.0498304	-1.40777	0.160936
cg01553910	chr6	34063706	GRM4;GRM4;GRM4;GRM4;GRM4;GRM4	Body;Body;Body;Body;Body;5'UTR	-0.0817512	-0.196417	0.0329148	-1.40688	0.161199
cg22491927	chr19	13617091	CACNA1A;CACNA1A;CACNA1A;CACNA1A	5'UTR;1stExon;1stExon;5'UTR	-0.139548	-0.335309	0.0562135	-1.40667	0.16126
cg13843366	chr12	2429573	CACNA1C;CACNA1C;CACNA1C;CACNA1C;CACNA1C;CACNA1C;CACNA1C;CACNA1C;CACNA1C;CACNA1C;CACNA1C;CACNA1C;CACNA1C;CACNA1C;CACNA1C;CACNA1C;CACNA1C;CACNA1C;CACNA1C;CACNA1C;CACNA1C;CACNA1C;CACNA1C	Body;Body;Body;Body;Body;Body;Body;Body;Body;Body;Body;Body;Body;Body;Body;Body;Body;Body;Body;Body;Body;Body;Body	-0.0824696	-0.198164	0.033225	-1.40662	0.161275
cg06489744	chr11	70557772	SHANK2	Body	0.0946345	-0.0381665	0.227435	1.40619	0.161402
cg23468883	chr15	83521414	HOMER2;HOMER2	Body;Body	0.0690738	-0.0278805	0.166028	1.40586	0.1615
cg14093720	chr18	3712400	DLGAP1;DLGAP1	Body;Body	-0.0647364	-0.155612	0.0261395	-1.40571	0.161544
cg02360587	chr17	64575563	PRKCA	Body	-0.0892462	-0.214566	0.036074	-1.40529	0.161671
cg08001123	chr16	9943686	GRIN2A;GRIN2A;GRIN2A	Body;Body;Body	-0.140508	-0.337836	0.0568206	-1.4051	0.161726
cg14679346	chr19	2532254	GNG7	5'UTR	-0.0893161	-0.214787	0.0361546	-1.4047	0.161844
cg06465194	chr11	120531034	GRIK4	1stExon	-0.0817546	-0.196618	0.0331083	-1.40452	0.161897
cg10951859	chr16	10276369	GRIN2A;GRIN2A;GRIN2A	5'UTR;TSS1500;TSS200	0.0998809	-0.040481	0.240243	1.4042	0.161993
cg02631082	chr19	51192440	SHANK1	Body	-0.105412	-0.253606	0.0427817	-1.40364	0.162159
cg12035530	chr12	2463761	CACNA1C;CACNA1C;CACNA1C;CACNA1C;CACNA1C;CACNA1C;CACNA1C;CACNA1C;CACNA1C;CACNA1C;CACNA1C;CACNA1C;CACNA1C;CACNA1C;CACNA1C;CACNA1C;CACNA1C;CACNA1C;CACNA1C;CACNA1C;CACNA1C;CACNA1C;CACNA1C	Body;Body;Body;Body;Body;Body;Body;Body;Body;Body;Body;Body;Body;Body;Body;Body;Body;Body;Body;Body;Body;Body;Body	-0.0915227	-0.220215	0.03717	-1.40337	0.162241
cg06950695	chr1	186798047	PLA2G4A;PLA2G4A	1stExon;5'UTR	-0.130765	-0.314724	0.0531943	-1.4027	0.162438
cg25909396	chr17	64300729	PRKCA	Body	0.0812525	-0.0330792	0.195584	1.40238	0.162534
cg05826576	chr8	144803258	MAPK15	Body	-0.190522	-0.458616	0.0775724	-1.40234	0.162547
cg10443999	chr11	35355993	SLC1A2;SLC1A2;SLC1A2	Body;5'UTR;5'UTR	-0.0652613	-0.157105	0.0265822	-1.40218	0.162595
cg15994455	chr12	26775802	ITPR2	Body	-0.0819073	-0.197198	0.0333834	-1.40192	0.162671
cg09890339	chr12	2734150	CACNA1C;CACNA1C;CACNA1C;CACNA1C;CACNA1C;CACNA1C;CACNA1C;CACNA1C;CACNA1C;CACNA1C;CACNA1C;CACNA1C;CACNA1C;CACNA1C;CACNA1C;CACNA1C;CACNA1C;CACNA1C;CACNA1C;CACNA1C;CACNA1C;CACNA1C;CACNA1C	Body;Body;Body;Body;Body;Body;Body;Body;Body;Body;Body;Body;Body;Body;Body;Body;Body;Body;Body;Body;Body;Body;Body	-0.07319	-0.176222	0.0298423	-1.40176	0.162719
cg13761436	chr15	42330186	PLA2G4E	Body	-0.0916296	-0.220785	0.0375261	-1.39997	0.163255
cg07505552	chr5	36648568	SLC1A3;SLC1A3;SLC1A3;SLC1A3	Body;Body;Body;Body	-0.0995151	-0.239968	0.0409378	-1.39815	0.163799
cg15814923	chr19	14228610	PRKACA	TSS200	0.0984216	-0.0404887	0.237332	1.39814	0.163801
cg12150964	chr9	80457251	GNAQ	Body	0.0660399	-0.0271707	0.159251	1.3981	0.163815
cg21177958	chr1	37450610	GRIK3	Body	0.113094	-0.0465536	0.272742	1.39789	0.163877
cg03296797	chr16	84870066	CRISPLD2	5'UTR	-0.0641647	-0.154754	0.0264245	-1.39771	0.163932
cg02867288	chr20	57484887	GNAS;GNAS;GNAS;GNAS;GNAS;GNAS;GNAS;GNAS;GNAS	3'UTR;Body;3'UTR;Body;Body;Body;Body;Body;Body	-0.0831894	-0.20064	0.0342609	-1.39769	0.163938
cg27548323	chr11	35294221	SLC1A2;SLC1A2;SLC1A2	Body;Body;Body	-0.143674	-0.346554	0.0592056	-1.39745	0.164009
cg10045571	chr15	42360741	PLA2G4D	3'UTR	-0.0496757	-0.119855	0.0205034	-1.39679	0.164206
cg09399937	chr3	6902843	GRM7;GRM7;GRM7;GRM7	5'UTR;5'UTR;1stExon;1stExon	0.0614049	-0.0253448	0.148155	1.39679	0.164207
cg13234082	chr19	42504694	GRIK5	Body	-0.0708624	-0.171017	0.0292918	-1.39618	0.164389
cg03403991	chr22	51167187	SHANK3	Body	-0.0591068	-0.142652	0.024438	-1.39609	0.164417
cg17221095	chr7	45717651	ADCY1	Body	-0.0807617	-0.194926	0.0334023	-1.39596	0.164457
cg12197329	chr11	70780886	SHANK2	Body	-0.0790735	-0.190862	0.0327148	-1.39582	0.164497
cg04696980	chr19	2586206	GNG7	5'UTR	-0.0910406	-0.219762	0.0376808	-1.39566	0.164546
cg00026239	chr20	8286497	PLCB1;PLCB1	Body;Body	-0.084117	-0.203071	0.0348372	-1.3954	0.164624
cg13344118	chr16	56295857	GNAO1;GNAO1	Body;Body	-0.0624418	-0.150753	0.0258693	-1.39526	0.164666
cg15486374	chr15	83621710	HOMER2;HOMER2;HOMER2;HOMER2	TSS1500;TSS1500;TSS1500;TSS1500	0.0935081	-0.0388336	0.22585	1.39428	0.164964
cg27097169	chr11	70738168	SHANK2	Body	-0.0734174	-0.177325	0.0304906	-1.39427	0.164966
cg05340495	chr14	52327368	GNG2;GNG2	1stExon;5'UTR	-0.16467	-0.397765	0.0684259	-1.39404	0.165034
cg04122657	chr16	4014295	ADCY9	3'UTR	-0.119521	-0.288831	0.0497885	-1.39303	0.165341
cg17604469	chr2	191747443	GLS;GLS	Body;Body	-0.156709	-0.378716	0.0652983	-1.39291	0.165376
cg21202716	chr11	70508022	SHANK2;SHANK2	Body;TSS200	0.107425	-0.0447787	0.259628	1.39276	0.165421
cg15921518	chr5	180664022	GNB2L1	Body	-0.0571525	-0.138152	0.0238471	-1.39235	0.165545
cg00188095	chr7	126209663	GRM8;GRM8;GRM8	Body;Body;Body	0.0920784	-0.0384384	0.222595	1.39215	0.165604
cg14213566	chr11	64018848	PLCB3;PLCB3	TSS200;TSS200	0.13771	-0.057496	0.332916	1.39209	0.165622
cg18854735	chr1	1822972	GNB1	TSS1500	0.0918465	-0.0384352	0.222128	1.39115	0.165907
cg15041664	chr6	102170375	GRIK2;GRIK2;GRIK2	Body;Body;Body	-0.0989596	-0.2394	0.0414811	-1.39047	0.166114
cg26739691	chr7	45637270	ADCY1	Body	-0.108534	-0.262577	0.0455092	-1.39034	0.166155
cg07680260	chr11	88285769	GRM5;GRM5	Body;Body	-0.0727933	-0.176162	0.0305751	-1.38963	0.166368
cg08076125	chr6	146350230	GRM1;GRM1	5'UTR;5'UTR	0.127896	-0.0538462	0.309639	1.38867	0.166661
cg13523557	chr7	45613725	ADCY1	TSS1500	-0.0884548	-0.214174	0.0372644	-1.3884	0.166741
cg03210680	chr21	31132600	GRIK1-AS1;GRIK1;GRIK1	Body;Body;Body	-0.113036	-0.273741	0.0476691	-1.38798	0.166869
cg14009628	chr11	35308372	SLC1A2;SLC1A2;SLC1A2	Body;Body;Body	-0.0729956	-0.176805	0.0308137	-1.38758	0.166992
cg04658038	chr17	64800166	PRKCA	3'UTR	-0.0903688	-0.218955	0.0382175	-1.38682	0.167222
cg09848191	chr11	35343756	SLC1A2;SLC1A2;SLC1A2	Body;5'UTR;5'UTR	-0.0677073	-0.164083	0.0286687	-1.38632	0.167375
cg14455308	chr20	57447034	GNAS;GNAS;GNAS;GNAS;GNAS;LOC101927932	3'UTR;5'UTR;Body;3'UTR;3'UTR;Body	-0.0942892	-0.228515	0.039937	-1.38618	0.167416
cg14607415	chr1	84629002	PRKACB;PRKACB;PRKACB;PRKACB;PRKACB;PRKACB;PRKACB;PRKACB;PRKACB;PRKACB;PRKACB	TSS1500;TSS1500;TSS1500;TSS1500;TSS1500;TSS1500;TSS1500;Body;Body;Body;Body	-0.0895084	-0.216929	0.0379125	-1.38618	0.167418
cg09603795	chr10	75256221	PPP3CB;PPP3CB;PPP3CB	TSS1500;TSS1500;TSS1500	-0.115936	-0.281005	0.0491335	-1.38595	0.167488
cg07139788	chr22	22171156	MAPK1;MAPK1	Body;Body	-0.159339	-0.386288	0.0676092	-1.38545	0.167639
cg07938763	chr19	2516966	GNG7	Body	-0.0632976	-0.153479	0.0268839	-1.38505	0.167761
cg10042675	chr9	114393101	DNAJC25;DNAJC25-GNG10;DNAJC25	TSS1500;TSS1500;TSS1500	-0.122769	-0.297716	0.0521779	-1.38477	0.167846
cg03110120	chr9	80366833	GNAQ	Body	-0.0719389	-0.174467	0.0305889	-1.38458	0.167905
cg10838565	chr20	57451817	GNAS;GNAS;GNAS;GNAS;GNAS;LOC101927932	3'UTR;5'UTR;Body;3'UTR;3'UTR;Body	0.105094	-0.0447299	0.254917	1.38418	0.168028
cg18522549	chr11	62473861	BSCL2;GNG3;BSCL2;BSCL2	Body;TSS1500;Body;TSS200	0.110766	-0.047185	0.268717	1.38382	0.168137
cg06210871	chr11	70643833	SHANK2	Body	-0.0807347	-0.195909	0.0344395	-1.38325	0.168312
cg00083028	chr16	50327352	ADCY7;ADCY7	Body;Body	-0.0868723	-0.210827	0.0370827	-1.38297	0.168397
cg12156926	chr3	7424102	GRM7;GRM7	Body;Body	-0.0793819	-0.192654	0.0338906	-1.38291	0.168417
cg27034544	chr6	36097191	MAPK13;MAPK13	TSS1500;TSS1500	-0.0891614	-0.216514	0.0381915	-1.38154	0.168835
cg22337620	chr18	3689357	DLGAP1;DLGAP1;DLGAP1;DLGAP1;DLGAP1;DLGAP1;DLGAP1;DLGAP1;DLGAP1	Body;Body;Body;Body;Body;Body;Body;Body;Body	0.0854901	-0.0366344	0.207615	1.38137	0.168889
cg20554943	chr20	57429025	GNAS;GNAS;GNAS;GNAS;GNAS	1stExon;1stExon;1stExon;3'UTR;5'UTR	-0.116973	-0.284088	0.0501412	-1.38124	0.168928
cg16288284	chr11	70552108	SHANK2	Body	-0.0864991	-0.210091	0.0370924	-1.38108	0.168977
cg03100024	chr19	42571402	GRIK5	TSS1500	-0.0739442	-0.179609	0.031721	-1.38092	0.169027
cg21388665	chr5	7519455	ADCY2	Body	-0.11058	-0.268627	0.0474666	-1.38066	0.169105
cg03964938	chr16	84898513	CRISPLD2	Body	-0.0718349	-0.174505	0.0308358	-1.38065	0.169108
cg17554032	chr3	123019127	ADCY5;ADCY5;ADCY5;ADCY5	ExonBnd;ExonBnd;Body;Body	-0.066561	-0.1617	0.0285779	-1.38057	0.169134
cg17440376	chr18	3895526	DLGAP1-AS3;DLGAP1;DLGAP1	Body;5'UTR;5'UTR	-0.0838287	-0.203682	0.0360246	-1.38019	0.169251
cg15724116	chr17	64781874	PRKCA;MIR634	Body;TSS1500	-0.0740585	-0.179972	0.0318547	-1.37981	0.169366
cg06039161	chr11	70672835	SHANK2	Body	-0.131087	-0.318646	0.0564711	-1.37918	0.169562
cg12904871	chr15	42343744	PLA2G4E	TSS1500	-0.093542	-0.22751	0.0404263	-1.37785	0.169972
cg06246312	chr4	86965186	MAPK10;MAPK10;MAPK10;MAPK10	Body;Body;Body;Body	-0.187101	-0.45507	0.0808671	-1.37781	0.169983
cg10222789	chr19	48564772	PLA2G4C;PLA2G4C;PLA2G4C	Body;Body;Body	-0.0724655	-0.176272	0.0313408	-1.37754	0.170067
cg26531995	chr5	78810173	HOMER1	TSS1500	0.0997313	-0.0431854	0.242648	1.37703	0.170222
cg24991452	chr6	35996059	MAPK14;MAPK14;MAPK14;MAPK14	Body;Body;Body;Body	0.0966741	-0.041863	0.235211	1.37702	0.170227
cg03030267	chr20	57394000	GNASAS;MIR298;MIR296	Body;TSS1500;TSS1500	-0.0540611	-0.131542	0.0234198	-1.37685	0.170279
cg09103617	chr12	2378688	CACNA1C-IT3;CACNA1C;CACNA1C;CACNA1C;CACNA1C;CACNA1C;CACNA1C;CACNA1C;CACNA1C;CACNA1C;CACNA1C;CACNA1C;CACNA1C;CACNA1C;CACNA1C;CACNA1C;CACNA1C;CACNA1C;CACNA1C;CACNA1C;CACNA1C;CACNA1C;CACNA1C;CACNA1C	TSS1500;Body;Body;Body;Body;Body;Body;Body;Body;Body;Body;Body;Body;Body;Body;Body;Body;Body;Body;Body;Body;Body;Body;Body	-0.0534398	-0.130037	0.0231576	-1.37672	0.170318
cg23891190	chr1	1822194	GNB1	5'UTR	0.175483	-0.0760753	0.427041	1.37655	0.170371
cg25230157	chr11	62473922	BSCL2;GNG3;BSCL2;BSCL2	Body;TSS1500;Body;TSS200	0.115657	-0.0501569	0.281472	1.37641	0.170415
cg14793110	chr16	9891045	GRIN2A;GRIN2A;GRIN2A	Body;Body;Body	0.0713987	-0.0309726	0.17377	1.37628	0.170454
cg01491932	chr11	70535168	SHANK2	Body	-0.100318	-0.244156	0.0435191	-1.37627	0.170458
cg01939668	chr22	19802768	GNB1L	Body	-0.0834711	-0.203169	0.0362263	-1.37609	0.170513
cg25350635	chr12	49182847	ADCY6	TSS200	0.0601013	-0.0260906	0.146293	1.37598	0.170547
cg20172500	chr3	6902432	GRM7;GRM7	TSS1500;TSS1500	0.0577324	-0.0250728	0.140538	1.37581	0.170601
cg18411237	chr11	70653173	SHANK2	Body	-0.126803	-0.308699	0.0550934	-1.37563	0.170657
cg03045516	chr6	34056530	GRM4;GRM4;GRM4;GRM4;GRM4;GRM4	Body;Body;Body;Body;Body;5'UTR	-0.0742947	-0.180894	0.0323046	-1.37531	0.170756
cg16810673	chr9	80620365	GNAQ	Body	-0.101408	-0.246925	0.0441095	-1.37516	0.170802
cg13936968	chr6	36097423	MAPK13	TSS1500	-0.0780721	-0.190117	0.0339731	-1.37499	0.170855
cg20101501	chr16	56225848	LOC283856;GNAO1;GNAO1;GNAO1;GNAO1	TSS1500;5'UTR;5'UTR;1stExon;1stExon	0.0555879	-0.0241992	0.135375	1.37481	0.170909
cg06931772	chr17	64634380	PRKCA	Body	-0.0945731	-0.230328	0.0411816	-1.3747	0.170943
cg04005969	chr19	51171247	SHANK1	Body	0.0675933	-0.0294436	0.16463	1.37456	0.170988
cg07502066	chr1	110091086	GNAI3	TSS200	0.169862	-0.0740713	0.413796	1.37411	0.171127
cg23892566	chr15	83612440	HOMER2;HOMER2	Body;Body	-0.0691404	-0.16849	0.0302087	-1.3733	0.171379
cg03527683	chr7	126752816	GRM8;GRM8;GRM8	Body;Body;Body	-0.0703534	-0.171455	0.0307487	-1.37316	0.171422
cg14090520	chr3	4783557	ITPR1;ITPR1;ITPR1	Body;Body;Body	-0.0554121	-0.135057	0.0242333	-1.3729	0.171501
cg24569493	chr16	84878563	CRISPLD2	Body	-0.0779792	-0.19007	0.0341116	-1.37279	0.171535
cg06872721	chr19	19040258	HOMER3;HOMER3;HOMER3;HOMER3;HOMER3	Body;Body;Body;Body;Body	-0.155825	-0.379843	0.0681918	-1.37263	0.171586
cg13536522	chr19	51170017	SHANK1	Body	0.0690956	-0.0303099	0.168501	1.37163	0.171897
cg21375506	chr17	64470354	PRKCA	Body	-0.0843774	-0.205808	0.0370532	-1.37118	0.172037
cg23715749	chr1	37413867	GRIK3	Body	-0.0790947	-0.192944	0.0347546	-1.37092	0.172116
cg02736560	chr1	68257754	GNG12	5'UTR	-0.0539591	-0.131645	0.0237264	-1.37063	0.172207
cg15243478	chr12	2255779	CACNA1C;CACNA1C;CACNA1C;CACNA1C;CACNA1C;CACNA1C;CACNA1C;CACNA1C;CACNA1C;CACNA1C;CACNA1C;CACNA1C;CACNA1C;CACNA1C;CACNA1C;CACNA1C;CACNA1C;CACNA1C;CACNA1C;CACNA1C;CACNA1C;CACNA1C;CACNA1C	Body;Body;Body;Body;Body;Body;Body;Body;Body;Body;Body;Body;Body;Body;Body;Body;Body;Body;Body;Body;Body;Body;Body	-0.0601151	-0.146698	0.0264678	-1.37008	0.172378
cg21125969	chr5	7531137	ADCY2	Body	-0.072433	-0.176767	0.0319013	-1.36995	0.172419
cg03791164	chr11	35293872	SLC1A2;SLC1A2;SLC1A2	Body;Body;Body	-0.0594311	-0.145045	0.0261824	-1.36983	0.172456
cg24634422	chr11	35441593	SLC1A2	TSS1500	0.149775	-0.065988	0.365538	1.3698	0.172465
cg15620385	chr12	26986279	ITPR2	TSS200	0.10456	-0.0461115	0.255232	1.3694	0.17259
cg01306397	chr20	57401506	GNAS-AS1	Body	-0.0877205	-0.214214	0.0387729	-1.36845	0.172887
cg09072576	chr22	19838287	GNB1L;C22orf29	5'UTR;3'UTR	-0.0382562	-0.0934298	0.0169174	-1.36825	0.172949
cg03639818	chr11	120487188	GRIK4;GRIK4;GRIK4	5'UTR;5'UTR;5'UTR	-0.0570041	-0.139229	0.0252204	-1.36805	0.173014
cg14241370	chr9	104499850	GRIN3A	1stExon	0.0877286	-0.0389426	0.2144	1.36666	0.173448
cg15812599	chr11	70849065	SHANK2	Body	-0.0705756	-0.172546	0.0313944	-1.36577	0.173725
cg13127820	chr10	75226948	PPP3CB;PPP3CB;PPP3CB;PPP3CB;PPP3CB	Body;Body;Body;Body;Body	-0.0888792	-0.217343	0.0395842	-1.36526	0.173884
cg13211970	chr3	7531263	GRM7;GRM7	Body;Body	-0.0751691	-0.183913	0.0335752	-1.36405	0.174267
cg09778961	chr22	50705546	MAPK11;MAPK11;MAPK11;MAPK11	ExonBnd;ExonBnd;Body;Body	-0.114111	-0.279209	0.0509881	-1.36389	0.174317
cg27333375	chr6	33643411	ITPR3	Body	-0.0536788	-0.131369	0.0240109	-1.36344	0.174458
cg20252529	chr11	70343159	SHANK2;SHANK2;SHANK2	Body;Body;Body	-0.0777452	-0.190333	0.0348422	-1.36264	0.17471
cg11669839	chr20	57426322	GNAS;GNASAS	3'UTR;TSS1500	-0.0560657	-0.137287	0.0251554	-1.36215	0.174863
cg11169463	chr6	33653411	ITPR3	Body	-0.0635139	-0.155541	0.028513	-1.36192	0.174937
cg07364320	chr8	144801895	MAPK15	Body	-0.0597325	-0.146284	0.026819	-1.36186	0.174955
cg17391104	chr1	186886719	PLA2G4A	Body	-0.065048	-0.159332	0.0292358	-1.36142	0.175092
cg24192279	chr7	86416065	GRM3	Body	-0.157111	-0.384853	0.070631	-1.36132	0.175125
cg25720625	chr12	2247784	CACNA1C;CACNA1C;CACNA1C;CACNA1C;CACNA1C;CACNA1C;CACNA1C;CACNA1C;CACNA1C;CACNA1C;CACNA1C;CACNA1C;CACNA1C;CACNA1C;CACNA1C;CACNA1C;CACNA1C;CACNA1C;CACNA1C;CACNA1C;CACNA1C;CACNA1C;CACNA1C	Body;Body;Body;Body;Body;Body;Body;Body;Body;Body;Body;Body;Body;Body;Body;Body;Body;Body;Body;Body;Body;Body;Body	-0.119379	-0.292477	0.05372	-1.36091	0.175254
cg00344734	chr9	80469549	GNAQ	Body	-0.0840449	-0.205948	0.0378585	-1.36048	0.17539
cg24725729	chr12	13741741	GRIN2B	Body	-0.0938152	-0.229919	0.042289	-1.36018	0.175483
cg23055735	chr11	70557464	SHANK2	Body	-0.0939102	-0.230216	0.0423959	-1.35954	0.175685
cg26062700	chr1	167789345	ADCY10;ADCY10;ADCY10	Body;Body;Body	-0.123197	-0.302028	0.0556349	-1.35941	0.175728
cg04708601	chr6	101880078	GRIK2;GRIK2;GRIK2	Body;Body;Body	-0.0513926	-0.126016	0.0232306	-1.35901	0.175854
cg01354782	chr12	26522758	ITPR2	Body	-0.0845457	-0.207333	0.0382412	-1.35874	0.175941
cg12496211	chr12	2193060	CACNA1C;CACNA1C;CACNA1C;CACNA1C;CACNA1C;CACNA1C;CACNA1C;CACNA1C;CACNA1C;CACNA1C;CACNA1C;CACNA1C;CACNA1C;CACNA1C;CACNA1C;CACNA1C;CACNA1C;CACNA1C;CACNA1C;CACNA1C;CACNA1C;CACNA1C;CACNA1C	Body;Body;Body;Body;Body;Body;Body;Body;Body;Body;Body;Body;Body;Body;Body;Body;Body;Body;Body;Body;Body;Body;Body	-0.0655316	-0.160771	0.0297078	-1.35778	0.176243
cg14578894	chr4	87281511	MAPK10;MAPK10;MAPK10	TSS200;TSS200;5'UTR	-0.129868	-0.31876	0.0590247	-1.3567	0.176587
cg04583195	chr3	179165115	GNB4	5'UTR	-0.0705093	-0.173079	0.0320606	-1.35651	0.176647
cg15524050	chr20	57478464	GNAS;GNAS;GNAS;GNAS;GNAS;GNAS;GNAS;GNAS;GNAS	3'UTR;Body;3'UTR;Body;Body;Body;Body;Body;Body	-0.0713859	-0.175289	0.0325172	-1.35575	0.176887
cg21885159	chr19	2645923	GNG7	5'UTR	-0.0806615	-0.198123	0.0367997	-1.35509	0.177098
cg26875958	chr6	146751590	GRM1;GRM1	3'UTR;Body	-0.0770598	-0.189282	0.0351621	-1.35502	0.177119
cg13810332	chr9	114421433	DNAJC25-GNG10	Body	-0.124872	-0.3068	0.0570561	-1.35444	0.177303
cg09305491	chr16	24151191	PRKCB;PRKCB	Body;Body	-0.0670314	-0.164807	0.0307441	-1.35283	0.177816
cg05340882	chr19	2543750	GNG7	5'UTR	0.0876264	-0.0403625	0.215615	1.35101	0.178398
cg14514943	chr11	120425790	GRIK4	5'UTR	-0.0690719	-0.169975	0.0318312	-1.35081	0.178464
cg17483139	chr1	1822401	GNB1;GNB1	5'UTR;1stExon	-0.191101	-0.470438	0.0882357	-1.34999	0.178724
cg10331163	chr5	7817097	ADCY2;ADCY2	ExonBnd;Body	-0.0691357	-0.170241	0.0319695	-1.34935	0.178929
cg17936062	chr3	50290579	GNAI2;GNAI2;GNAI2;GNAI2;GNAI2;GNAI2	Body;Body;Body;Body;Body;Body	-0.0788305	-0.194162	0.0365008	-1.34879	0.179111
cg02801977	chr17	7094663	DLG4;DLG4;DLG4;DLG4	ExonBnd;ExonBnd;Body;Body	-0.0781363	-0.192502	0.0362299	-1.34819	0.179302
cg00472685	chr3	4873220	ITPR1;ITPR1;ITPR1	Body;Body;Body	-0.0588637	-0.145069	0.0273411	-1.34745	0.17954
cg08852332	chr11	120765651	GRIK4;GRIK4;GRIK4	Body;Body;Body	-0.0762071	-0.187819	0.035405	-1.34735	0.179572
cg04890266	chr3	123102914	ADCY5	Body	-0.102839	-0.253499	0.0478198	-1.34698	0.179692
cg24699271	chr3	4638584	ITPR1;ITPR1;ITPR1	Body;Body;Body	-0.0624416	-0.153942	0.0290584	-1.34663	0.179802
cg08481112	chr19	2544100	GNG7	5'UTR	0.124514	-0.0579449	0.306972	1.34663	0.179803
cg16245240	chr12	2518861	CACNA1C;CACNA1C;CACNA1C;CACNA1C;CACNA1C;CACNA1C;CACNA1C;CACNA1C;CACNA1C;CACNA1C;CACNA1C;CACNA1C;CACNA1C;CACNA1C;CACNA1C;CACNA1C;CACNA1C;CACNA1C;CACNA1C;CACNA1C;CACNA1C;CACNA1C;CACNA1C	Body;Body;Body;Body;Body;Body;Body;Body;Body;Body;Body;Body;Body;Body;Body;Body;Body;Body;Body;Body;Body;Body;Body	-0.0866746	-0.213691	0.0403418	-1.34657	0.179823
cg08091561	chr20	57426425	GNAS;GNASAS	3'UTR;TSS1500	-0.110333	-0.272061	0.0513956	-1.34622	0.179937
cg00851052	chr21	31130566	GRIK1-AS1;GRIK1;GRIK1	Body;Body;Body	-0.106067	-0.261574	0.04944	-1.34594	0.180024
cg15075673	chr21	31221837	GRIK1;GRIK1	Body;Body	-0.0910125	-0.224456	0.042431	-1.34586	0.180051
cg12602532	chr18	4445094	DLGAP1;DLGAP1	5'UTR;5'UTR	-0.0702459	-0.173256	0.0327645	-1.34566	0.180115
cg26503038	chr19	2699659	GNG7	5'UTR	-0.0614877	-0.151692	0.0287168	-1.3451	0.180294
cg26611840	chr1	68435732	GNG12-AS1	Body	-0.0832677	-0.205454	0.0389186	-1.34478	0.1804
cg00790497	chr11	70699384	SHANK2	Body	-0.0509157	-0.125642	0.0238103	-1.34455	0.180474
cg21093902	chr2	25097146	ADCY3	Body	-0.334261	-0.824848	0.156326	-1.34451	0.180485
cg11844965	chr19	42510093	GRIK5	Body	-0.0760855	-0.18777	0.035599	-1.34433	0.180545
cg16168199	chr17	7123990	DLG4;ACADVL;ACADVL	TSS1500;Body;Body	0.0897806	-0.0421354	0.221697	1.34302	0.180968
cg07593434	chr15	42311336	PLA2G4E	Body	-0.0732503	-0.180885	0.0343847	-1.34293	0.180997
cg00254338	chr12	26726020	ITPR2	Body	-0.0980339	-0.242113	0.0460453	-1.34268	0.181078
cg07883600	chr3	53528162	CACNA1D;CACNA1D;CACNA1D	TSS1500;TSS1500;TSS1500	0.0859428	-0.040393	0.212279	1.34239	0.18117
cg09428623	chr2	68480128	PPP3R1	TSS1500	0.074101	-0.0348384	0.18304	1.34226	0.181214
cg04742763	chr19	13364862	CACNA1A;CACNA1A;CACNA1A;CACNA1A;CACNA1A	Body;Body;Body;Body;Body	-0.0986755	-0.243748	0.0463975	-1.34221	0.18123
cg10868297	chr14	52344657	GNG2;GNG2;GNG2	5'UTR;5'UTR;5'UTR	0.0742654	-0.0349599	0.183491	1.34171	0.18139
cg17354426	chr3	50273544	GNAI2;GNAI2;GNAI2;GNAI2;GNAI2	TSS200;TSS200;5'UTR;Body;5'UTR	0.121923	-0.0574443	0.30129	1.34134	0.181511
cg07960923	chr17	64793002	PRKCA	Body	-0.0749829	-0.185329	0.0353636	-1.34091	0.18165
cg09147777	chr11	105480771	GRIA4;GRIA4;GRIA4;GRIA4	TSS200;TSS200;TSS200;TSS1500	0.0624552	-0.0294811	0.154392	1.34053	0.181772
cg02263051	chr18	3811216	DLGAP1;DLGAP1;DLGAP1;DLGAP1;DLGAP1;DLGAP1;DLGAP1;DLGAP1;DLGAP1	Body;Body;Body;Body;Body;Body;Body;Body;Body	-0.0498094	-0.123166	0.0235476	-1.33988	0.181984
cg13463687	chr20	57453896	GNAS;GNAS;GNAS;GNAS;GNAS;LOC101927932	3'UTR;5'UTR;Body;3'UTR;3'UTR;Body	0.0532596	-0.0252168	0.131736	1.33923	0.182195
cg24891950	chr19	2669059	GNG7	5'UTR	-0.0524271	-0.129686	0.0248319	-1.33907	0.182247
cg09108394	chr16	23850106	PRKCB;PRKCB	Body;Body	-0.0780488	-0.193072	0.0369742	-1.33899	0.182273
cg14167033	chr11	70424559	SHANK2;SHANK2	Body;Body	-0.570819	-1.41209	0.270453	-1.33893	0.182292
cg13251614	chr11	120495352	GRIK4;GRIK4;GRIK4	5'UTR;5'UTR;5'UTR	-0.0585943	-0.145038	0.027849	-1.33758	0.182731
cg17278444	chr3	4572945	ITPR1;ITPR1;ITPR1	Body;Body;Body	0.0763302	-0.0363034	0.188964	1.33729	0.182827
cg10448088	chr3	53564551	CACNA1D;CACNA1D;CACNA1D	Body;Body;Body	-0.0743866	-0.184208	0.0354346	-1.33661	0.183047
cg13160120	chr16	4061946	ADCY9	Body	-0.118749	-0.294081	0.0565841	-1.33648	0.183091
cg07571637	chr22	51143260	SHANK3	Body	-0.161012	-0.39875	0.0767256	-1.33646	0.183096
cg08072992	chr19	14229581	PRKACA	TSS1500	0.0643882	-0.0307385	0.159515	1.33567	0.183353
cg14406258	chr8	131815053	ADCY8	Body	-0.0827836	-0.205088	0.0395208	-1.33567	0.183355
cg15986542	chr12	2358844	CACNA1C;CACNA1C;CACNA1C;CACNA1C;CACNA1C;CACNA1C;CACNA1C;CACNA1C;CACNA1C;CACNA1C;CACNA1C;CACNA1C;CACNA1C;CACNA1C;CACNA1C;CACNA1C;CACNA1C;CACNA1C;CACNA1C;CACNA1C;CACNA1C;CACNA1C;CACNA1C	Body;Body;Body;Body;Body;Body;Body;Body;Body;Body;Body;Body;Body;Body;Body;Body;Body;Body;Body;Body;Body;Body;Body	-0.084522	-0.209406	0.0403618	-1.33555	0.183393
cg19635671	chr15	40592859	PLCB2;PLCB2;PLCB2	Body;Body;Body	-0.107111	-0.265423	0.0512007	-1.33511	0.183536
cg14479638	chr11	35424344	SLC1A2;SLC1A2;SLC1A2	Body;5'UTR;5'UTR	-0.0931513	-0.230832	0.0445298	-1.33509	0.183543
cg11479156	chr11	70672388	SHANK2	Body	-0.114672	-0.284175	0.0548304	-1.33499	0.183576
cg10385411	chr19	48897143	GRIN2D	TSS1500	0.137652	-0.065838	0.341143	1.33486	0.183618
cg26452915	chr20	57486076	GNAS;GNAS;GNAS;GNAS;GNAS;GNAS;GNAS;GNAS	3'UTR;3'UTR;3'UTR;3'UTR;3'UTR;Body;3'UTR;3'UTR	-0.110388	-0.273601	0.0528257	-1.33463	0.183694
cg24131262	chr3	4549756	ITPR1;ITPR1;ITPR1	5'UTR;5'UTR;5'UTR	-0.0802178	-0.198867	0.0384315	-1.33414	0.183853
cg23894980	chr11	70534718	SHANK2	Body	-0.0591076	-0.14654	0.0283252	-1.33403	0.18389
cg24311695	chr16	84916368	CRISPLD2	Body	-0.131204	-0.325303	0.0628938	-1.3339	0.183933
cg24461337	chr1	167882440	ADCY10;ADCY10	5'UTR;5'UTR	-0.0963476	-0.238889	0.0461937	-1.33382	0.183959
cg03638781	chr16	23880664	PRKCB;PRKCB	Body;Body	-0.0958571	-0.237727	0.0460133	-1.3333	0.184128
cg24036292	chr11	70416269	SHANK2;SHANK2	Body;Body	-0.109925	-0.272744	0.0528946	-1.33225	0.184473
cg10774282	chr1	53608280	SLC1A7;SLC1A7	1stExon;5'UTR	-0.0772247	-0.191636	0.0371864	-1.33194	0.184575
cg10306450	chr12	56882479	GLS2	TSS1500	-0.102718	-0.25493	0.0494935	-1.33167	0.184664
cg10306450.1	chr12	56882479	GLS2	TSS1500	-0.102718	-0.25493	0.0494935	-1.33167	0.184664
cg06541349	chr16	4015096	ADCY9	3'UTR	-0.0774845	-0.19232	0.0373505	-1.33149	0.184723
cg11037512	chr12	49182566	ADCY6	5'UTR	-0.2782	-0.690784	0.134384	-1.33058	0.185021
cg04400489	chr18	3868137	DLGAP1;DLGAP1;DLGAP1;DLGAP1;DLGAP1;DLGAP1	Body;Body;Body;Body;Body;Body	-0.0569095	-0.141351	0.0275324	-1.32991	0.185241
cg17151604	chr10	75197928	PPP3CB;PPP3CB;PPP3CB	3'UTR;3'UTR;3'UTR	-0.0677587	-0.168388	0.0328707	-1.32873	0.18563
cg27602795	chr6	34113934	GRM4;GRM4;GRM4;GRM4	TSS200;TSS200;TSS200;Body	-0.0712401	-0.177066	0.0345856	-1.3284	0.185738
cg23107256	chr1	37498322	GRIK3	Body	0.0883169	-0.0428774	0.219511	1.32839	0.185742
cg01615059	chr11	70473670	SHANK2;SHANK2;SHANK2	Body;Body;Body	-0.0939646	-0.233584	0.0456546	-1.32805	0.185853
cg12377754	chr1	68645213	GNG12-AS1;WLS;WLS;WLS	Body;Body;Body;Body	-0.0852404	-0.212031	0.0415503	-1.32664	0.186318
cg14298577	chr7	100272703	GNB2	5'UTR	0.256817	-0.125294	0.638928	1.32627	0.186443
cg14285012	chr9	104357967	PPP3R2;GRIN3A	TSS1500;Body	-0.08545	-0.212608	0.0417084	-1.32606	0.186511
cg14285012.1	chr9	104357967	PPP3R2;GRIN3A	TSS1500;Body	-0.08545	-0.212608	0.0417084	-1.32606	0.186511
cg03503758	chr19	2614104	GNG7	5'UTR	0.11636	-0.0567984	0.289518	1.32604	0.186518
cg03731464	chr12	2801158	CACNA1C;CACNA1C;CACNA1C;CACNA1C;CACNA1C;CACNA1C;CACNA1C;CACNA1C;CACNA1C;CACNA1C;CACNA1C;CACNA1C;CACNA1C;CACNA1C;CACNA1C;CACNA1C;CACNA1C;CACNA1C;CACNA1C;CACNA1C;CACNA1C;CACNA1C;CACNA1C	3'UTR;3'UTR;3'UTR;3'UTR;3'UTR;3'UTR;3'UTR;3'UTR;3'UTR;3'UTR;3'UTR;3'UTR;3'UTR;3'UTR;3'UTR;3'UTR;3'UTR;3'UTR;3'UTR;3'UTR;3'UTR;3'UTR;3'UTR	-0.141742	-0.352738	0.0692552	-1.32562	0.186658
cg01397507	chr11	70440395	SHANK2;SHANK2	Body;Body	-0.106792	-0.26578	0.0521963	-1.32547	0.186706
cg10430493	chr12	26787780	ITPR2	Body	-0.104372	-0.259772	0.0510278	-1.32535	0.186746
cg20990472	chr16	24183418	PRKCB;PRKCB	Body;Body	-0.0802013	-0.199629	0.0392268	-1.32517	0.186806
cg05173782	chr19	48898075	GRIN2D	TSS200	0.0510441	-0.0250073	0.127095	1.32445	0.187044
cg14910395	chr19	48941986	GRIN2D	Body	-0.0729577	-0.18168	0.0357644	-1.32419	0.18713
cg07456833	chr19	48609796	PLA2G4C;PLA2G4C;PLA2G4C;PLA2G4C;PLA2G4C;PLA2G4C	ExonBnd;ExonBnd;ExonBnd;Body;5'UTR;5'UTR	-0.0602575	-0.15006	0.0295449	-1.3241	0.18716
cg16208804	chr19	2697615	GNG7	5'UTR	-0.134905	-0.33596	0.0661505	-1.32406	0.187172
cg06849059	chr20	3155185	LZTS3	TSS1500	0.055186	-0.0270814	0.137453	1.32372	0.187284
cg26808675	chr1	110134657	GNAI3;GNAI3	ExonBnd;Body	-0.0820161	-0.204343	0.0403111	-1.32304	0.187511
cg26268742	chr19	48563560	PLA2G4C;PLA2G4C;PLA2G4C	Body;Body;Body	-0.0756761	-0.188559	0.0372074	-1.32289	0.18756
cg23159970	chr12	2690385	CACNA1C;CACNA1C;CACNA1C;CACNA1C;CACNA1C;CACNA1C;CACNA1C;CACNA1C;CACNA1C;CACNA1C;CACNA1C;CACNA1C;CACNA1C;CACNA1C;CACNA1C;CACNA1C;CACNA1C;CACNA1C;CACNA1C;CACNA1C;CACNA1C;CACNA1C;CACNA1C	Body;Body;Body;Body;Body;Body;Body;Body;Body;Body;Body;Body;Body;Body;Body;Body;Body;Body;Body;Body;Body;Body;Body	0.944532	-0.464999	2.35406	1.32233	0.187748
cg11676382	chr22	51141829	SHANK3	Body	-0.085039	-0.212016	0.0419381	-1.32157	0.188
cg01707224	chr11	22359064	SLC17A6	TSS1500	-0.108267	-0.269962	0.0534267	-1.32129	0.188091
cg12843697	chr12	2560262	CACNA1C;CACNA1C;CACNA1C;CACNA1C;CACNA1C;CACNA1C;CACNA1C;CACNA1C;CACNA1C;CACNA1C;CACNA1C;CACNA1C;CACNA1C;CACNA1C;CACNA1C;CACNA1C;CACNA1C;CACNA1C;CACNA1C;CACNA1C;CACNA1C;CACNA1C;CACNA1C	Body;Body;Body;Body;Body;Body;Body;Body;Body;Body;Body;Body;Body;Body;Body;Body;Body;Body;Body;Body;Body;Body;Body	-0.0536103	-0.133676	0.0264556	-1.32129	0.188094
cg14788049	chr11	64018549	PLCB3	TSS1500	-0.312732	-0.779874	0.154411	-1.32105	0.188172
cg25752677	chr16	56309206	GNAO1;GNAO1	Body;Body	0.0910978	-0.0449902	0.227186	1.32094	0.188207
cg09069597	chr11	70399878	SHANK2;SHANK2;SHANK2	Body;Body;Body	-0.0603305	-0.150469	0.0298086	-1.32075	0.188273
cg08030047	chr3	179132639	GNB4	Body	-0.0752916	-0.187827	0.0372443	-1.32024	0.188443
cg10451200	chr11	88781564	GRM5;GRM5	5'UTR;TSS1500	-0.0758792	-0.189294	0.0375351	-1.32023	0.188444
cg27370558	chr19	13397515	CACNA1A;CACNA1A	Body;Body	-0.246049	-0.614058	0.121959	-1.31935	0.188738
cg07391392	chr5	7826900	ADCY2	Body	-0.0798155	-0.199259	0.0396283	-1.31862	0.188982
cg05626536	chr8	144801088	MAPK15	Body	-0.115578	-0.28855	0.0573939	-1.31855	0.189006
cg20699497	chr19	49944642	SLC17A7;SLC17A7	5'UTR;1stExon	-0.110925	-0.276968	0.055119	-1.31826	0.189101
cg07814378	chr16	9948471	GRIN2A;GRIN2A;GRIN2A	Body;Body;Body	-0.196165	-0.489902	0.0975726	-1.31783	0.189247
cg08535918	chr16	56256748	GNAO1;GNAO1	Body;Body	-0.0713038	-0.178088	0.0354803	-1.31766	0.189304
cg24203465	chr20	57425986	GNASAS;GNAS	TSS200;3'UTR	-0.076047	-0.189947	0.0378525	-1.31752	0.18935
cg01373718	chr18	3586266	DLGAP1;DLGAP1;DLGAP1;DLGAP1;DLGAP1;DLGAP1;DLGAP1;DLGAP1;DLGAP1	Body;Body;Body;Body;Body;Body;Body;Body;Body	-0.0611603	-0.152767	0.0304465	-1.31746	0.189369
cg16175911	chr12	26985133	ITPR2	Body	0.147662	-0.0735927	0.368917	1.31696	0.189537
cg23766996	chr7	86272023	GRM3	TSS1500	-0.0717801	-0.179337	0.035777	-1.31692	0.189548
cg13574337	chr16	4016720	ADCY9	Body	-0.0697467	-0.174282	0.0347886	-1.31661	0.189654
cg20286377	chr11	105479967	GRIA4;GRIA4;GRIA4;GRIA4;GRIA4	TSS1500;TSS1500;TSS1500;TSS1500;TSS1500	-0.129475	-0.323534	0.0645844	-1.31658	0.189664
cg17031357	chr5	78760281	HOMER1;HOMER1;HOMER1	Body;Body;Body	-0.0831701	-0.207878	0.0415376	-1.31604	0.189844
cg04930816	chr16	56303621	GNAO1;GNAO1	Body;Body	-0.0543961	-0.135967	0.0271752	-1.31591	0.189888
cg15472815	chr11	88236826	GRM5-AS1	TSS1500	-0.0890194	-0.222535	0.044496	-1.31568	0.189966
cg15995075	chr3	142451487	TRPC1	Body	-0.0732789	-0.183201	0.036643	-1.3155	0.190026
cg20585792	chr1	235795320	MIR5096;GNG4;GNG4;GNG4	Body;5'UTR;5'UTR;5'UTR	-0.0654612	-0.163669	0.032747	-1.31532	0.190085
cg09188304	chr16	84852691	CRISPLD2	TSS1500	-0.170931	-0.427472	0.0856104	-1.3148	0.190261
cg13696154	chr16	4127386	ADCY9	Body	-0.0390677	-0.0977076	0.0195723	-1.31468	0.190301
cg19267953	chr14	52338834	GNG2;GNG2;GNG2	5'UTR;5'UTR;5'UTR	-0.0708631	-0.177261	0.0355353	-1.31426	0.190441
cg26633712	chr18	4040744	DLGAP1;DLGAP1	5'UTR;5'UTR	-0.066006	-0.165119	0.0331068	-1.31416	0.190473
cg15333818	chr12	46766724	SLC38A2	TSS200	0.210671	-0.105682	0.527025	1.3141	0.190495
cg13344206	chr6	34051016	GRM4	Body	-0.0620418	-0.15525	0.0311667	-1.31348	0.190702
cg08712808	chr3	7342929	GRM7;GRM7	Body;Body	-0.0721545	-0.180605	0.0362958	-1.31289	0.190901
cg20259256	chr3	142443266	TRPC1;TRPC1	1stExon;5'UTR	0.104861	-0.0527814	0.262503	1.31261	0.190995
cg06488283	chr12	26581978	ITPR2	Body	-0.0860024	-0.215306	0.0433015	-1.31249	0.191037
cg21024916	chr3	4535815	ITPR1;ITPR1;ITPR1	5'UTR;5'UTR;5'UTR	-0.129542	-0.324324	0.0652403	-1.31237	0.191076
cg26767990	chr20	57463615	GNAS;GNAS;GNAS;GNAS	3'UTR;3'UTR;TSS1500;Body	-0.10997	-0.2754	0.0554601	-1.31176	0.19128
cg22088263	chr3	51746830	GRM2;GRM2	5'UTR;Body	-0.107978	-0.270451	0.0544947	-1.31145	0.191387
cg11223649	chr1	53600284	SLC1A7;SLC1A7;SLC1A7;SLC1A7;SLC1A7	Body;Body;Body;Body;Body	-0.0655577	-0.164225	0.0331102	-1.31112	0.191496
cg16340768	chr3	123131724	ADCY5;ADCY5	Body;Body	-0.0597783	-0.14977	0.0302135	-1.3108	0.191605
cg14101380	chr11	70718575	SHANK2	Body	-0.0627517	-0.157226	0.0317224	-1.31072	0.191634
cg09169283	chr17	72856452	GRIN2C	TSS1500	0.106621	-0.0539407	0.267183	1.31038	0.191748
cg08208138	chr11	70364625	SHANK2;SHANK2;SHANK2	Body;Body;Body	-0.0658184	-0.164992	0.0333552	-1.30963	0.192002
cg25436578	chr6	33601228	ITPR3	Body	0.0807326	-0.040919	0.202384	1.30957	0.192022
cg16789150	chr15	42373271	PLA2G4D	Body	-0.0480945	-0.12059	0.0244012	-1.30912	0.192173
cg13045881	chr11	35411737	SLC1A2;SLC1A2;SLC1A2	Body;5'UTR;5'UTR	-0.071015	-0.178086	0.0360557	-1.30881	0.192279
cg22374237	chr7	126891197	GRM8	5'UTR	0.0799401	-0.0405991	0.200479	1.30868	0.192323
cg00007326	chr19	13366046	CACNA1A;CACNA1A	Body;Body	-0.112794	-0.282889	0.0573004	-1.30856	0.192363
cg08626004	chr19	2513687	GNG7	3'UTR	-0.216484	-0.543077	0.110109	-1.30802	0.192544
cg17518171	chr19	14205761	PRKACA;PRKACA;PRKACA	Body;Body;Body	-0.0530799	-0.133219	0.0270593	-1.30702	0.192884
cg04527363	chr3	6902337	GRM7;GRM7	TSS1500;TSS1500	0.0759852	-0.0387492	0.19072	1.30687	0.192935
cg19646112	chr14	24804342	ADCY4	TSS1500	0.0616162	-0.0314749	0.154707	1.30612	0.193189
cg02619784	chr18	3603226	DLGAP1-AS2;DLGAP1;DLGAP1;DLGAP1;DLGAP1;DLGAP1;DLGAP1;DLGAP1;DLGAP1;DLGAP1	TSS1500;Body;Body;Body;Body;Body;Body;Body;Body;Body	-0.225004	-0.564995	0.114988	-1.30592	0.193255
cg06268701	chr1	110091083	GNAI3	TSS200	-0.158464	-0.397934	0.0810051	-1.3058	0.193296
cg16029918	chr1	68237074	GNG12	5'UTR	-0.0552769	-0.138953	0.028399	-1.30358	0.19405
cg13536703	chr11	70332724	SHANK2;SHANK2	Body;Body	-0.0675146	-0.169756	0.0347266	-1.30307	0.194226
cg14343701	chr17	64672341	PRKCA	Body	-0.0576047	-0.144851	0.0296414	-1.30289	0.194286
cg06748688	chr20	8810250	PLCB1;PLCB1	3'UTR;Body	-0.0951111	-0.239252	0.0490297	-1.30209	0.19456
cg17538516	chr19	13507512	CACNA1A;CACNA1A;CACNA1A;CACNA1A;CACNA1A	Body;Body;Body;Body;Body	0.0854327	-0.0440747	0.21494	1.30174	0.194678
cg12754421	chr11	105480790	GRIA4;GRIA4;GRIA4;GRIA4	TSS200;TSS200;TSS200;TSS1500	0.0760715	-0.0392743	0.191417	1.30142	0.19479
cg13285910	chr3	123146896	ADCY5	Body	-0.0490207	-0.123351	0.02531	-1.30139	0.194798
cg27371466	chr6	34003640	GRM4	Body	-0.0691792	-0.174098	0.0357401	-1.30112	0.194892
cg07633435	chr5	152869009	GRIA1;GRIA1	TSS1500;TSS1500	-0.0601333	-0.151345	0.0310781	-1.30095	0.194947
cg00791758	chr6	34012985	GRM4;GRM4;GRM4;GRM4;GRM4;GRM4	Body;Body;Body;Body;Body;Body	0.13489	-0.0697931	0.339573	1.30045	0.19512
cg03935060	chr16	10272021	GRIN2A;GRIN2A;GRIN2A	Body;Body;Body	-0.0622756	-0.156865	0.0323141	-1.29918	0.195553
cg16191391	chr6	34031791	GRM4;GRM4;GRM4;GRM4;GRM4;GRM4	Body;Body;Body;Body;Body;5'UTR	-0.0864034	-0.217714	0.0449073	-1.29845	0.195802
cg26232328	chr4	102268821	PPP3CA;PPP3CA;PPP3CA	TSS200;TSS200;TSS200	0.100999	-0.0525613	0.25456	1.29788	0.195999
cg26455007	chr17	64532421	PRKCA	Body	-0.0654852	-0.165082	0.0341117	-1.29746	0.196144
cg19116006	chr20	57465670	GNAS;GNAS;GNAS;GNAS;GNAS;GNAS;GNAS;GNAS	3'UTR;TSS1500;TSS1500;Body;TSS1500;3'UTR;TSS1500;Body	-0.133139	-0.335648	0.0693705	-1.29735	0.196183
cg25468662	chr20	3145236	LZTS3	Body	-0.224092	-0.56505	0.116866	-1.29695	0.19632
cg25521963	chr17	7123553	DLG4;ACADVL;ACADVL	TSS200;Body;Body	0.107527	-0.0561439	0.271197	1.29641	0.196505
cg17899718	chr22	22171121	MAPK1;MAPK1	Body;Body	0.263839	-0.137937	0.665615	1.29584	0.196701
cg19621460	chr19	14225945	PRKACA;PRKACA	TSS1500;Body	0.093565	-0.0489938	0.236124	1.29514	0.196942
cg16829998	chr19	49944964	SLC17A7	TSS200	-0.0767224	-0.193621	0.0401766	-1.29511	0.19695
cg19363376	chr14	55518396	MAPK1IP1L;MAPK1IP1L	1stExon;5'UTR	0.0559739	-0.0293148	0.141263	1.29506	0.196968
cg00169172	chr17	4719065	PLD2;PLD2;PLD2;PLD2	ExonBnd;ExonBnd;Body;Body	-0.0760005	-0.191822	0.0398212	-1.29486	0.197037
cg04835297	chr3	142443257	TRPC1	TSS200	0.0999641	-0.0523917	0.25232	1.29474	0.19708
cg02155655	chr1	53566481	SLC1A7	Body	-0.0516694	-0.130436	0.0270974	-1.29445	0.197177
cg03328615	chr19	999688	GRIN3B	TSS1500	-0.0998464	-0.252075	0.0523822	-1.29429	0.197233
cg21102121	chr19	54401295	PRKCG	Body	-0.111082	-0.280595	0.058431	-1.29311	0.197639
[truncated: 5,315 more rows]
