# Supplementary material for: Differential Epigenetic Regulation of Glutamatergic Synapse Pathway in Adults With Prenatal Exposure to Famine
Source: Eur J Neurosci. 2025 Jul 9;62(1):e70195. doi: 10.1111/ejn.70195 (PMC12240727; doi:10.1111/ejn.70195)
Supplement: Supplementary file 3 — Table S3. Supporting Information [file EJN-62-0-s004.xlsx]

## Sheet: Table_S3 female differential DN
CpGs	chr	pos	UCSC_RefGene_Name	UCSC_RefGene_Group	logFC	CI.L	CI.R	t	P.Value
cg20083839	chr20	57485940	GNAS;GNAS;GNAS;GNAS;GNAS;GNAS;GNAS;GNAS	3'UTR;3'UTR;3'UTR;3'UTR;3'UTR;Body;3'UTR;3'UTR	-0.366135	-0.526265	-0.206004	-4.53272	1.52e-05
cg18373158	chr17	64685108	PRKCA	Body	-0.314526	-0.458664	-0.170389	-4.32585	3.43e-05
cg26359813	chr20	8695977	PLCB1;PLCB1	Body;Body	-0.298607	-0.441799	-0.155414	-4.13402	7.11e-05
cg07066553	chr16	56379723	GNAO1;GNAO1	3'UTR;Body	-0.272682	-0.411068	-0.134296	-3.90622	0.000164588
cg26841398	chr4	86964965	MAPK10;MAPK10;MAPK10;MAPK10	Body;Body;Body;Body	-0.314141	-0.474464	-0.153818	-3.88437	0.000178098
cg00056011	chr17	64484627	PRKCA	Body	-0.5497	-0.83816	-0.261241	-3.77775	0.000260629
cg02550068	chr11	88782677	GRM5;GRM5	TSS1500;5'UTR	-0.286568	-0.43806	-0.135075	-3.74998	0.000287467
cg03506859	chr3	53802944	CACNA1D;CACNA1D;CACNA1D	Body;Body;Body	-0.254078	-0.388457	-0.119699	-3.74824	0.000289231
cg23446377	chr4	102127231	PPP3CA;PPP3CA;PPP3CA	Body;Body;Body	-0.330094	-0.506481	-0.153706	-3.70989	0.000330882
cg18855268	chr18	3873006	DLGAP1;DLGAP1;DLGAP1;DLGAP1;DLGAP1;DLGAP1	Body;Body;Body;Body;Body;Body	-0.221132	-0.339309	-0.102955	-3.70946	0.000331379
cg25451120	chr17	47287444	ABI3;GNGT2;ABI3	TSS200;TSS1500;TSS200	-0.157366	-0.243305	-0.0714279	-3.63008	0.000436503
cg16480239	chr20	9160245	PLCB4	5'UTR	-0.180473	-0.279753	-0.0811932	-3.60366	0.000478015
cg10331829	chr11	35343789	SLC1A2	Body	-0.246251	-0.383135	-0.109366	-3.56627	0.000543156
cg11764125	chr1	68238361	GNG12	5'UTR	-0.181754	-0.284111	-0.0793982	-3.52016	0.000635068
cg20983494	chr11	120627781	GRIK4;GRIK4;GRIK4	Body;Body;Body	-0.291866	-0.458094	-0.125638	-3.48074	0.000725101
cg08322834	chr16	24215619	PRKCB;PRKCB	Body;Body	-0.23164	-0.363967	-0.0993139	-3.47024	0.000751025
cg15794706	chr17	7097007	DLG4;DLG4	Body;Body	-0.139076	-0.220059	-0.0580932	-3.40448	0.000934366
cg16545084	chr11	70347268	SHANK2;SHANK2;SHANK2	Body;Body;Body	-0.16358	-0.259157	-0.0680037	-3.3929	0.000970719
cg12475303	chr15	40591671	PLCB2;PLCB2;PLCB2	Body;Body;Body	-0.223353	-0.35483	-0.0918752	-3.36769	0.00105453
cg14331853	chr9	140054850	GRIN1;GRIN1;GRIN1	Body;Body;Body	-0.219454	-0.348652	-0.0902559	-3.36728	0.00105592
cg12989995	chr4	158170600	GRIA2;GRIA2;GRIA2	Body;Body;Body	-0.186188	-0.296911	-0.0754656	-3.33355	0.00117882
cg26265279	chr3	53566044	CACNA1D;CACNA1D;CACNA1D	Body;Body;Body	-0.229835	-0.36666	-0.0930104	-3.33	0.00119253
cg24620508	chr21	31310605	GRIK1;GRIK1	Body;Body	-0.236193	-0.376835	-0.0955508	-3.32923	0.00119551
cg20981606	chr19	42536816	GRIK5;GRIK5	Body;Body	-0.204588	-0.326778	-0.0823973	-3.31921	0.00123505
cg11523756	chr12	49172004	ADCY6	Body	-0.172011	-0.275046	-0.0689771	-3.30954	0.00127436
cg19274368	chr11	70331491	SHANK2;SHANK2	Body;Body	-0.187314	-0.299526	-0.0751019	-3.3092	0.00127577
cg23745767	chr3	53589382	CACNA1D;CACNA1D;CACNA1D	Body;Body;Body	-0.243433	-0.389879	-0.0969875	-3.2953	0.00133437
ch.20.209864F	chr20	9344219	PLCB4;PLCB4	Body;Body	-0.548979	-0.880255	-0.217703	-3.28516	0.0013787
cg23903396	chr11	70487842	SHANK2;SHANK2;SHANK2	Body;Body;Body	-0.313003	-0.502304	-0.123703	-3.27785	0.00141155
cg10100800	chr19	13510044	CACNA1A;CACNA1A;CACNA1A;CACNA1A;CACNA1A	Body;Body;Body;Body;Body	0.326515	0.128975	0.524055	3.27672	0.00141665
cg25945989	chr1	68650029	MIR1262;GNG12-AS1;WLS;WLS;WLS	TSS1500;Body;Body;Body;Body	-0.274506	-0.440626	-0.108387	-3.27584	0.00142067
cg05846851	chr16	10172054	GRIN2A;GRIN2A;GRIN2A	Body;Body;Body	-0.130008	-0.208708	-0.0513074	-3.27479	0.00142547
cg03632821	chr4	87281593	MAPK10;MAPK10;MAPK10	TSS1500;TSS1500;5'UTR	-0.324797	-0.52245	-0.127145	-3.25763	0.00150614
cg08083349	chr1	53557926	SLC1A7;SLC1A7;SLC1A7;SLC1A7	Body;Body;Body;Body	-0.193197	-0.311033	-0.0753609	-3.25023	0.00154224
cg23610736	chr1	186957729	PLA2G4A	3'UTR	-0.220167	-0.354695	-0.0856399	-3.2444	0.00157126
cg25727569	chr3	53845287	CACNA1D;CACNA1D;CACNA1D	Body;Body;Body	-0.24134	-0.389174	-0.0935061	-3.23629	0.00161244
cg18291850	chr20	8793439	PLCB1;PLCB1	3'UTR;Body	-0.323755	-0.522711	-0.124799	-3.22591	0.00166662
cg20059876	chr1	37324735	GRIK3	Body	-0.247161	-0.399629	-0.094693	-3.21361	0.00173303
cg01291761	chr12	14017080	GRIN2B	Body	-0.279098	-0.451428	-0.106767	-3.21059	0.00174967
cg06283017	chr19	51205007	SHANK1	Body	-0.385797	-0.624389	-0.147205	-3.20549	0.0017782
cg24688401	chr16	56311522	GNAO1;GNAO1	Body;Body	-0.168556	-0.273006	-0.0641059	-3.1991	0.00181453
cg11255674	chr4	87278973	MAPK10;MAPK10;MAPK10	5'UTR;5'UTR;5'UTR	-0.230638	-0.374462	-0.0868153	-3.17903	0.00193315
cg05643281	chr18	4106506	DLGAP1;DLGAP1	5'UTR;5'UTR	-0.350673	-0.569893	-0.131453	-3.17113	0.00198179
cg12830630	chr12	49171486	ADCY6	Body	-0.134465	-0.219159	-0.0497718	-3.1474	0.00213486
cg09139085	chr16	56370568	GNAO1;GNAO1	Body;Body	-0.157917	-0.257756	-0.0580788	-3.13562	0.00221487
cg00390253	chr3	50241300	SLC38A3	TSS1500	-0.159343	-0.260318	-0.0583677	-3.12831	0.00226587
cg11923865	chr17	64788768	PRKCA	Body	-0.419683	-0.687241	-0.152126	-3.10954	0.00240196
cg09053901	chr11	70850198	SHANK2	Body	-0.21682	-0.355572	-0.0780682	-3.09779	0.00249096
cg27137183	chr7	126892516	GRM8	TSS200	-0.275686	-0.45242	-0.0989524	-3.09234	0.00253331
cg02303571	chr5	36606769	SLC1A3;SLC1A3;SLC1A3;SLC1A3	1stExon;5'UTR;1stExon;5'UTR	-0.284404	-0.467227	-0.101582	-3.08389	0.00260022
cg17892178	chr3	6902824	GRM7;GRM7;GRM7;GRM7	1stExon;5'UTR;5'UTR;1stExon	0.157881	0.0562444	0.259518	3.07944	0.00263617
cg10290803	chr19	2535750	GNG7	5'UTR	-0.16983	-0.279723	-0.0599363	-3.06361	0.00276759
cg11249109	chr18	4264360	DLGAP1-AS5;DLGAP1;DLGAP1	TSS1500;5'UTR;5'UTR	-0.296286	-0.488293	-0.10428	-3.05906	0.00280654
cg09233479	chr7	126199599	GRM8;GRM8;GRM8	Body;Body;Body	-0.188188	-0.310826	-0.0655503	-3.042	0.00295689
cg15935541	chr16	56320891	GNAO1;GNAO1	Body;Body	-0.14992	-0.248363	-0.0514778	-3.01905	0.00317108
cg27584826	chr15	42312313	PLA2G4E	Body	-0.164449	-0.272529	-0.0563696	-3.01634	0.00319725
cg22280264	chr11	70418162	SHANK2;SHANK2;SHANK2	Body;Body;Body	-0.202325	-0.335545	-0.0691051	-3.01074	0.00325209
cg20344767	chr14	52326463	GNG2;GNG2;GNG2	TSS1500;TSS1500;TSS1500	-0.20648	-0.34287	-0.0700909	-3.00116	0.00334775
cg07926098	chr21	31044189	GRIK1;GRIK1	Body;Body	-0.191575	-0.31822	-0.0649301	-2.99877	0.00337207
cg13555959	chr16	9948846	GRIN2A;GRIN2A;GRIN2A	Body;Body;Body	-0.156974	-0.260747	-0.0531999	-2.99869	0.00337291
cg09991710	chr1	37472559	GRIK3	Body	-0.157524	-0.261904	-0.0531434	-2.99171	0.00344478
cg20915897	chr7	45717588	ADCY1	Body	-0.199609	-0.332261	-0.0669564	-2.98302	0.00353624
cg25251442	chr6	24476581	GPLD1;GPLD1	Body;Body	-0.189741	-0.317031	-0.0624511	-2.95501	0.00384656
cg04763994	chr19	42506259	GRIK5	Body	-0.18405	-0.307703	-0.0603977	-2.9507	0.00389647
cg12439813	chr11	70799072	SHANK2	Body	-0.113081	-0.189299	-0.0368622	-2.94117	0.00400897
cg26345619	chr12	2602405	CACNA1C;CACNA1C;CACNA1C;CACNA1C;CACNA1C;CACNA1C;CACNA1C;CACNA1C;CACNA1C;CACNA1C;CACNA1C;CACNA1C;CACNA1C;CACNA1C;CACNA1C;CACNA1C;CACNA1C;CACNA1C;CACNA1C;CACNA1C;CACNA1C;CACNA1C;CACNA1C	Body;Body;Body;Body;Body;Body;Body;Body;Body;Body;Body;Body;Body;Body;Body;Body;Body;Body;Body;Body;Body;Body;Body	-0.204067	-0.34184	-0.0662945	-2.93631	0.00406748
cg26939542	chr11	22384194	SLC17A6	Body	-0.168543	-0.28285	-0.0542365	-2.92302	0.00423156
cg23048882	chr11	105480520	GRIA4;GRIA4;GRIA4;GRIA4;GRIA4	TSS1500;TSS1500;TSS1500;TSS1500;TSS1500	-0.599251	-1.00673	-0.191767	-2.91535	0.00432901
cg07215412	chr3	7393025	GRM7;GRM7	Body;Body	-0.1663	-0.279635	-0.0529657	-2.90886	0.00441305
cg08700482	chr20	9393279	PLCB4;PLCB4;PLCB4	Body;Body;Body	-0.16585	-0.279351	-0.0523486	-2.89672	0.00457428
cg03723730	chr6	34031694	GRM4	Body	-0.139697	-0.235408	-0.0439853	-2.89344	0.00461878
cg02285217	chr11	35282950	SLC1A2;SLC1A2;SLC1A2	Body;Body;Body	-0.258824	-0.43616	-0.0814877	-2.89334	0.00462016
cg23575891	chr9	104345199	GRIN3A	Body	-0.310631	-0.523663	-0.0975991	-2.89063	0.0046572
cg12506575	chr5	36670001	SLC1A3;SLC1A3;SLC1A3;SLC1A3	Body;Body;Body;Body	-0.23039	-0.388954	-0.071825	-2.88037	0.00479997
cg14982665	chr12	2631826	CACNA1C;CACNA1C;CACNA1C;CACNA1C;CACNA1C;CACNA1C;CACNA1C;CACNA1C;CACNA1C;CACNA1C;CACNA1C;CACNA1C;CACNA1C;CACNA1C;CACNA1C;CACNA1C;CACNA1C;CACNA1C;CACNA1C;CACNA1C;CACNA1C;CACNA1C;CACNA1C	Body;Body;Body;Body;Body;Body;Body;Body;Body;Body;Body;Body;Body;Body;Body;Body;Body;Body;Body;Body;Body;Body;Body	-0.238633	-0.403092	-0.0741739	-2.8765	0.00485487
cg11546590	chr16	24010783	PRKCB;PRKCB	Body;Body	-0.204512	-0.345544	-0.0634806	-2.87471	0.0048804
cg03938110	chr21	31120485	NCRNA00110;GRIK1;GRIK1	TSS200;Body;Body	-0.220194	-0.372234	-0.0681534	-2.87103	0.00493344
cg06514283	chr16	10126116	GRIN2A;GRIN2A;GRIN2A	Body;Body;Body	-0.204578	-0.346275	-0.0628821	-2.86216	0.00506344
cg14593954	chr4	102056640	PPP3CA;PPP3CA;PPP3CA	Body;Body;Body	-0.219871	-0.372306	-0.067435	-2.85938	0.00510467
cg21225069	chr21	31131299	GRIK1-AS1;GRIK1;GRIK1	Body;Body;Body	-0.238872	-0.404777	-0.0729678	-2.8543	0.00518114
cg12060684	chr4	86958202	MAPK10;MAPK10;MAPK10;MAPK10	Body;Body;Body;Body	-0.334787	-0.567515	-0.102058	-2.85174	0.00521996
cg05035351	chr5	36606795	SLC1A3;SLC1A3;SLC1A3;SLC1A3	1stExon;5'UTR;1stExon;5'UTR	-0.450266	-0.763819	-0.136713	-2.84675	0.00529651
cg22187119	chr7	93550969	GNG11	TSS200	-0.54283	-0.921759	-0.163902	-2.83987	0.00540378
cg20123962	chr18	3845703	DLGAP1;DLGAP1	TSS1500;Body	-0.197599	-0.335674	-0.0595229	-2.83699	0.00544922
cg05983826	chr9	80367326	GNAQ	Body	-0.175718	-0.298634	-0.0528031	-2.83402	0.00549654
cg08896849	chr11	35310041	SLC1A2;SLC1A2;SLC1A2	Body;Body;Body	-0.134774	-0.229106	-0.0404428	-2.83232	0.00552383
cg02438416	chr17	4717330	PLD2;PLD2	Body;Body	-0.184234	-0.313235	-0.0552332	-2.83119	0.0055419
cg01962826	chr6	34100967	GRM4	1stExon	-0.233418	-0.397022	-0.0698134	-2.82834	0.00558805
cg19112275	chr12	26987164	ITPR2	TSS1500	0.213071	0.0635398	0.362601	2.82478	0.00564602
cg03696781	chr7	45742854	ADCY1	Body	-0.120812	-0.205703	-0.0359215	-2.82126	0.00570396
cg18700158	chr3	6784036	GRM7-AS3;GRM7-AS3	Body;Body	-0.191973	-0.326899	-0.057046	-2.82055	0.0057157
cg19859434	chr16	4039211	ADCY9	Body	-0.206194	-0.351598	-0.0607905	-2.81121	0.00587235
cg25267619	chrX	122474617	GRIA3;GRIA3	Body;Body	-0.304307	-0.519173	-0.0894398	-2.80759	0.00593401
cg21269738	chr12	2356703	CACNA1C;CACNA1C;CACNA1C;CACNA1C;CACNA1C;CACNA1C;CACNA1C;CACNA1C;CACNA1C;CACNA1C;CACNA1C;CACNA1C;CACNA1C;CACNA1C;CACNA1C;CACNA1C;CACNA1C;CACNA1C;CACNA1C;CACNA1C;CACNA1C;CACNA1C;CACNA1C	Body;Body;Body;Body;Body;Body;Body;Body;Body;Body;Body;Body;Body;Body;Body;Body;Body;Body;Body;Body;Body;Body;Body	-0.163181	-0.278598	-0.0477652	-2.80282	0.00601624
cg06336451	chr11	64031188	PLCB3;PLCB3	Body;Body	-0.2005	-0.342511	-0.0584888	-2.79888	0.00608507
cg04868985	chr11	105694094	GRIA4;GRIA4;GRIA4;GRIA4;GRIA4	Body;Body;Body;Body;Body	-0.194722	-0.332764	-0.0566808	-2.79639	0.00612883
cg20338466	chr11	70453407	SHANK2;SHANK2;SHANK2	Body;Body;Body	-0.128029	-0.218828	-0.03723	-2.79524	0.00614911
cg26292841	chr19	13510763	CACNA1A;CACNA1A;CACNA1A;CACNA1A;CACNA1A	Body;Body;Body;Body;Body	-0.165133	-0.282254	-0.0480124	-2.79507	0.00615221
cg11830854	chr6	34123667	GRM4	TSS1500	-0.164583	-0.281355	-0.0478124	-2.79411	0.00616928
cg16111461	chr22	51154009	SHANK3	Body	-0.128619	-0.220195	-0.0370439	-2.78432	0.00634531
cg09286797	chr20	8116999	PLCB1;PLCB1	Body;Body	-0.324887	-0.55651	-0.0932629	-2.78061	0.00641317
cg24059418	chr11	70924305	SHANK2	5'UTR	-0.208682	-0.357759	-0.0596057	-2.77503	0.00651659
cg21408817	chr5	36679892	SLC1A3;SLC1A3;SLC1A3;SLC1A3	Body;Body;Body;Body	-0.249903	-0.428672	-0.0711337	-2.77122	0.00658818
cg23756536	chr18	3875029	DLGAP1;DLGAP1;DLGAP1;DLGAP1;DLGAP1;DLGAP1	TSS1500;TSS1500;TSS1500;TSS1500;Body;Body	-0.200229	-0.343558	-0.056901	-2.76941	0.00662228
cg10664338	chr6	35996736	MAPK14;MAPK14;MAPK14;MAPK14	Body;Body;Body;Body	0.671619	0.190619	1.15262	2.76803	0.00664861
cg11758280	chr20	9153867	PLCB4	5'UTR	0.246543	0.0697552	0.423332	2.7646	0.00671407
cg08519239	chr7	126577434	GRM8;GRM8;GRM8	Body;Body;Body	-0.205387	-0.35314	-0.0576344	-2.75569	0.00688702
cg03554170	chr5	36606756	SLC1A3;SLC1A3;SLC1A3;SLC1A3	1stExon;5'UTR;1stExon;5'UTR	-0.263393	-0.452884	-0.0739022	-2.75555	0.00688971
cg07260221	chr4	158142677	GRIA2;GRIA2;GRIA2	5'UTR;Body;Body	-0.309791	-0.53267	-0.0869111	-2.75543	0.00689195
cg06372873	chr14	52327240	GNG2;GNG2;GNG2;GNG2;GNG2;GNG2	1stExon;1stExon;1stExon;5'UTR;5'UTR;5'UTR	-0.356081	-0.612352	-0.0998097	-2.75449	0.0069106
cg13507598	chr12	26885450	ITPR2	Body	-0.202767	-0.349243	-0.0562906	-2.74424	0.00711518
cg15722484	chr12	2444833	CACNA1C;CACNA1C;CACNA1C;CACNA1C;CACNA1C;CACNA1C;CACNA1C;CACNA1C;CACNA1C;CACNA1C;CACNA1C;CACNA1C;CACNA1C;CACNA1C;CACNA1C;CACNA1C;CACNA1C;CACNA1C;CACNA1C;CACNA1C;CACNA1C;CACNA1C;CACNA1C	Body;Body;Body;Body;Body;Body;Body;Body;Body;Body;Body;Body;Body;Body;Body;Body;Body;Body;Body;Body;Body;Body;Body	-0.127747	-0.220053	-0.0354407	-2.74354	0.00712924
cg25108748	chr11	120585789	GRIK4;GRIK4;GRIK4	Body;Body;Body	-0.188065	-0.324146	-0.0519837	-2.73969	0.00720766
cg26333144	chr7	126307874	GRM8;GRM8;GRM8	Body;Body;Body	-0.166211	-0.286548	-0.0458744	-2.73813	0.00723967
cg24968203	chr11	105480410	GRIA4;GRIA4;GRIA4;GRIA4;GRIA4	TSS1500;TSS1500;TSS1500;TSS1500;TSS1500	-0.34977	-0.603039	-0.0965019	-2.73775	0.00724746
cg02892153	chr18	3593461	FLJ35776;DLGAP1;DLGAP1	TSS1500;Body;Body	0.220057	0.0606311	0.379483	2.73633	0.00727675
cg16909293	chr1	68171537	GNG12	Body	-0.193017	-0.333012	-0.0530218	-2.73322	0.00734124
cg20045250	chr21	31029063	GRIK1;GRIK1	Body;Body	-0.435351	-0.7517	-0.119002	-2.72813	0.00744782
cg03527683	chr7	126752816	GRM8;GRM8;GRM8	Body;Body;Body	-0.169444	-0.292736	-0.0461529	-2.72449	0.00752479
cg00896438	chr19	13387921	CACNA1A;CACNA1A;CACNA1A;CACNA1A;CACNA1A	Body;Body;Body;Body;Body	-0.223751	-0.386803	-0.0607001	-2.7204	0.00761229
cg16158816	chr5	152870276	GRIA1;GRIA1;GRIA1;GRIA1;GRIA1;GRIA1;GRIA1;GRIA1;GRIA1;GRIA1;GRIA1;GRIA1	TSS1500;5'UTR;5'UTR;5'UTR;1stExon;1stExon;1stExon;1stExon;TSS1500;TSS1500;5'UTR;Body	-0.157064	-0.271554	-0.0425744	-2.71958	0.00763001
cg02439540	chr3	53705820	CACNA1D;CACNA1D;CACNA1D	Body;Body;Body	-0.139712	-0.241633	-0.0377901	-2.71743	0.00767647
cg08084441	chr19	2577160	GNG7	5'UTR	-0.172367	-0.298203	-0.0465305	-2.71544	0.00771979
cg26231768	chr8	75912188	CRISPLD1;CRISPLD1;CRISPLD1	TSS200;TSS200;Body	-0.171223	-0.296373	-0.0460741	-2.71223	0.00778991
cg07790747	chr16	56266223	GNAO1;GNAO1	Body;Body	-0.208107	-0.360293	-0.0559214	-2.71085	0.00782036
cg26227298	chr5	36606749	SLC1A3;SLC1A3;SLC1A3;SLC1A3	1stExon;5'UTR;1stExon;5'UTR	-0.249195	-0.431651	-0.0667384	-2.70752	0.00789399
cg02738298	chr3	51749852	GRM2;GRM2	Body;Body	-0.129432	-0.224942	-0.0339211	-2.68646	0.00837486
cg27268486	chr7	79764291	GNAI1;GNAI1	1stExon;5'UTR	0.285299	0.0745946	0.496004	2.68422	0.00842757
cg07881541	chr3	53784508	CACNA1D;CACNA1D;CACNA1D	Body;Body;Body	-0.107069	-0.186217	-0.0279204	-2.68172	0.00848686
cg17341800	chr20	8125274	PLCB1;PLCB1	Body;Body	-0.133356	-0.231938	-0.0347745	-2.68169	0.00848743
cg03436833	chr11	70533552	SHANK2	Body	-0.173307	-0.301429	-0.0451851	-2.68154	0.00849096
cg22522961	chr1	68288817	GNG12	5'UTR	-0.250389	-0.43629	-0.0644887	-2.6701	0.00876678
cg17537719	chr2	191750205	GLS	Body	-0.226772	-0.395149	-0.0583947	-2.66992	0.00877117
cg24427887	chr6	34037770	GRM4;GRM4;GRM4;GRM4;GRM4;GRM4	Body;Body;Body;Body;Body;5'UTR	-0.200851	-0.350369	-0.0513322	-2.66299	0.00894197
cg01650484	chr3	4546549	ITPR1;ITPR1;ITPR1	5'UTR;5'UTR;5'UTR	-0.297095	-0.518421	-0.0757685	-2.66106	0.00899032
cg09241427	chr11	70860363	SHANK2	5'UTR	-0.131935	-0.230406	-0.0334636	-2.65608	0.00911544
cg22333722	chr15	42325328	PLA2G4E	Body	-0.148488	-0.259355	-0.0376218	-2.65512	0.00913996
cg15981619	chr20	9345648	PLCB4;PLCB4;PLCB4	Body;Body;Body	-0.158791	-0.27748	-0.0401023	-2.65221	0.009214
cg03866831	chr16	9849427	GRIN2A;GRIN2A	3'UTR;3'UTR	0.290383	0.0732744	0.507491	2.65147	0.00923305
cg24943150	chr18	3924605	DLGAP1;DLGAP1	5'UTR;5'UTR	-0.163641	-0.286052	-0.0412302	-2.65011	0.00926781
cg01550144	chr16	84906714	CRISPLD2	Body	-0.290695	-0.508441	-0.0729478	-2.64653	0.00936029
cg09423283	chr6	146755301	GRM1;GRM1	3'UTR;Body	0.243888	0.0610828	0.426693	2.64481	0.00940517
cg23596673	chr6	24491098	GPLD1;GPLD1	TSS1500;TSS1500	-0.192094	-0.336092	-0.0480968	-2.64455	0.00941187
cg11207270	chr1	182354787	GLUL;GLUL;GLUL	Body;Body;Body	-0.222321	-0.389001	-0.0556407	-2.64416	0.00942195
cg12687350	chr3	6937063	GRM7-AS2;GRM7;GRM7	TSS1500;Body;Body	-0.167698	-0.293534	-0.0418625	-2.6419	0.0094811
cg13298384	chr19	42546648	GRIK5	Body	-0.144597	-0.253173	-0.0360202	-2.64006	0.00952944
cg04149773	chr12	49179923	ADCY6	5'UTR	-0.113445	-0.198725	-0.0281655	-2.63713	0.00960698
cg17168836	chr1	68256161	GNG12	5'UTR	-0.158377	-0.277538	-0.0392161	-2.63481	0.00966873
cg11653377	chr12	13836243	GRIN2B	Body	-0.227569	-0.398822	-0.0563155	-2.6343	0.0096824
cg14583606	chr9	4490315	SLC1A1	TSS200	-0.504853	-0.884803	-0.124904	-2.63409	0.00968804
cg11576509	chr3	4613796	ITPR1;ITPR1;ITPR1	Body;Body;Body	-0.191303	-0.33546	-0.0471467	-2.63075	0.00977779
cg01835091	chr3	7330278	GRM7;GRM7	Body;Body	-0.168096	-0.295002	-0.0411912	-2.62586	0.00991072
cg21174128	chr20	8229345	PLCB1;PLCB1	Body;Body	-0.186799	-0.327876	-0.0457228	-2.6249	0.00993694
cg24662269	chr1	37468715	GRIK3	Body	-0.266295	-0.467863	-0.0647269	-2.61899	0.0101
cg04865553	chr3	123040956	ADCY5;ADCY5	Body;Body	-0.115395	-0.202758	-0.0280315	-2.61848	0.0101141
cg21108811	chr12	2493479	CACNA1C;CACNA1C;CACNA1C;CACNA1C;CACNA1C;CACNA1C;CACNA1C;CACNA1C;CACNA1C;CACNA1C;CACNA1C;CACNA1C;CACNA1C;CACNA1C;CACNA1C;CACNA1C;CACNA1C;CACNA1C;CACNA1C;CACNA1C;CACNA1C;CACNA1C;CACNA1C	Body;Body;Body;Body;Body;Body;Body;Body;Body;Body;Body;Body;Body;Body;Body;Body;Body;Body;Body;Body;Body;Body;Body	-0.178279	-0.313312	-0.043246	-2.61729	0.0101472
cg05876496	chr6	33638550	ITPR3	Body	-0.224241	-0.394284	-0.054197	-2.61424	0.0102326
cg09390513	chr12	2278531	CACNA1C;CACNA1C;CACNA1C;CACNA1C;CACNA1C;CACNA1C;CACNA1C;CACNA1C;CACNA1C;CACNA1C;CACNA1C;CACNA1C;CACNA1C;CACNA1C;CACNA1C;CACNA1C;CACNA1C;CACNA1C;CACNA1C;CACNA1C;CACNA1C;CACNA1C;CACNA1C	Body;Body;Body;Body;Body;Body;Body;Body;Body;Body;Body;Body;Body;Body;Body;Body;Body;Body;Body;Body;Body;Body;Body	-0.121759	-0.214157	-0.0293609	-2.61234	0.0102862
cg13593132	chr12	14066421	GRIN2B	5'UTR	-0.174056	-0.30615	-0.0419618	-2.61214	0.0102917
cg18080819	chr11	70505972	SHANK2;SHANK2	Body;Body	-0.160874	-0.283191	-0.0385569	-2.6073	0.0104295
cg09403559	chr16	56334857	GNAO1;GNAO1	Body;Body	-0.143381	-0.25247	-0.0342912	-2.60555	0.0104796
cg26351229	chr8	132053780	ADCY8	TSS1500	0.126391	0.0301899	0.222593	2.60452	0.0105092
cg17618942	chr19	2668273	GNG7	5'UTR	-0.203094	-0.357814	-0.0483739	-2.60221	0.010576
cg15050309	chr3	6832914	GRM7-AS3;GRM7-AS3	Body;Body	-0.182539	-0.321648	-0.0434298	-2.60131	0.0106021
cg20364241	chr4	87056153	MAPK10;MAPK10;MAPK10	Body;Body;Body	0.167551	0.0398099	0.295293	2.60021	0.0106341
cg09245899	chr11	70513441	SHANK2	Body	-0.131785	-0.232291	-0.031278	-2.59933	0.0106596
cg12555943	chr7	45698375	ADCY1;ADCY1	Body;Body	-0.119615	-0.210861	-0.0283683	-2.59873	0.0106773
cg24229413	chr19	42510771	GRIK5;GRIK5	Body;Body	-0.110299	-0.194462	-0.0261364	-2.59803	0.0106976
cg08074971	chr16	850562	GNG13	5'UTR	0.367794	0.0871431	0.648445	2.59795	0.0107001
cg03896542	chr16	56378687	GNAO1;GNAO1	Body;3'UTR	-0.160042	-0.282235	-0.0378498	-2.59646	0.0107436
cg16864832	chr20	9449312	PLCB4;PLCB4;PLCB4;PLCB4;PLCB4;PLCB4	ExonBnd;ExonBnd;ExonBnd;Body;Body;Body	-0.190745	-0.336395	-0.0450955	-2.59619	0.0107517
cg25357706	chr3	123123576	ADCY5	Body	-0.10487	-0.184962	-0.0247789	-2.59572	0.0107653
cg02346118	chr16	56296854	GNAO1;GNAO1	Body;Body	-0.266541	-0.470208	-0.0628742	-2.59439	0.0108046
cg12754531	chr8	75912708	CRISPLD1;CRISPLD1;CRISPLD1	Body;5'UTR;5'UTR	-0.201902	-0.356376	-0.0474293	-2.59108	0.0109029
cg00344734	chr9	80469549	GNAQ	Body	-0.212917	-0.376126	-0.0497088	-2.58619	0.0110493
cg20010418	chr16	84856130	CRISPLD2	5'UTR	-0.188801	-0.333531	-0.04407	-2.58604	0.0110538
cg00821851	chr20	9384559	PLCB4;PLCB4;PLCB4	Body;Body;Body	-0.0977007	-0.172618	-0.022783	-2.58526	0.0110772
cg21146273	chr5	152869193	GRIA1;GRIA1	TSS1500;TSS1500	-0.223756	-0.395811	-0.0517006	-2.57809	0.0112957
cg11283245	chr11	105700235	GRIA4;GRIA4;GRIA4;GRIA4;GRIA4	Body;Body;Body;Body;Body	-0.139211	-0.246317	-0.0321052	-2.57663	0.0113406
cg23002982	chr11	70323008	SHANK2;SHANK2;SHANK2	Body;Body;Body	-0.11566	-0.204796	-0.0265249	-2.57233	0.0114742
cg03501447	chr16	56385176	GNAO1	Body	-0.172741	-0.306042	-0.0394396	-2.56893	0.0115803
cg18809822	chr11	120409217	GRIK4	5'UTR	-0.107491	-0.190521	-0.0244616	-2.56644	0.0116589
cg19542445	chr12	2596220	CACNA1C;CACNA1C;CACNA1C;CACNA1C;CACNA1C;CACNA1C;CACNA1C;CACNA1C;CACNA1C;CACNA1C;CACNA1C;CACNA1C;CACNA1C;CACNA1C;CACNA1C;CACNA1C;CACNA1C;CACNA1C;CACNA1C;CACNA1C;CACNA1C;CACNA1C;CACNA1C	Body;Body;Body;Body;Body;Body;Body;Body;Body;Body;Body;Body;Body;Body;Body;Body;Body;Body;Body;Body;Body;Body;Body	-0.112837	-0.200043	-0.0256314	-2.56507	0.0117025
cg25612948	chr5	7593246	ADCY2	Body	-0.296927	-0.526879	-0.0669758	-2.5598	0.0118707
cg20809470	chr11	22364837	SLC17A6	Body	-0.31194	-0.553612	-0.0702687	-2.55881	0.0119026
cg03663215	chr5	7396491	ADCY2	1stExon	0.119011	0.0268045	0.211218	2.55869	0.0119065
cg23008762	chr11	70653222	SHANK2	Body	-0.186802	-0.33184	-0.0417642	-2.55324	0.0120831
cg20815371	chr8	22311197	PPP3CC;PPP3CC;PPP3CC	Body;Body;Body	-0.178546	-0.31724	-0.0398529	-2.55204	0.0121225
cg19653967	chr11	35420700	SLC1A2	Body	-0.118982	-0.211516	-0.0264483	-2.54902	0.0122218
cg04209460	chr17	4711018	PLD2	5'UTR	-0.129247	-0.229794	-0.0286992	-2.54824	0.0122475
cg17513145	chrX	122316664	GRIA3;GRIA3	TSS1500;TSS1500	-0.289954	-0.515744	-0.0641637	-2.54575	0.01233
cg20227471	chr2	25065550	ADCY3	Body	-0.182746	-0.325099	-0.0403936	-2.54492	0.0123575
cg01342726	chr9	80346670	GNAQ	Body	-0.170605	-0.303536	-0.0376733	-2.54422	0.0123809
cg00247998	chr5	7529982	ADCY2	Body	-0.14598	-0.259764	-0.032197	-2.54336	0.0124098
cg27315448	chr7	79770081	GNAI1;GNAI1	5'UTR;Body	-0.164217	-0.292263	-0.0361716	-2.54241	0.0124415
cg22676512	chr11	70552731	SHANK2	Body	-0.17656	-0.314335	-0.038786	-2.54048	0.0125062
cg21736934	chr14	24795416	ADCY4;ADCY4;ADCY4	Body;Body;Body	-0.135638	-0.241554	-0.029721	-2.53868	0.0125671
cg13254556	chr4	158140839	GRIA2;GRIA2;GRIA2	TSS1500;TSS1500;TSS1500	-0.230947	-0.411535	-0.0503582	-2.53521	0.0126851
cg16305805	chr3	53552964	CACNA1D;CACNA1D;CACNA1D	Body;Body;Body	-0.152167	-0.271248	-0.0330857	-2.5332	0.0127539
cg21973163	chr5	7411382	ADCY2	Body	-0.288483	-0.514298	-0.0626673	-2.53255	0.012776
cg19788957	chr19	19050539	HOMER3;HOMER3;HOMER3;HOMER3;HOMER3	5'UTR;5'UTR;TSS1500;5'UTR;TSS200	-0.144587	-0.257819	-0.0313538	-2.53132	0.0128182
cg24110639	chr7	126442716	GRM8;GRM8;GRM8	Body;Body;Body	-0.1322	-0.235814	-0.0285851	-2.52931	0.0128878
cg23441297	chr5	7805899	ADCY2	Body	-0.139927	-0.249685	-0.0301701	-2.52733	0.0129566
cg24284859	chr11	70936231	SHANK2	TSS1500	0.277421	0.0593505	0.495492	2.52194	0.0131451
cg08273362	chr19	1005172	GRIN3B	Body	-0.230623	-0.411934	-0.0493112	-2.52156	0.0131585
cg02213832	chr19	2641987	GNG7	5'UTR	-0.180016	-0.321562	-0.0384693	-2.52118	0.0131719
cg17636500	chr3	123130684	ADCY5;ADCY5	Body;Body	-0.120864	-0.215917	-0.0258113	-2.52072	0.0131881
cg25225238	chr7	86272973	GRM3	TSS1500	-0.274961	-0.491476	-0.0584465	-2.51754	0.0133009
cg21807305	chr6	146348773	GRM1	TSS200	-0.244068	-0.436637	-0.0515	-2.51257	0.0134787
cg26334023	chr17	47287492	ABI3;GNGT2;ABI3	TSS200;TSS1500;TSS200	-0.155576	-0.278518	-0.0326345	-2.50863	0.0136215
cg05214808	chr12	2247203	CACNA1C;CACNA1C;CACNA1C;CACNA1C;CACNA1C;CACNA1C;CACNA1C;CACNA1C;CACNA1C;CACNA1C;CACNA1C;CACNA1C;CACNA1C;CACNA1C;CACNA1C;CACNA1C;CACNA1C;CACNA1C;CACNA1C;CACNA1C;CACNA1C;CACNA1C;CACNA1C	Body;Body;Body;Body;Body;Body;Body;Body;Body;Body;Body;Body;Body;Body;Body;Body;Body;Body;Body;Body;Body;Body;Body	-0.188733	-0.338064	-0.0394023	-2.50548	0.0137364
cg21566106	chr18	3655496	DLGAP1;DLGAP1;DLGAP1;DLGAP1;DLGAP1;DLGAP1;DLGAP1;DLGAP1;DLGAP1	Body;Body;Body;Body;Body;Body;Body;Body;Body	-0.489488	-0.87688	-0.102096	-2.50486	0.0137591
cg20716703	chr19	13397750	CACNA1A;CACNA1A	Body;Body	-0.270877	-0.485331	-0.0564242	-2.50399	0.0137911
cg25937056	chr3	123136530	ADCY5;ADCY5	TSS1500;Body	-0.1975	-0.353893	-0.0411075	-2.50347	0.01381
cg23952740	chr17	64463393	PRKCA	Body	-0.16532	-0.296396	-0.034245	-2.50033	0.0139262
cg00049674	chr3	123058535	ADCY5;ADCY5	Body;Body	-0.130556	-0.234077	-0.027034	-2.5001	0.0139349
cg05639620	chr7	45626862	ADCY1;ADCY1	5'UTR;Body	-0.195728	-0.351	-0.0404561	-2.49892	0.0139787
cg24294950	chr7	126752911	GRM8;GRM8;GRM8	Body;Body;Body	-0.119112	-0.213631	-0.0245934	-2.49822	0.0140048
cg04124740	chr17	64400691	PRKCA	Body	-0.225392	-0.404258	-0.0465257	-2.49805	0.0140108
cg14350337	chr9	140060064	GRIN1;GRIN1;GRIN1	Body;Body;Body	-0.154043	-0.276327	-0.031758	-2.49724	0.0140411
cg06310285	chr3	53796066	CACNA1D;CACNA1D;CACNA1D	Body;Body;Body	-0.170477	-0.30586	-0.0350943	-2.49629	0.0140768
cg17871403	chr5	7827115	ADCY2	3'UTR	-0.15246	-0.273883	-0.0310382	-2.48915	0.0143464
cg14953636	chr12	2519907	CACNA1C;CACNA1C;CACNA1C;CACNA1C;CACNA1C;CACNA1C;CACNA1C;CACNA1C;CACNA1C;CACNA1C;CACNA1C;CACNA1C;CACNA1C;CACNA1C;CACNA1C;CACNA1C;CACNA1C;CACNA1C;CACNA1C;CACNA1C;CACNA1C;CACNA1C;CACNA1C	Body;Body;Body;Body;Body;Body;Body;Body;Body;Body;Body;Body;Body;Body;Body;Body;Body;Body;Body;Body;Body;Body;Body	-0.105669	-0.189834	-0.0215035	-2.48889	0.0143563
cg10815152	chr6	102098727	GRIK2;GRIK2;GRIK2	Body;Body;Body	-0.238593	-0.428636	-0.0485496	-2.48884	0.0143583
cg07601741	chr5	153160425	GRIA1;GRIA1	Body;Body	-0.12434	-0.22341	-0.0252707	-2.48808	0.0143874
cg13705616	chr11	70415493	SHANK2;SHANK2	Body;Body	-0.313825	-0.564061	-0.0635889	-2.48616	0.0144607
cg14023451	chr6	24489887	GPLD1;GPLD1	TSS200;TSS200	-0.133177	-0.239438	-0.0269151	-2.48453	0.0145234
cg15306296	chr19	13355951	CACNA1A;CACNA1A;CACNA1A;CACNA1A;CACNA1A	Body;Body;Body;Body;Body	-0.108576	-0.1953	-0.021852	-2.48191	0.0146245
cg01172802	chr3	6784518	GRM7-AS3;GRM7-AS3	Body;Body	-0.16754	-0.301407	-0.0336732	-2.48106	0.0146576
cg11801011	chr19	51220537	SHANK1	TSS1500	-0.185716	-0.334182	-0.0372501	-2.47979	0.0147071
cg22306009	chr5	180670469	GNB2L1;SNORD95	Body;TSS200	-1.80914	-3.25707	-0.361204	-2.47694	0.0148184
cg05346491	chr19	48917104	GRIN2D	Body	-0.110483	-0.198919	-0.0220469	-2.47661	0.0148312
cg24804953	chr22	51138859	SHANK3	Body	-0.114281	-0.205807	-0.022756	-2.47529	0.0148832
cg13558516	chr11	22384295	SLC17A6;SLC17A6	ExonBnd;Body	-0.1472	-0.265284	-0.0291157	-2.4712	0.015045
cg03531194	chr20	8733029	PLCB1;PLCB1	Body;Body	-0.178115	-0.321051	-0.0351797	-2.47032	0.0150801
cg08038054	chr7	93550781	GNG11	TSS1500	-0.169003	-0.304728	-0.0332779	-2.46846	0.0151541
cg15382464	chr17	64446510	PRKCA	Body	-0.109657	-0.197858	-0.0214557	-2.46464	0.0153077
cg20401915	chr7	126884787	GRM8;GRM8;GRM8	5'UTR;TSS1500;TSS1500	-0.198517	-0.358408	-0.0386265	-2.46131	0.0154425
cg21156276	chr9	4491917	SLC1A1	Body	0.28021	0.0544474	0.505972	2.4605	0.0154755
cg11439695	chr12	2561024	CACNA1C;CACNA1C;CACNA1C;CACNA1C;CACNA1C;CACNA1C;CACNA1C;CACNA1C;CACNA1C;CACNA1C;CACNA1C;CACNA1C;CACNA1C;CACNA1C;CACNA1C;CACNA1C;CACNA1C;CACNA1C;CACNA1C;CACNA1C;CACNA1C;CACNA1C;CACNA1C	Body;Body;Body;Body;Body;Body;Body;Body;Body;Body;Body;Body;Body;Body;Body;Body;Body;Body;Body;Body;Body;Body;Body	-0.103117	-0.186322	-0.0199122	-2.45682	0.0156262
cg12954002	chr10	75217144	PPP3CB;PPP3CB;PPP3CB;PPP3CB;PPP3CB	Body;Body;Body;Body;Body	-0.199159	-0.35992	-0.0383969	-2.45589	0.0156646
cg17107626	chr17	7115524	DLG4;DLG4	Body;Body	-0.188898	-0.341455	-0.0363403	-2.45463	0.0157167
cg04006520	chr12	2660504	CACNA1C;CACNA1C;CACNA1C;CACNA1C;CACNA1C;CACNA1C;CACNA1C;CACNA1C;CACNA1C;CACNA1C;CACNA1C;CACNA1C;CACNA1C;CACNA1C;CACNA1C;CACNA1C;CACNA1C;CACNA1C;CACNA1C;CACNA1C;CACNA1C;CACNA1C;CACNA1C	Body;Body;Body;Body;Body;Body;Body;Body;Body;Body;Body;Body;Body;Body;Body;Body;Body;Body;Body;Body;Body;Body;Body	-0.100405	-0.1815	-0.0193106	-2.45446	0.0157236
cg22383942	chr5	153091188	GRIA1;GRIA1;GRIA1;GRIA1;GRIA1;GRIA1;GRIA1;GRIA1	Body;Body;Body;Body;Body;Body;Body;Body	-0.143233	-0.259039	-0.0274268	-2.4519	0.0158295
cg13264741	chr12	14133426	GRIN2B	TSS1500	-0.359238	-0.649788	-0.0686892	-2.45107	0.0158644
cg27499660	chr3	171501025	PLD1;PLD1	5'UTR;5'UTR	-0.101771	-0.184087	-0.0194546	-2.45092	0.0158703
cg09822192	chr14	24801191	ADCY4	Body	0.387068	0.0733479	0.700788	2.44589	0.0160814
cg03402505	chr5	152871678	GRIA1;GRIA1;GRIA1;GRIA1;GRIA1;GRIA1;GRIA1;GRIA1	5'UTR;TSS200;TSS200;5'UTR;Body;Body;Body;Body	-0.215953	-0.391046	-0.0408601	-2.44502	0.0161181
cg22192101	chr15	83594012	HOMER2;HOMER2	Body;Body	-0.2013	-0.364603	-0.0379972	-2.44367	0.0161754
cg06880615	chr16	10051500	GRIN2A;GRIN2A;GRIN2A	Body;Body;Body	0.464768	0.0867523	0.842783	2.43735	0.0164451
cg00450389	chr11	70524969	SHANK2	Body	-0.18435	-0.334416	-0.0342835	-2.43529	0.0165339
cg20073686	chr11	105481863	GRIA4;GRIA4;GRIA4;GRIA4	Body;Body;Body;Body	-0.324087	-0.588293	-0.0598801	-2.4317	0.0166901
cg07533824	chr19	13363864	CACNA1A;CACNA1A	Body;Body	-0.196674	-0.357083	-0.0362639	-2.43057	0.0167394
cg20046101	chr7	45624640	ADCY1;ADCY1	5'UTR;Body	-0.147105	-0.267122	-0.0270885	-2.42984	0.016771
cg12108642	chr1	37301980	GRIK3	Body	-0.14008	-0.254452	-0.0257084	-2.42801	0.0168517
cg10722251	chr1	68297897	GNG12-AS1;GNG12	TSS200;5'UTR	-0.351231	-0.638006	-0.0644553	-2.42797	0.0168535
cg14783207	chr11	120692377	GRIK4;GRIK4;GRIK4	Body;Body;Body	-0.13269	-0.241324	-0.0240564	-2.4214	0.0171446
cg06032523	chr18	4392795	DLGAP1;DLGAP1	5'UTR;5'UTR	-0.140326	-0.255211	-0.0254405	-2.42139	0.0171447
cg19507068	chr7	79764176	GNAI1;GNAI1	1stExon;5'UTR	0.237073	0.0429456	0.431201	2.42096	0.0171642
cg10917153	chr15	42448786	PLA2G4F;PLA2G4F;PLA2G4F	5'UTR;Body;1stExon	-0.112075	-0.204071	-0.0200789	-2.41508	0.0174287
cg04842268	chr3	123135703	ADCY5;ADCY5	TSS1500;Body	-0.157068	-0.286217	-0.0279179	-2.41093	0.0176175
cg23530133	chr19	49945298	SLC17A7	TSS1500	-0.178251	-0.325218	-0.0312852	-2.4044	0.0179184
cg24460711	chr12	2739918	CACNA1C;CACNA1C;CACNA1C;CACNA1C;CACNA1C;CACNA1C;CACNA1C;CACNA1C;CACNA1C;CACNA1C;CACNA1C;CACNA1C;CACNA1C;CACNA1C;CACNA1C;CACNA1C;CACNA1C;CACNA1C;CACNA1C;CACNA1C;CACNA1C;CACNA1C;CACNA1C	Body;Body;Body;Body;Body;Body;Body;Body;Body;Body;Body;Body;Body;Body;Body;Body;Body;Body;Body;Body;Body;Body;Body	-0.11944	-0.217932	-0.0209472	-2.40402	0.0179364
cg24968624	chr5	153051932	GRIA1;GRIA1;GRIA1;GRIA1;GRIA1;GRIA1;GRIA1;GRIA1	Body;Body;Body;Body;Body;Body;Body;Body	-0.157656	-0.287686	-0.027625	-2.40356	0.0179574
cg07391392	chr5	7826900	ADCY2	Body	-0.179876	-0.328358	-0.0313934	-2.40154	0.0180519
cg17604469	chr2	191747443	GLS;GLS	Body;Body	-0.343073	-0.626612	-0.059535	-2.39865	0.0181873
cg12008034	chr6	33996580	GRM4	Body	-0.116259	-0.212423	-0.0200954	-2.39667	0.0182809
cg00458322	chr11	35425950	SLC1A2;SLC1A2;SLC1A2	Body;5'UTR;5'UTR	-0.112699	-0.206021	-0.019377	-2.39402	0.0184064
cg14220195	chr4	87372978	MAPK10	5'UTR	-0.115206	-0.210642	-0.0197691	-2.39305	0.0184528
cg18950779	chr17	64685057	PRKCA	Body	-0.164244	-0.300413	-0.0280756	-2.39114	0.0185438
cg16815991	chr12	14133129	GRIN2B	TSS200	-0.219581	-0.401838	-0.0373233	-2.38837	0.0186771
cg06899578	chr20	9198363	PLCB4;PLCB4	5'UTR;5'UTR	-0.150956	-0.276495	-0.025418	-2.38378	0.0188991
cg14659564	chr12	100795434	SLC17A8;SLC17A8	Body;Body	-0.177225	-0.324713	-0.0297379	-2.38212	0.0189804
cg26790091	chr22	50702460	MAPK11	3'UTR	-0.0779492	-0.142828	-0.0130702	-2.38177	0.0189974
cg26216141	chr6	24476586	GPLD1;GPLD1	Body;Body	0.127539	0.0213234	0.233755	2.38038	0.0190654
cg10742003	chr7	45630150	ADCY1;ADCY1	5'UTR;Body	-0.183425	-0.336184	-0.0306655	-2.38036	0.0190665
cg00884805	chr1	68296607	GNG12	5'UTR	-0.192312	-0.352497	-0.0321266	-2.37999	0.0190845
cg09447435	chr6	101854480	GRIK2;GRIK2;GRIK2	Body;Body;Body	-0.159064	-0.291558	-0.0265692	-2.37994	0.0190873
cg07584450	chr5	152870367	GRIA1;GRIA1;GRIA1;GRIA1;GRIA1;GRIA1;GRIA1;GRIA1;GRIA1;GRIA1;GRIA1;GRIA1	TSS1500;5'UTR;5'UTR;5'UTR;1stExon;1stExon;1stExon;1stExon;TSS1500;TSS1500;5'UTR;Body	-0.550126	-1.00892	-0.0913277	-2.37702	0.0192311
cg19781085	chr11	70523315	SHANK2	Body	-0.156429	-0.287496	-0.0253615	-2.366	0.0197828
cg12129715	chr12	2261610	CACNA1C;CACNA1C;CACNA1C;CACNA1C;CACNA1C;CACNA1C;CACNA1C;CACNA1C;CACNA1C;CACNA1C;CACNA1C;CACNA1C;CACNA1C;CACNA1C;CACNA1C;CACNA1C;CACNA1C;CACNA1C;CACNA1C;CACNA1C;CACNA1C;CACNA1C;CACNA1C	Body;Body;Body;Body;Body;Body;Body;Body;Body;Body;Body;Body;Body;Body;Body;Body;Body;Body;Body;Body;Body;Body;Body	-0.100126	-0.184072	-0.0161813	-2.36453	0.0198573
cg08610772	chr11	70559522	SHANK2	Body	-0.154479	-0.284021	-0.0249378	-2.36403	0.0198828
cg22555806	chr7	86418421	GRM3	Body	-0.18522	-0.340642	-0.0297976	-2.36247	0.0199624
cg07587653	chr11	70338480	SHANK2;SHANK2	Body;Body	-0.175182	-0.322187	-0.0281776	-2.36239	0.0199667
cg08577309	chr9	4558381	SLC1A1	Body	-0.1649	-0.30353	-0.0262698	-2.35806	0.020189
cg13422701	chr12	2488799	CACNA1C;CACNA1C;CACNA1C;CACNA1C;CACNA1C;CACNA1C;CACNA1C;CACNA1C;CACNA1C;CACNA1C;CACNA1C;CACNA1C;CACNA1C;CACNA1C;CACNA1C;CACNA1C;CACNA1C;CACNA1C;CACNA1C;CACNA1C;CACNA1C;CACNA1C;CACNA1C	Body;Body;Body;Body;Body;Body;Body;Body;Body;Body;Body;Body;Body;Body;Body;Body;Body;Body;Body;Body;Body;Body;Body	-0.111718	-0.205763	-0.0176731	-2.35494	0.0203505
cg20089598	chr3	123120738	ADCY5;ADCY5	Body;Body	-0.275763	-0.507946	-0.043581	-2.3545	0.0203733
cg06704738	chr3	123018445	ADCY5;ADCY5	Body;Body	-0.08954	-0.164936	-0.0141439	-2.35429	0.0203843
cg19277299	chr1	68277597	GNG12	5'UTR	-0.143787	-0.264901	-0.0226725	-2.35351	0.0204251
cg10948114	chr1	37307749	GRIK3	Body	-0.110593	-0.203781	-0.0174042	-2.35264	0.0204703
cg02428265	chr17	64414129	PRKCA-AS1;PRKCA	TSS1500;Body	-0.184756	-0.340521	-0.028991	-2.35137	0.020537
cg12642778	chr11	105709638	GRIA4;GRIA4;GRIA4;GRIA4;GRIA4	Body;Body;Body;Body;Body	-0.133314	-0.245773	-0.0208554	-2.35004	0.0206067
cg26130656	chr12	2698808	CACNA1C;CACNA1C;CACNA1C;CACNA1C;CACNA1C;CACNA1C;CACNA1C;CACNA1C;CACNA1C;CACNA1C;CACNA1C;CACNA1C;CACNA1C;CACNA1C;CACNA1C;CACNA1C;CACNA1C;CACNA1C;CACNA1C;CACNA1C;CACNA1C;CACNA1C;CACNA1C	Body;Body;Body;Body;Body;Body;Body;Body;Body;Body;Body;Body;Body;Body;Body;Body;Body;Body;Body;Body;Body;Body;Body	-0.0827112	-0.152487	-0.0129353	-2.34991	0.0206137
cg01810907	chr1	68279364	GNG12	5'UTR	-0.210901	-0.389032	-0.0327705	-2.3471	0.0207616
cg18225485	chr1	167789296	ADCY10;ADCY10;ADCY10	Body;Body;Body	-0.128277	-0.236711	-0.0198442	-2.3452	0.0208625
cg11120353	chr3	53529189	CACNA1D;CACNA1D;CACNA1D;CACNA1D;CACNA1D;CACNA1D	5'UTR;5'UTR;5'UTR;1stExon;1stExon;1stExon	-0.268967	-0.496349	-0.0415852	-2.34496	0.0208753
cg17615421	chr5	7797730	ADCY2	Body	-0.151568	-0.279709	-0.0234266	-2.34482	0.0208826
cg12760563	chr18	3594396	DLGAP1;FLJ35776;DLGAP1	Body;Body;Body	-0.354494	-0.654253	-0.0547354	-2.34439	0.0209058
cg06930757	chr19	51216389	SHANK1	Body	0.138209	0.0211852	0.255233	2.34128	0.0210716
cg10395850	chr11	120751335	GRIK4;GRIK4;GRIK4	Body;Body;Body	-0.151971	-0.280746	-0.0231966	-2.3395	0.0211674
cg13839833	chr11	70422183	SHANK2;SHANK2;SHANK2	Body;Body;Body	-0.106811	-0.19732	-0.0163018	-2.33946	0.0211696
cg08852332	chr11	120765651	GRIK4;GRIK4;GRIK4	Body;Body;Body	-0.163642	-0.302351	-0.0249331	-2.33874	0.0212082
cg24791965	chr4	102132302	PPP3CA;PPP3CA;PPP3CA	Body;Body;Body	-0.190982	-0.352871	-0.0290935	-2.33867	0.0212122
cg00995241	chr20	8739884	PLCB1;PLCB1	Body;Body	-0.211496	-0.390773	-0.0322185	-2.33867	0.0212123
cg18456138	chr3	4588688	ITPR1;ITPR1;ITPR1	Body;Body;Body	0.165971	0.0252502	0.306691	2.33812	0.0212419
cg20779373	chr1	37428969	GRIK3	Body	-0.189372	-0.349976	-0.0287689	-2.33751	0.0212747
cg06185738	chr11	22359868	SLC17A6;SLC17A6	5'UTR;1stExon	-0.286284	-0.529262	-0.043307	-2.33574	0.0213708
cg04958800	chr7	126884515	GRM8;GRM8;GRM8	5'UTR;TSS1500;TSS1500	-0.203594	-0.376397	-0.0307919	-2.33565	0.0213755
cg15168017	chr20	9196718	PLCB4;PLCB4	TSS1500;5'UTR	-0.172386	-0.318705	-0.0260668	-2.33557	0.02138
cg23562538	chr8	144798877	MAPK15	Body	-0.196026	-0.362441	-0.0296119	-2.33515	0.0214025
cg12321434	chr6	102254236	GRIK2;GRIK2;GRIK2	Body;Body;Body	-0.198329	-0.36684	-0.0298176	-2.33318	0.0215097
cg18063869	chr6	102124560	GRIK2;GRIK2;GRIK2	Body;Body;Body	-0.189585	-0.350794	-0.0283766	-2.33135	0.0216099
cg10126715	chr1	37500195	GRIK3	TSS1500	0.246272	0.0367944	0.455749	2.33061	0.0216507
cg12261506	chr11	88309978	GRM5;GRM5	Body;Body	-0.167752	-0.310572	-0.0249316	-2.32846	0.0217689
cg02882755	chr6	34100963	GRM4	1stExon	0.255595	0.0376263	0.473564	2.32461	0.0219824
cg02371119	chr3	171527346	PLD1;PLD1	5'UTR;5'UTR	-0.19004	-0.352174	-0.0279064	-2.32361	0.0220379
cg24237636	chr20	8481650	PLCB1;PLCB1	Body;Body	-0.201331	-0.373314	-0.0293476	-2.32068	0.0222018
cg26822572	chr22	50691611	MAPK12	3'UTR	-0.0810247	-0.150374	-0.0116758	-2.31617	0.0224567
cg07545195	chr6	34081581	GRM4;GRM4;GRM4;GRM4	Body;Body;Body;5'UTR	-0.130118	-0.241535	-0.0187	-2.31512	0.022516
cg16009558	chr6	101846707	GRIK2;GRIK2;GRIK2	TSS200;TSS200;TSS200	-0.188202	-0.349434	-0.0269694	-2.314	0.0225799
cg15034952	chr1	68239462	GNG12	5'UTR	-0.196331	-0.364571	-0.0280902	-2.31339	0.0226144
cg27550527	chr1	68269587	GNG12	5'UTR	-0.163832	-0.304283	-0.0233819	-2.31243	0.0226696
cg09222486	chr20	9288096	PLCB4;PLCB4;PLCB4	TSS1500;5'UTR;5'UTR	-0.150537	-0.279604	-0.0214712	-2.31219	0.0226832
cg07947522	chr1	37290920	GRIK3	Body	-0.105472	-0.195933	-0.0150118	-2.31138	0.0227297
cg06064945	chr19	2685824	GNG7	5'UTR	-0.186549	-0.346611	-0.0264862	-2.31044	0.0227836
cg10157084	chr4	102046398	PPP3CA;PPP3CA;PPP3CA	Body;Body;Body	-0.157073	-0.291859	-0.0222873	-2.3102	0.0227974
cg19117630	chr5	152981133	GRIA1;GRIA1;GRIA1;GRIA1;GRIA1;GRIA1;GRIA1;GRIA1	5'UTR;Body;Body;Body;Body;Body;Body;Body	-0.146374	-0.272007	-0.0207407	-2.30968	0.0228275
cg01104717	chr3	53545550	CACNA1D;CACNA1D;CACNA1D	Body;Body;Body	-0.230317	-0.428014	-0.0326211	-2.30951	0.022837
cg06069753	chr15	42118802	MAPKBP1;MAPKBP1;MAPKBP1;JMJD7;JMJD7-PLA2G4B;JMJD7-PLA2G4B;MAPKBP1;MAPKBP1	3'UTR;3'UTR;3'UTR;TSS1500;TSS1500;TSS1500;Body;Body	-0.109534	-0.203653	-0.0154148	-2.30708	0.0229773
cg06069753.1	chr15	42118802	MAPKBP1;MAPKBP1;MAPKBP1;JMJD7;JMJD7-PLA2G4B;JMJD7-PLA2G4B;MAPKBP1;MAPKBP1	3'UTR;3'UTR;3'UTR;TSS1500;TSS1500;TSS1500;Body;Body	-0.109534	-0.203653	-0.0154148	-2.30708	0.0229773
cg11070176	chr11	70489806	SHANK2;SHANK2	Body;Body	-0.118501	-0.220384	-0.0166187	-2.30576	0.0230535
cg04679235	chr9	114393170	DNAJC25-GNG10;DNAJC25	TSS1500;TSS1500	-0.21021	-0.391165	-0.0292544	-2.30289	0.0232208
cg00380835	chr19	51165752	SHANK1	Body	-0.193738	-0.360558	-0.0269175	-2.30228	0.0232568
cg11041636	chr1	167807454	ADCY10;ADCY10;ADCY10	Body;Body;Body	0.276006	0.0382301	0.513782	2.30114	0.0233234
cg14285012	chr9	104357967	PPP3R2;GRIN3A	TSS1500;Body	-0.197607	-0.367852	-0.0273616	-2.30101	0.0233308
cg14285012.1	chr9	104357967	PPP3R2;GRIN3A	TSS1500;Body	-0.197607	-0.367852	-0.0273616	-2.30101	0.0233308
cg20326682	chr17	64345488	PRKCA	Body	-0.141976	-0.264392	-0.01956	-2.29916	0.0234398
cg16021135	chr3	123130669	ADCY5;ADCY5	Body;Body	-0.0912046	-0.169888	-0.012521	-2.29787	0.023516
cg12467435	chr17	64651126	PRKCA	Body	-0.162827	-0.303346	-0.0223083	-2.29712	0.0235599
cg20086553	chr6	24449385	GPLD1	Body	-0.0925672	-0.172467	-0.0126677	-2.2967	0.0235848
cg02612182	chr4	87258630	MAPK10;MAPK10;MAPK10	5'UTR;5'UTR;5'UTR	-0.396974	-0.739713	-0.0542361	-2.29611	0.0236201
cg20782596	chr20	57462978	GNAS;GNAS;GNAS;GNAS	3'UTR;3'UTR;TSS1500;Body	-0.168838	-0.314696	-0.0229804	-2.29474	0.0237014
cg26710276	chr7	86374484	GRM3	5'UTR	-0.158004	-0.294521	-0.0214855	-2.2944	0.0237215
cg07473460	chr15	42297784	PLA2G4E	Body	-0.145055	-0.270632	-0.0194777	-2.28988	0.0239915
cg04037197	chr20	9198061	PLCB4;PLCB4;PLCB4	1stExon;5'UTR;5'UTR	-0.142179	-0.265284	-0.0190727	-2.28953	0.0240126
cg23418857	chr15	42309323	PLA2G4E	Body	-0.094016	-0.175431	-0.0126016	-2.28925	0.02403
cg08515427	chr16	848997	GNG13	Body	-0.182761	-0.341109	-0.0244137	-2.28805	0.0241023
cg02809333	chr19	2641429	GNG7	5'UTR	-0.113544	-0.212004	-0.0150831	-2.28609	0.0242208
cg08816312	chr1	186935415	PLA2G4A	Body	-0.107806	-0.20133	-0.014283	-2.28516	0.0242771
cg20461262	chr1	235720995	GNG4;GNG4;GNG4;MIR5096	Body;Body;Body;Body	-0.100971	-0.188833	-0.0131093	-2.27818	0.0247039
cg08638399	chr5	7684152	ADCY2	Body	-0.123225	-0.230499	-0.0159505	-2.27716	0.0247669
cg09188304	chr16	84852691	CRISPLD2	TSS1500	-0.389306	-0.728312	-0.0503011	-2.27655	0.024805
cg20300093	chr3	123138250	ADCY5	Body	-0.0847897	-0.158631	-0.0109482	-2.27633	0.0248188
cg00528079	chr16	10060873	GRIN2A;GRIN2A;GRIN2A	Body;Body;Body	-0.123423	-0.230943	-0.0159034	-2.27562	0.0248624
cg24902435	chr12	2790095	CACNA1C;CACNA1C;CACNA1C;CACNA1C;CACNA1C;CACNA1C;CACNA1C;CACNA1C;CACNA1C;CACNA1C;CACNA1C;CACNA1C;CACNA1C;CACNA1C;CACNA1C;CACNA1C;CACNA1C;CACNA1C;CACNA1C;CACNA1C;CACNA1C;CACNA1C;CACNA1C	Body;Body;Body;Body;Body;Body;Body;Body;Body;Body;Body;Body;Body;Body;Body;Body;Body;Body;Body;Body;Body;Body;Body	-0.171112	-0.320185	-0.0220401	-2.2755	0.0248701
cg19307406	chr1	167874258	ADCY10;ADCY10	5'UTR;Body	-0.0961354	-0.179993	-0.0122779	-2.27265	0.0250471
cg17142432	chr11	70559104	SHANK2	Body	-0.168614	-0.315782	-0.0214459	-2.27129	0.0251326
cg26826325	chr11	70459053	SHANK2;SHANK2	Body;Body	-0.120636	-0.226033	-0.0152391	-2.26903	0.025274
cg06908211	chr16	4116880	ADCY9	Body	-0.171428	-0.321291	-0.0215647	-2.26766	0.0253604
cg03805787	chr17	64327355	PRKCA	Body	0.191536	0.0239897	0.359083	2.26625	0.0254498
cg19202924	chr1	37416402	GRIK3	Body	-0.176221	-0.330524	-0.0219185	-2.264	0.0255924
cg01225508	chr3	53829800	CACNA1D;CACNA1D;CACNA1D	Body;Body;Body	-0.145803	-0.273618	-0.0179875	-2.26139	0.0257592
cg04215638	chr11	120801810	GRIK4;GRIK4;GRIK4	Body;Body;Body	-0.0774079	-0.145297	-0.00951897	-2.26036	0.0258248
cg27486833	chr2	25064659	ADCY3	Body	-0.0990027	-0.185842	-0.0121633	-2.26007	0.0258434
cg09885502	chr20	57463991	GNAS;GNAS;GNAS;GNAS	3'UTR;TSS200;3'UTR;Body	-1.22849	-2.30691	-0.150072	-2.25827	0.0259591
cg05624932	chr8	75897310	CRISPLD1	5'UTR	-0.268716	-0.504758	-0.0326736	-2.25681	0.0260534
cg17721618	chr15	42376692	PLA2G4D	Body	-0.103033	-0.193627	-0.0124385	-2.25458	0.0261977
cg05456713	chr19	2513356	GNG7	3'UTR	-0.149838	-0.281678	-0.0179989	-2.25304	0.0262979
cg11300481	chr11	70365405	SHANK2;SHANK2;SHANK2	Body;Body;Body	-0.119019	-0.223867	-0.0141704	-2.25033	0.0264754
cg16730369	chr11	120823575	GRIK4	Body	-0.361656	-0.680434	-0.0428778	-2.24905	0.0265592
cg09802653	chr1	68582144	GNG12-AS1;WLS	Body;Body	-0.150491	-0.283161	-0.0178215	-2.2487	0.0265823
cg20252529	chr11	70343159	SHANK2;SHANK2;SHANK2	Body;Body;Body	-0.160704	-0.302395	-0.0190135	-2.24842	0.0266005
cg18046365	chr1	53608367	SLC1A7	TSS200	-0.140027	-0.26349	-0.0165635	-2.24836	0.0266048
cg15642343	chr3	7246539	GRM7;GRM7	Body;Body	-0.145064	-0.272975	-0.0171532	-2.24825	0.0266119
cg26891632	chr17	64636808	PRKCA	Body	-0.169648	-0.319245	-0.0200508	-2.24811	0.0266211
cg13836922	chr20	8227029	PLCB1;PLCB1	Body;Body	-0.168811	-0.317782	-0.0198408	-2.24643	0.0267318
cg02295462	chr11	70497750	SHANK2;SHANK2;SHANK2	Body;Body;Body	-0.186025	-0.350327	-0.0217236	-2.24451	0.0268589
cg06547966	chr3	6903067	GRM7;GRM7;GRM7;GRM7	5'UTR;5'UTR;1stExon;1stExon	0.116129	0.0135027	0.218754	2.24323	0.026944
cg21150503	chr5	7414600	ADCY2	Body	-0.18799	-0.354182	-0.0217974	-2.24241	0.0269987
cg22218695	chr7	126446519	GRM8;GRM8;GRM8	Body;Body;Body	0.232383	0.0268417	0.437925	2.24128	0.0270739
cg05477909	chr2	191777457	GLS;GLS	Body;Body	0.220406	0.0253606	0.415451	2.24016	0.0271489
cg07114886	chr3	51745946	GRM2;GRM2	5'UTR;Body	-0.110054	-0.207559	-0.0125485	-2.23753	0.0273259
cg25375420	chr6	36009601	MAPK14;MAPK14;MAPK14;MAPK14	Body;Body;Body;Body	-0.191604	-0.361386	-0.0218216	-2.2372	0.0273484
cg08975507	chr16	24147692	PRKCB;PRKCB	Body;Body	-0.172774	-0.325938	-0.0196101	-2.23622	0.0274145
cg11285285	chr11	70912728	SHANK2	5'UTR	-0.143762	-0.271229	-0.0162952	-2.23583	0.0274405
cg26791489	chr20	57463330	GNAS;GNAS;GNAS;GNAS	3'UTR;3'UTR;TSS1500;Body	-0.225606	-0.42566	-0.025552	-2.23561	0.0274557
cg18462606	chr15	52433022	GNB5;GNB5	Body;Body	-0.262304	-0.494914	-0.0296949	-2.23548	0.0274645
cg24891950	chr19	2669059	GNG7	5'UTR	-0.109654	-0.206937	-0.0123705	-2.23448	0.0275317
cg13002996	chr6	34072798	GRM4;GRM4;GRM4;GRM4;GRM4;GRM4	5'UTR;Body;Body;Body;Body;5'UTR	-0.215727	-0.407169	-0.0242848	-2.23387	0.0275732
cg25103338	chr3	171528663	PLD1;PLD1	TSS1500;TSS1500	-0.209456	-0.395367	-0.0235452	-2.23347	0.0276006
cg08931917	chr12	14109569	GRIN2B	5'UTR	0.343803	0.0380405	0.649566	2.22904	0.0279033
cg07354827	chr11	22383930	SLC17A6	Body	-0.143661	-0.271503	-0.0158179	-2.22768	0.0279963
cg04594694	chr22	51131178	SHANK3	Body	-0.138976	-0.262664	-0.0152878	-2.22743	0.0280139
cg05750556	chr19	13484625	CACNA1A;CACNA1A;CACNA1A;CACNA1A;CACNA1A	Body;Body;Body;Body;Body	-0.210503	-0.3981	-0.022905	-2.22445	0.0282199
cg09399937	chr3	6902843	GRM7;GRM7;GRM7;GRM7	5'UTR;5'UTR;1stExon;1stExon	0.123224	0.0132274	0.233221	2.22079	0.0284741
cg22960869	chr17	47287521	ABI3;GNGT2;ABI3	TSS200;TSS1500;TSS200	-0.133661	-0.253019	-0.0143032	-2.21996	0.0285321
cg23894980	chr11	70534718	SHANK2	Body	-0.131089	-0.248166	-0.0140122	-2.21966	0.0285531
cg02530776	chr17	64322718	PRKCA	Body	-0.166519	-0.315248	-0.0177903	-2.21953	0.0285625
cg14607415	chr1	84629002	PRKACB;PRKACB;PRKACB;PRKACB;PRKACB;PRKACB;PRKACB;PRKACB;PRKACB;PRKACB;PRKACB	TSS1500;TSS1500;TSS1500;TSS1500;TSS1500;TSS1500;TSS1500;Body;Body;Body;Body	-0.172796	-0.327142	-0.01845	-2.21937	0.0285734
cg02433656	chr16	56322654	GNAO1;GNAO1	Body;Body	-0.198168	-0.375277	-0.0210593	-2.21812	0.0286611
cg15705973	chr12	26781364	ITPR2	Body	-0.165846	-0.314077	-0.0176156	-2.21799	0.0286705
cg03328615	chr19	999688	GRIN3B	TSS1500	-0.215141	-0.407462	-0.0228197	-2.21762	0.0286963
cg16060214	chr4	86936666	MAPK10;MAPK10;MAPK10;MAPK10	3'UTR;3'UTR;3'UTR;3'UTR	-0.131905	-0.249916	-0.0138939	-2.2158	0.0288248
cg22491927	chr19	13617091	CACNA1A;CACNA1A;CACNA1A;CACNA1A	5'UTR;1stExon;1stExon;5'UTR	-0.283474	-0.537091	-0.0298565	-2.21578	0.0288264
cg13453926	chr19	13340262	CACNA1A;CACNA1A;CACNA1A;CACNA1A;CACNA1A	Body;Body;Body;Body;Body	-0.0969075	-0.183657	-0.0101579	-2.21453	0.0289145
cg00463631	chr4	158144020	GRIA2;GRIA2;GRIA2	Body;Body;Body	-0.226824	-0.429872	-0.0237755	-2.21453	0.0289147
cg05475665	chr1	53580196	SLC1A7;SLC1A7;SLC1A7;SLC1A7;SLC1A7	Body;Body;Body;Body;Body	-0.156914	-0.297411	-0.0164177	-2.21406	0.0289481
cg24680758	chr6	102188078	GRIK2;GRIK2;GRIK2	Body;Body;Body	-0.196755	-0.372944	-0.0205664	-2.21381	0.0289657
cg20315739	chr15	42303032	PLA2G4E	TSS1500	-0.148916	-0.28232	-0.0155118	-2.21291	0.0290293
cg15476980	chr3	4836672	ITPR1;ITPR1;ITPR1	Body;Body;Body	-0.142915	-0.271063	-0.0147663	-2.21083	0.0291773
cg10721866	chr9	80433039	GNAQ	Body	-0.163006	-0.309233	-0.0167791	-2.20988	0.0292454
cg17591461	chr4	87102408	LOC101929064;MAPK10;MAPK10;MAPK10	Body;5'UTR;Body;Body	-0.133837	-0.253981	-0.0136939	-2.20836	0.0293544
cg11782892	chr11	70426271	SHANK2;SHANK2;SHANK2	Body;Body;Body	-0.113528	-0.215465	-0.0115912	-2.20782	0.0293929
cg17554032	chr3	123019127	ADCY5;ADCY5;ADCY5;ADCY5	ExonBnd;ExonBnd;Body;Body	-0.135294	-0.256851	-0.0137373	-2.20644	0.0294924
cg17202839	chr17	64685036	PRKCA	Body	-0.162647	-0.308792	-0.0165025	-2.20625	0.0295056
cg09726087	chr3	7602881	GRM7;GRM7	Body;Body	-0.159232	-0.302567	-0.015897	-2.20227	0.029794
cg24995240	chr1	84971124	SPATA1;GNG5	TSS1500;Body	-0.324327	-0.616375	-0.0322781	-2.2015	0.0298495
cg19586199	chr19	14225172	PRKACA;PRKACA	TSS200;Body	-0.152498	-0.289874	-0.0151226	-2.20063	0.0299132
cg07964240	chr6	34054055	GRM4;GRM4;GRM4;GRM4;GRM4;GRM4	Body;Body;Body;Body;Body;5'UTR	-0.124058	-0.235865	-0.0122501	-2.1996	0.0299882
cg22174355	chr9	114413582	DNAJC25;DNAJC25-GNG10	Body;Body	-0.224856	-0.42753	-0.0221817	-2.19937	0.0300054
cg25714057	chr3	123139160	ADCY5	Body	-0.109419	-0.208051	-0.0107869	-2.19921	0.030017
cg14578894	chr4	87281511	MAPK10;MAPK10;MAPK10	TSS200;TSS200;5'UTR	-0.253876	-0.482857	-0.0248962	-2.19794	0.0301097
cg16208436	chr19	2640403	GNG7	5'UTR	-0.163809	-0.311651	-0.015967	-2.1965	0.0302154
cg18926594	chr11	120569855	GRIK4;GRIK4;GRIK4	Body;Body;Body	-0.1155	-0.219787	-0.0112141	-2.19557	0.0302838
cg19771083	chr11	70338583	SHANK2;SHANK2;SHANK2;SHANK2;SHANK2;SHANK2	ExonBnd;ExonBnd;ExonBnd;Body;Body;Body	-0.165967	-0.315864	-0.0160696	-2.19492	0.0303318
cg05351849	chr11	70352907	SHANK2;SHANK2;SHANK2	Body;Body;Body	-0.090356	-0.172016	-0.00869622	-2.19352	0.0304359
cg05716556	chr17	47287410	ABI3;GNGT2;ABI3	TSS200;TSS1500;TSS200	-0.0978798	-0.186382	-0.00937793	-2.19246	0.0305138
cg13357277	chr6	34114827	GRM4;GRM4;GRM4;GRM4	TSS1500;TSS1500;TSS1500;Body	-0.124277	-0.236871	-0.0116833	-2.18811	0.0308386
cg05791230	chr11	105500880	GRIA4;GRIA4;GRIA4;GRIA4;GRIA4	Body;Body;Body;Body;Body	-0.130707	-0.24916	-0.0122545	-2.18749	0.0308846
cg08518792	chr20	8504581	PLCB1;PLCB1	Body;Body	-0.189099	-0.360552	-0.0176457	-2.18643	0.0309644
cg02615582	chr19	49939549	SLC17A7	Body	-0.212866	-0.405898	-0.0198346	-2.1861	0.0309891
cg16944941	chr11	70391346	SHANK2;SHANK2	Body;Body	-0.295039	-0.562693	-0.027384	-2.18522	0.0310551
cg00342062	chr16	84859968	CRISPLD2	5'UTR	-0.123525	-0.235645	-0.0114043	-2.18404	0.0311443
cg11345079	chr15	83600799	HOMER2;HOMER2	Body;Body	-0.160973	-0.307091	-0.0148554	-2.18395	0.0311514
cg19248585	chr1	68297887	GNG12-AS1;GNG12	TSS200;5'UTR	-0.432806	-0.825679	-0.0399343	-2.18391	0.0311544
cg00317626	chr1	53600741	SLC1A7	Body	-0.146256	-0.279094	-0.0134181	-2.18265	0.0312498
cg06129165	chr4	158141259	GRIA2;GRIA2;GRIA2	TSS1500;TSS1500;TSS1500	-0.216973	-0.414107	-0.0198388	-2.1819	0.0313061
cg19033906	chr3	53532972	CACNA1D;CACNA1D;CACNA1D	Body;Body;Body	-0.145451	-0.27768	-0.0132211	-2.18062	0.031404
cg21599324	chr6	34074282	GRM4	Body	-0.118904	-0.227054	-0.0107538	-2.17952	0.0314873
cg17368558	chr12	2365046	CACNA1C;CACNA1C;CACNA1C;CACNA1C;CACNA1C;CACNA1C;CACNA1C;CACNA1C;CACNA1C;CACNA1C;CACNA1C;CACNA1C;CACNA1C;CACNA1C;CACNA1C;CACNA1C;CACNA1C;CACNA1C;CACNA1C;CACNA1C;CACNA1C;CACNA1C;CACNA1C	Body;Body;Body;Body;Body;Body;Body;Body;Body;Body;Body;Body;Body;Body;Body;Body;Body;Body;Body;Body;Body;Body;Body	-0.0721988	-0.13788	-0.0065176	-2.17912	0.0315181
cg23007368	chr7	126707141	GRM8;GRM8;GRM8	Body;Body;Body	-0.162216	-0.309857	-0.0145753	-2.17811	0.0315952
cg13756965	chr11	70917458	SHANK2	5'UTR	-0.221371	-0.423062	-0.0196794	-2.17583	0.03177
cg00622661	chr2	155554379	KCNJ3;KCNJ3;KCNJ3;KCNJ3	TSS1500;TSS1500;TSS1500;TSS1500	-0.110824	-0.211875	-0.00977386	-2.17415	0.0318995
cg04779428	chr20	57463355	GNAS;GNAS;GNAS;GNAS	3'UTR;3'UTR;TSS1500;Body	-0.200198	-0.382797	-0.0175991	-2.17347	0.0319517
cg05902503	chr16	30133175	MAPK3;MAPK3;MAPK3	Body;Body;Body	-0.177646	-0.339773	-0.0155184	-2.17215	0.0320535
cg08911444	chr16	4159918	ADCY9	Body	-0.11342	-0.217075	-0.00976596	-2.16918	0.0322846
cg26528744	chr10	75240045	PPP3CB;PPP3CB;PPP3CB;PPP3CB;PPP3CB	5'UTR;Body;Body;Body;Body	-0.182013	-0.34842	-0.0156066	-2.16832	0.0323512
cg02309895	chr22	22114598	MAPK1	3'UTR	-0.192247	-0.368166	-0.0163267	-2.16639	0.0325029
cg11819604	chr22	50704716	MAPK11;MAPK11;MAPK11;MAPK11	ExonBnd;ExonBnd;Body;Body	-0.173141	-0.331577	-0.014704	-2.16638	0.032503
cg14769892	chr12	100749594	SLC17A8;SLC17A8	TSS1500;TSS1500	-0.145864	-0.279391	-0.0123365	-2.16556	0.032568
cg15925374	chr20	8412846	PLCB1;PLCB1	Body;Body	-0.170941	-0.327436	-0.0144456	-2.16539	0.0325807
cg16434688	chr3	6812034	GRM7-AS3;GRM7-AS3	Body;Body	-0.143902	-0.275687	-0.0121174	-2.16468	0.0326366
cg03117106	chr3	179165750	GNB4	5'UTR	-0.101558	-0.194649	-0.0084665	-2.1627	0.0327929
cg21747967	chr5	7520707	ADCY2	Body	-0.160716	-0.308119	-0.013312	-2.16143	0.0328931
cg09591697	chr4	87024427	MAPK10;MAPK10;MAPK10;MAPK10	5'UTR;Body;Body;Body	-0.167577	-0.321276	-0.0138766	-2.16138	0.0328971
cg14567877	chr3	123071300	ADCY5	Body	-0.163161	-0.3129	-0.0134212	-2.16009	0.0329999
cg07084083	chr12	26784906	ITPR2	Body	-0.169862	-0.32593	-0.0137953	-2.15763	0.0331951
cg03403991	chr22	51167187	SHANK3	Body	-0.117546	-0.225568	-0.00952313	-2.15717	0.0332323
cg00021157	chr11	70845412	SHANK2	Body	-0.155941	-0.299286	-0.0125969	-2.15661	0.0332767
cg04580774	chr17	64711501	PRKCA	Body	-0.15542	-0.298303	-0.0125362	-2.15633	0.0332991
cg10699496	chr3	123005576	ADCY5	Body	-0.201059	-0.385942	-0.0161753	-2.15584	0.0333385
cg01174786	chr16	4027541	ADCY9	Body	-0.180203	-0.346127	-0.0142788	-2.153	0.0335668
cg25374028	chr11	70830029	SHANK2	Body	-0.17541	-0.336969	-0.0138501	-2.15235	0.0336193
cg23982812	chr12	14004950	GRIN2B	Body	0.213564	0.0168371	0.410291	2.15207	0.033642
cg15831259	chr19	13395429	CACNA1A;CACNA1A;CACNA1A;CACNA1A;CACNA1A	Body;Body;Body;Body;Body	-0.116675	-0.224209	-0.00914103	-2.15092	0.0337349
ch.12.602695F	chr12	26932613	ITPR2	Body	-0.251692	-0.484177	-0.0192064	-2.14618	0.0341208
cg21916297	chr16	84900375	CRISPLD2	Body	-0.160765	-0.309266	-0.0122629	-2.14611	0.0341266
cg16395366	chr1	53558245	SLC1A7	Body	-0.220638	-0.424528	-0.0167479	-2.14524	0.0341973
cg11164846	chr6	34005998	GRM4;GRM4;GRM4;GRM4;GRM4;GRM4	Body;Body;Body;Body;Body;Body	-0.125965	-0.242397	-0.00953234	-2.1447	0.0342415
cg03752537	chr11	120678600	GRIK4;GRIK4;GRIK4	Body;Body;Body	-0.119953	-0.230906	-0.00899982	-2.1432	0.0343646
cg02425445	chr16	23962472	PRKCB;PRKCB	Body;Body	-0.136774	-0.263475	-0.0100737	-2.14002	0.0346273
cg12166738	chr7	126746802	GRM8;GRM8;GRM8	Body;Body;Body	-0.200591	-0.386506	-0.0146755	-2.13889	0.0347212
cg03972076	chr11	64023183	PLCB3	Body	-0.110987	-0.213906	-0.00806828	-2.13781	0.0348105
cg15814586	chr11	70920403	SHANK2	5'UTR	-0.131052	-0.252649	-0.00945503	-2.13655	0.0349158
cg21012875	chr19	51172755	SHANK1	Body	-0.157538	-0.303735	-0.0113411	-2.13619	0.0349461
cg13696154	chr16	4127386	ADCY9	Body	-0.0805294	-0.155321	-0.00573752	-2.13448	0.0350888
cg17899808	chr11	70557689	SHANK2	Body	-0.122571	-0.23641	-0.00873214	-2.13447	0.0350899
cg06132335	chr11	70754349	SHANK2	Body	-0.101035	-0.194893	-0.00717675	-2.13399	0.0351302
cg07605516	chr3	4840933	ITPR1;ITPR1;ITPR1	Body;Body;Body	-0.150226	-0.28982	-0.0106319	-2.13339	0.0351802
cg14119137	chr6	24477147	GPLD1;GPLD1	Body;Body	-0.176028	-0.339637	-0.0124193	-2.13288	0.0352226
cg24691196	chr11	35352162	SLC1A2;SLC1A2;SLC1A2	Body;5'UTR;5'UTR	-0.154384	-0.297978	-0.0107907	-2.13138	0.0353496
cg06553442	chr4	87030002	MAPK10;MAPK10;MAPK10;MAPK10	TSS1500;Body;Body;Body	-0.13951	-0.269321	-0.00969855	-2.13051	0.0354223
cg06628693	chr1	84543156	PRKACB;PRKACB	TSS1500;TSS1500	-0.299055	-0.577328	-0.020783	-2.13046	0.0354268
cg26162385	chr1	37271723	GRIK3	Body	-0.12553	-0.242411	-0.00864879	-2.12909	0.0355424
cg25546811	chr7	93550752	GNG11	TSS1500	-0.157486	-0.304285	-0.010687	-2.12672	0.0357437
cg22291265	chr19	51182808	SHANK1	Body	-0.304651	-0.588795	-0.0205065	-2.12547	0.0358503
cg26770787	chr4	101986946	PPP3CA;PPP3CA;PPP3CA	Body;Body;Body	0.129884	0.00865309	0.251116	2.1239	0.0359846
cg12156926	chr3	7424102	GRM7;GRM7	Body;Body	-0.164202	-0.317566	-0.0108387	-2.12251	0.0361042
cg15943093	chr11	88593776	GRM5;GRM5	Body;Body	-0.149316	-0.288792	-0.00983938	-2.12225	0.036126
cg24073044	chr17	64621878	PRKCA	Body	-0.173443	-0.33552	-0.0113667	-2.12143	0.0361964
cg21719418	chr11	105800243	GRIA4;GRIA4	Body;Body	-0.138725	-0.268385	-0.00906562	-2.12101	0.0362328
cg16604553	chr9	4489544	SLC1A1	TSS1500	-0.194122	-0.37562	-0.012623	-2.12028	0.036296
cg12216470	chr19	51200481	SHANK1	Body	-0.280234	-0.542262	-0.0182059	-2.12014	0.0363077
cg24760603	chr12	100796242	SLC17A8;SLC17A8;SLC17A8;SLC17A8	ExonBnd;ExonBnd;Body;Body	-0.157605	-0.304985	-0.0102244	-2.11993	0.0363258
cg14399018	chr7	126615786	GRM8;GRM8;GRM8	Body;Body;Body	0.194589	0.012623	0.376555	2.11992	0.0363265
cg26273389	chr20	57478387	GNAS;GNAS;GNAS;GNAS;GNAS;GNAS;GNAS;GNAS;GNAS	3'UTR;Body;3'UTR;Body;Body;Body;Body;Body;Body	-0.136721	-0.264681	-0.00876241	-2.11815	0.0364794
cg03100024	chr19	42571402	GRIK5	TSS1500	-0.141114	-0.273321	-0.00890632	-2.11595	0.0366708
cg00349963	chr8	131947453	ADCY8	Body	-0.138103	-0.267576	-0.00863087	-2.11455	0.0367925
cg15794899	chr11	105731913	GRIA4;GRIA4;GRIA4;GRIA4;GRIA4	Body;Body;Body;Body;Body	-0.123864	-0.240025	-0.00770373	-2.11388	0.0368517
cg03773468	chr22	19799728	GNB1L	Body	-0.191503	-0.371109	-0.0118975	-2.11372	0.0368651
cg14009729	chr9	140059747	GRIN1;GRIN1;GRIN1	Body;Body;Body	-0.23853	-0.462339	-0.0147207	-2.11279	0.0369464
cg11491682	chr11	70492247	SHANK2;SHANK2;SHANK2	Body;Body;Body	-0.173667	-0.336662	-0.0106715	-2.11219	0.036999
cg19683021	chr12	2775658	CACNA1C;CACNA1C;CACNA1C;CACNA1C;CACNA1C;CACNA1C;CACNA1C;CACNA1C;CACNA1C;CACNA1C;CACNA1C;CACNA1C;CACNA1C;CACNA1C;CACNA1C;CACNA1C;CACNA1C;CACNA1C;CACNA1C;CACNA1C;CACNA1C;CACNA1C;CACNA1C	Body;Body;Body;Body;Body;Body;Body;Body;Body;Body;Body;Body;Body;Body;Body;Body;Body;Body;Body;Body;Body;Body;Body	-0.109251	-0.211801	-0.00670157	-2.11195	0.0370202
cg09950871	chr16	4029235	ADCY9	Body	-0.162802	-0.315743	-0.00986026	-2.11021	0.0371732
cg03648748	chr18	4248763	DLGAP1;DLGAP1	5'UTR;5'UTR	0.106867	0.00646024	0.207273	2.10995	0.0371959
cg03725414	chr16	84862964	CRISPLD2	5'UTR	-0.134405	-0.26079	-0.00801992	-2.1082	0.0373507
cg17328085	chr8	75916668	CRISPLD1;CRISPLD1;CRISPLD1	Body;5'UTR;5'UTR	-0.175537	-0.340605	-0.0104683	-2.10812	0.0373574
cg12816702	chr3	171358538	PLD1;PLD1	Body;Body	-0.113602	-0.220501	-0.00670377	-2.10672	0.0374814
cg07326706	chr11	70808889	SHANK2	Body	-0.16832	-0.326712	-0.00992764	-2.10666	0.0374874
cg06411355	chr16	4071211	ADCY9	Body	-0.142716	-0.2772	-0.00823133	-2.10374	0.0377468
cg05396610	chr11	105804490	GRIA4;GRIA4;GRIA4	Body;Body;Body	-0.146736	-0.285097	-0.00837568	-2.10241	0.0378657
cg15093766	chr17	64408569	PRKCA	Body	-0.165594	-0.321822	-0.00936586	-2.10125	0.0379696
cg17742947	chr19	42546977	GRIK5	Body	-0.140242	-0.272579	-0.0079043	-2.10081	0.038009
cg09124982	chr4	87038816	MAPK10;MAPK10;MAPK10	Body;Body;Body	-0.136628	-0.265596	-0.00765969	-2.10014	0.0380689
cg17564157	chr16	84922393	CRISPLD2	Body	-0.0916491	-0.178226	-0.00507246	-2.09855	0.0382121
cg15999515	chr1	186814699	PLA2G4A	5'UTR	-0.113602	-0.221098	-0.00610582	-2.095	0.038533
cg20738029	chr11	70911559	SHANK2	5'UTR	-0.123811	-0.240982	-0.00663922	-2.09473	0.0385579
cg00369590	chr11	70590169	SHANK2	Body	-0.144348	-0.281171	-0.00752383	-2.09141	0.0388603
cg10792160	chr11	70469766	SHANK2;SHANK2;SHANK2	Body;Body;Body	-0.153335	-0.298771	-0.00789818	-2.09006	0.0389842
cg05558390	chr20	57415377	GNASAS;GNAS	Body;1stExon	0.251283	0.0129116	0.489654	2.08978	0.0390098
cg00756092	chr12	2178861	CACNA1C;CACNA1C;CACNA1C;CACNA1C;CACNA1C;CACNA1C;CACNA1C;CACNA1C;CACNA1C;CACNA1C;CACNA1C;CACNA1C;CACNA1C;CACNA1C;CACNA1C;CACNA1C;CACNA1C;CACNA1C;CACNA1C;CACNA1C;CACNA1C;CACNA1C;CACNA1C	Body;Body;Body;Body;Body;Body;Body;Body;Body;Body;Body;Body;Body;Body;Body;Body;Body;Body;Body;Body;Body;Body;Body	-0.167979	-0.327407	-0.008551	-2.08873	0.0391065
cg15350840	chr11	70475709	SHANK2;SHANK2	Body;Body	-0.124588	-0.242956	-0.00622082	-2.08659	0.0393039
cg24732404	chr20	8225365	PLCB1;PLCB1	Body;Body	-0.135993	-0.265266	-0.00672128	-2.08547	0.0394069
cg07267600	chr12	2750053	CACNA1C;CACNA1C;CACNA1C;CACNA1C;CACNA1C;CACNA1C;CACNA1C;CACNA1C;CACNA1C;CACNA1C;CACNA1C;CACNA1C;CACNA1C;CACNA1C;CACNA1C;CACNA1C;CACNA1C;CACNA1C;CACNA1C;CACNA1C;CACNA1C;CACNA1C;CACNA1C	Body;Body;Body;Body;Body;Body;Body;Body;Body;Body;Body;Body;Body;Body;Body;Body;Body;Body;Body;Body;Body;Body;Body	-0.114409	-0.223195	-0.00562353	-2.08488	0.0394619
cg14088478	chr11	105481635	GRIA4;GRIA4;GRIA4;GRIA4;GRIA4;GRIA4;GRIA4;GRIA4;GRIA4	5'UTR;5'UTR;5'UTR;5'UTR;1stExon;ExonBnd;ExonBnd;ExonBnd;Body	-0.161507	-0.315198	-0.00781662	-2.08323	0.0396155
cg03475322	chr16	56358501	GNAO1;GNAO1	Body;Body	-0.119021	-0.232282	-0.00575984	-2.08322	0.0396164
cg13396607	chr6	102055059	GRIK2;GRIK2;GRIK2	Body;Body;Body	-0.118376	-0.231064	-0.00568746	-2.08246	0.0396872
cg06824641	chr8	22298455	PPP3CC	TSS200	0.131573	0.00628093	0.256865	2.08178	0.0397501
cg12013817	chr6	34008384	GRM4	Body	-0.177457	-0.346446	-0.00846742	-2.08173	0.0397545
cg09980522	chr11	105481802	GRIA4;GRIA4;GRIA4;GRIA4	Body;Body;1stExon;Body	-0.273749	-0.534452	-0.0130461	-2.08161	0.0397664
cg14906193	chr16	9881878	GRIN2A;GRIN2A;GRIN2A	Body;Body;Body	-0.12495	-0.243996	-0.00590507	-2.08074	0.0398476
cg07115148	chr12	26956628	ITPR2	Body	0.119368	0.00560308	0.233132	2.08004	0.0399129
cg01698854	chr16	56387633	GNAO1	Body	-0.074905	-0.146299	-0.00351071	-2.07988	0.0399274
cg10554580	chr11	70323799	SHANK2;SHANK2;SHANK2	Body;Body;Body	-0.117431	-0.229374	-0.00548868	-2.0796	0.0399538
cg13861294	chr12	100750473	SLC17A8;SLC17A8	TSS1500;TSS1500	-0.135329	-0.264354	-0.00630401	-2.07926	0.0399858
cg27350478	chr16	56374175	GNAO1;GNAO1	Body;Body	-0.178528	-0.348771	-0.00828444	-2.07887	0.0400223
cg04849985	chr1	68215783	GNG12	5'UTR	-0.228571	-0.44666	-0.0104814	-2.07768	0.0401345
cg19189601	chr7	86406137	GRM3	Body	-0.168999	-0.330249	-0.00774855	-2.07766	0.0401358
cg20455422	chr3	53763418	CACNA1D;CACNA1D;CACNA1D	Body;Body;Body	0.154775	0.0068732	0.302677	2.07453	0.0404317
cg10236030	chr20	8286464	PLCB1;PLCB1	Body;Body	-0.112314	-0.219711	-0.00491787	-2.07318	0.0405594
cg24729486	chr1	68373489	GNG12-AS1	Body	-0.260717	-0.510122	-0.011312	-2.07232	0.0406415
cg10768759	chr11	70492215	SHANK2;SHANK2;SHANK2	Body;Body;Body	-0.119322	-0.233505	-0.00513832	-2.07161	0.0407085
cg10482356	chr16	56328421	GNAO1;GNAO1	Body;Body	0.0977876	0.00417526	0.1914	2.07082	0.0407838
cg10064892	chr16	84860766	CRISPLD2	5'UTR	-0.121598	-0.238008	-0.00518757	-2.07074	0.0407912
cg03425527	chr3	4870421	ITPR1;ITPR1;ITPR1	Body;Body;Body	-0.0851151	-0.166617	-0.0036132	-2.07029	0.0408347
cg18418238	chr3	171489254	PLD1;PLD1	5'UTR;5'UTR	-0.18501	-0.362186	-0.00783348	-2.07005	0.0408574
cg20502548	chr11	70566386	SHANK2	Body	-0.0903085	-0.176998	-0.00361872	-2.06515	0.0413273
cg23898322	chr20	9191844	PLCB4	5'UTR	-0.149412	-0.292849	-0.00597513	-2.06498	0.0413438
cg09103617	chr12	2378688	CACNA1C-IT3;CACNA1C;CACNA1C;CACNA1C;CACNA1C;CACNA1C;CACNA1C;CACNA1C;CACNA1C;CACNA1C;CACNA1C;CACNA1C;CACNA1C;CACNA1C;CACNA1C;CACNA1C;CACNA1C;CACNA1C;CACNA1C;CACNA1C;CACNA1C;CACNA1C;CACNA1C;CACNA1C	TSS1500;Body;Body;Body;Body;Body;Body;Body;Body;Body;Body;Body;Body;Body;Body;Body;Body;Body;Body;Body;Body;Body;Body;Body	-0.106646	-0.20905	-0.0042426	-2.06453	0.0413872
cg01780773	chr11	70428644	SHANK2;SHANK2;SHANK2	Body;Body;Body	-0.161713	-0.317049	-0.00637733	-2.06379	0.0414591
cg21845133	chr5	36608260	SLC1A3;SLC1A3;SLC1A3;SLC1A3;SLC1A3	5'UTR;5'UTR;5'UTR;5'UTR;5'UTR	-0.122958	-0.241136	-0.00478093	-2.0626	0.0415742
cg04457481	chr20	57426835	GNAS;GNAS;GNAS;GNASAS	TSS1500;TSS1500;3'UTR;TSS1500	-0.124849	-0.244847	-0.00485095	-2.06254	0.04158
cg26376621	chr3	4854536	ITPR1;ITPR1;ITPR1	Body;Body;Body	-0.149036	-0.292387	-0.00568566	-2.06103	0.0417268
cg18441383	chr10	75265076	PPP3CB-AS1;PPP3CB-AS1;USP54;USP54	Body;Body;ExonBnd;Body	-0.194361	-0.381384	-0.00733785	-2.06018	0.0418093
cg05340664	chr1	37298006	GRIK3	Body	-0.203162	-0.398785	-0.00753963	-2.05881	0.0419434
cg22133366	chr11	70385327	SHANK2;SHANK2	Body;Body	-0.169768	-0.333247	-0.00628989	-2.05868	0.0419562
cg08359431	chr11	35389313	SLC1A2;SLC1A2;SLC1A2	Body;5'UTR;5'UTR	-0.169189	-0.332158	-0.00621882	-2.05805	0.0420175
cg02809083	chr3	123123167	ADCY5;ADCY5	Body;Body	-0.152431	-0.299435	-0.00542647	-2.05558	0.0422597
cg00391562	chr15	42298211	PLA2G4E	Body	-0.158067	-0.310542	-0.00559105	-2.05509	0.0423075
cg07268119	chr7	45717573	ADCY1	Body	-0.135599	-0.266449	-0.00474945	-2.05436	0.04238
cg17038626	chr12	2435931	CACNA1C;CACNA1C;CACNA1C;CACNA1C;CACNA1C;CACNA1C;CACNA1C;CACNA1C;CACNA1C;CACNA1C;CACNA1C;CACNA1C;CACNA1C;CACNA1C;CACNA1C;CACNA1C;CACNA1C;CACNA1C;CACNA1C;CACNA1C;CACNA1C;CACNA1C;CACNA1C	Body;Body;Body;Body;Body;Body;Body;Body;Body;Body;Body;Body;Body;Body;Body;Body;Body;Body;Body;Body;Body;Body;Body	-0.143869	-0.282744	-0.00499339	-2.05368	0.0424467
cg23114272	chr21	30967140	GRIK1-AS2;GRIK1;GRIK1	TSS1500;Body;Body	-0.202457	-0.397909	-0.00700459	-2.05345	0.0424698
cg06557808	chr11	120584906	GRIK4;GRIK4;GRIK4	Body;Body;Body	-0.139661	-0.274543	-0.00477894	-2.05264	0.0425496
cg09104915	chr11	70867222	SHANK2	5'UTR	-0.170078	-0.334364	-0.0057917	-2.05229	0.0425843
cg08698835	chr16	56279276	GNAO1;GNAO1	Body;Body	-0.154121	-0.303058	-0.00518436	-2.05141	0.0426716
cg16281600	chr5	152869431	GRIA1;GRIA1	TSS1500;TSS1500	-0.097156	-0.191052	-0.00325959	-2.05122	0.0426901
cg22566271	chr22	22115674	MAPK1	3'UTR	-0.138152	-0.271712	-0.00459153	-2.05055	0.0427564
cg20533096	chr11	88619846	GRM5;GRM5	Body;Body	-0.154896	-0.304715	-0.00507749	-2.04959	0.0428524
cg03818103	chr7	45612901	ADCY1;ADCY1	TSS1500;TSS1500	-0.181178	-0.356567	-0.00578893	-2.04783	0.0430272
cg17642145	chr8	22298578	PPP3CC	TSS200	0.196343	0.00624184	0.386444	2.04749	0.0430612
cg15677487	chr3	142442816	TRPC1;TRPC1	TSS1500;TSS1500	0.38145	0.0121154	0.750785	2.04743	0.0430674
cg20913420	chr16	850750	GNG13	TSS200	0.232695	0.00735992	0.45803	2.04715	0.0430954
cg18247436	chr11	120856646	GRIK4	Body	0.224761	0.00697183	0.44255	2.04586	0.0432244
cg22466012	chr3	171466200	PLD1;PLD1	5'UTR;5'UTR	0.991067	0.0305072	1.95163	2.04536	0.0432745
cg19910616	chr3	123143630	ADCY5	Body	-0.224381	-0.441995	-0.00676791	-2.04406	0.0434058
cg20325521	chr15	52429216	GNB5;GNB5	Body;Body	-0.144302	-0.284257	-0.00434642	-2.04397	0.0434148
cg04742605	chr11	70385511	SHANK2;SHANK2	Body;Body	-0.121621	-0.239642	-0.00359968	-2.04287	0.0435257
cg14486641	chrX	122482648	GRIA3;GRIA3	Body;Body	-0.173883	-0.342681	-0.00508558	-2.04213	0.0436001
cg08410752	chr7	126747931	GRM8;GRM8;GRM8	Body;Body;Body	-0.218933	-0.431518	-0.00634901	-2.04161	0.0436527
cg00589699	chr3	50267754	GNAI2;GNAI2;GNAI2	TSS1500;5'UTR;Body	-0.0706508	-0.139261	-0.00204043	-2.04136	0.043678
cg12741427	chr12	2469214	CACNA1C;CACNA1C;CACNA1C;CACNA1C;CACNA1C;CACNA1C;CACNA1C;CACNA1C;CACNA1C;CACNA1C;CACNA1C;CACNA1C;CACNA1C;CACNA1C;CACNA1C;CACNA1C;CACNA1C;CACNA1C;CACNA1C;CACNA1C;CACNA1C;CACNA1C;CACNA1C	Body;Body;Body;Body;Body;Body;Body;Body;Body;Body;Body;Body;Body;Body;Body;Body;Body;Body;Body;Body;Body;Body;Body	-0.0981145	-0.193462	-0.00276667	-2.03993	0.0438231
cg09555879	chr19	42569956	GRIK5;GRIK5	1stExon;5'UTR	0.152157	0.00418992	0.300125	2.03854	0.0439641
cg02581847	chr9	4489658	SLC1A1	TSS1500	-0.143307	-0.282779	-0.00383394	-2.0369	0.0441313
cg16850687	chr18	3594398	DLGAP1;FLJ35776;DLGAP1	Body;Body;Body	-0.189381	-0.373761	-0.00500202	-2.03618	0.0442041
cg10961484	chr11	120530860	GRIK4	TSS200	-0.167851	-0.33134	-0.00436093	-2.03528	0.0442963
cg24299929	chr1	235756882	GNG4;GNG4;GNG4	5'UTR;5'UTR;5'UTR	-0.413817	-0.816893	-0.0107405	-2.03523	0.0443019
cg14099468	chr1	235814814	GNG4;GNG4	TSS1500;TSS1500	0.192486	0.00497118	0.38	2.03496	0.0443294
cg08731559	chr7	126890973	GRM8	5'UTR	-0.311286	-0.614801	-0.00777152	-2.03316	0.0445137
cg13146164	chr3	4782393	ITPR1;ITPR1;ITPR1	Body;Body;Body	0.114659	0.00283364	0.226484	2.03264	0.0445678
cg10386511	chr18	3903479	DLGAP1;DLGAP1	5'UTR;5'UTR	-0.139906	-0.276436	-0.00337524	-2.03141	0.0446941
cg14613250	chr19	42554908	GRIK5;GRIK5	Body;Body	-0.147882	-0.292273	-0.00349099	-2.03033	0.0448055
cg17816394	chr1	235814009	GNG4;GNG4;GNG4;GNG4;GNG4	TSS1500;1stExon;5'UTR;1stExon;5'UTR	0.1604	0.00377359	0.317027	2.03016	0.0448228
cg07582829	chr19	54408440	PRKCG	Body	-0.14081	-0.278353	-0.00326736	-2.0295	0.044892
cg03012319	chr12	26984174	ITPR2	Body	0.104342	0.00239088	0.206292	2.02889	0.0449545
cg25856632	chr17	7111551	DLG4;DLG4	Body;Body	-0.158392	-0.313157	-0.0036273	-2.02887	0.0449573
cg07590135	chr19	2515268	GNG7	Body	-0.151389	-0.299338	-0.00344126	-2.02851	0.0449938
cg06534542	chr22	51123742	SHANK3	Body	-0.149037	-0.294829	-0.00324493	-2.02653	0.0452004
cg17330842	chr11	70505722	SHANK2;SHANK2;SHANK2	Body;Body;Body	-0.15842	-0.313411	-0.00342829	-2.02625	0.0452289
cg00821311	chr11	70335620	SHANK2;SHANK2;SHANK2	Body;Body;Body	-0.139537	-0.276107	-0.00296653	-2.02546	0.0453111
cg05396320	chr12	2614019	CACNA1C;CACNA1C;CACNA1C;CACNA1C;CACNA1C;CACNA1C;CACNA1C;CACNA1C;CACNA1C;CACNA1C;CACNA1C;CACNA1C;CACNA1C;CACNA1C;CACNA1C;CACNA1C;CACNA1C;CACNA1C;CACNA1C;CACNA1C;CACNA1C;CACNA1C;CACNA1C;CACNA1C;CACNA1C;CACNA1C;CACNA1C;CACNA1C;CACNA1C;CACNA1C;CACNA1C;CACNA1C;CACNA1C;CACNA1C;CACNA1C;CACNA1C;CACNA1C;CACNA1C;CACNA1C;CACNA1C;CACNA1C;CACNA1C	ExonBnd;ExonBnd;ExonBnd;ExonBnd;ExonBnd;ExonBnd;ExonBnd;ExonBnd;ExonBnd;ExonBnd;ExonBnd;ExonBnd;ExonBnd;ExonBnd;ExonBnd;ExonBnd;ExonBnd;ExonBnd;ExonBnd;Body;Body;Body;Body;Body;Body;Body;Body;Body;Body;Body;Body;Body;Body;Body;Body;Body;Body;Body;Body;Body;Body;Body	-0.133337	-0.263848	-0.00282679	-2.02534	0.045324
cg10042675	chr9	114393101	DNAJC25;DNAJC25-GNG10;DNAJC25	TSS1500;TSS1500;TSS1500	-0.219087	-0.43358	-0.0045939	-2.02486	0.0453741
cg26560981	chr4	87039369	MAPK10;MAPK10;MAPK10	Body;Body;Body	-0.150821	-0.29875	-0.0028918	-2.02116	0.0457626
cg20936920	chr3	7782210	GRM7;GRM7	3'UTR;3'UTR	-0.162143	-0.321408	-0.00287678	-2.01821	0.0460736
cg19047230	chr3	6722213	GRM7-AS3	Body	-0.119618	-0.237148	-0.00208861	-2.01763	0.0461349
cg07482508	chr5	36606981	SLC1A3;SLC1A3;SLC1A3	TSS1500;5'UTR;5'UTR	-0.267836	-0.531313	-0.00435925	-2.0152	0.046393
cg27439413	chr11	70324472	SHANK2;SHANK2;SHANK2	Body;Body;Body	-0.158328	-0.314178	-0.00247779	-2.01392	0.0465297
cg01750654	chr3	179170617	GNB4	TSS1500	-0.150348	-0.298376	-0.00232056	-2.01348	0.0465767
cg25367568	chr20	57428437	GNAS;GNAS;GNAS;GNAS	5'UTR;1stExon;1stExon;3'UTR	-0.227603	-0.451713	-0.00349288	-2.0133	0.046596
cg17082795	chr16	4039320	ADCY9	Body	-0.176451	-0.350415	-0.00248805	-2.01076	0.0468686
cg09530407	chr11	22359486	SLC17A6	TSS200	-0.162482	-0.322788	-0.00217533	-2.0093	0.0470248
cg26119215	chr15	42436660	PLA2G4F;PLA2G4F;PLA2G4F;PLA2G4F	ExonBnd;ExonBnd;Body;Body	-0.119554	-0.237656	-0.00145272	-2.00679	0.0472965
cg20170028	chr11	70917283	SHANK2	5'UTR	-0.244934	-0.48696	-0.00290774	-2.00622	0.047358
cg09106984	chr6	34004360	GRM4	Body	-0.264675	-0.526553	-0.00279612	-2.00357	0.047646
cg26633712	chr18	4040744	DLGAP1;DLGAP1	5'UTR;5'UTR	-0.117421	-0.233633	-0.00120925	-2.00303	0.0477047
cg14251372	chr6	34071804	GRM4;GRM4;GRM4;GRM4;GRM4;GRM4	5'UTR;Body;Body;Body;Body;5'UTR	-0.154659	-0.307909	-0.00140983	-2.00064	0.047966
cg20683504	chr19	2670410	GNG7	5'UTR	-0.176529	-0.351454	-0.00160526	-2.0006	0.047971
cg06588230	chr11	105694480	GRIA4;GRIA4;GRIA4;GRIA4;GRIA4	Body;Body;Body;Body;Body	-0.131402	-0.261642	-0.00116244	-2.0001	0.0480256
cg01012339	chr3	50268043	GNAI2;GNAI2;GNAI2	TSS200;5'UTR;Body	-0.0807455	-0.160925	-0.000566479	-1.99641	0.0484316
cg06112910	chr6	33995939	GRM4	Body	-0.185403	-0.369527	-0.00127815	-1.99616	0.0484586
cg13810332	chr9	114421433	DNAJC25-GNG10	Body	-0.251013	-0.500408	-0.00161766	-1.99526	0.0485585
cg20800088	chr15	42438146	PLA2G4F;PLA2G4F	Body;Body	-0.161792	-0.322625	-0.00095925	-1.99423	0.0486732
cg14104272	chr17	4713592	PLD2;PLD2	Body;Body	-0.102568	-0.204528	-0.000607561	-1.99422	0.0486744
cg02524009	chr20	8166645	PLCB1;PLCB1	Body;Body	-0.152362	-0.303829	-0.000895014	-1.99412	0.0486853
cg22175856	chr19	15084302	SLC1A6	TSS1500	-0.158734	-0.316629	-0.000838261	-1.99293	0.0488175
cg13460414	chr11	70669340	SHANK2	Body	-0.148474	-0.296166	-0.000782451	-1.99291	0.0488199
cg24788034	chr19	2588241	GNG7	5'UTR	-0.125851	-0.25106	-0.000641709	-1.99256	0.048858
cg15156311	chr5	7475415	ADCY2	Body	-0.16827	-0.335699	-0.000840566	-1.99236	0.0488811
cg19238141	chr20	9441312	PLCB4;PLCB4;PLCB4	Body;Body;Body	-0.157415	-0.314047	-0.000783941	-1.99232	0.0488845
cg00646241	chr11	70563878	SHANK2	Body	-0.173841	-0.346826	-0.000855836	-1.99221	0.0488972
cg06060067	chr3	7577454	GRM7-AS1;GRM7;GRM7	TSS1500;Body;Body	-0.127722	-0.254816	-0.00062835	-1.9922	0.048898
cg20732869	chr11	35314759	SLC1A2;SLC1A2;SLC1A2	Body;Body;Body	-0.134578	-0.268591	-0.000565923	-1.99077	0.0490574
cg09640070	chr12	26876374	ITPR2	Body	-0.127506	-0.254475	-0.000535921	-1.99077	0.0490579
cg20098999	chr19	13347738	CACNA1A;CACNA1A;CACNA1A;CACNA1A;CACNA1A	Body;Body;Body;Body;Body	-0.0999605	-0.199532	-0.000388761	-1.99014	0.049128
cg07084380	chr12	26783717	ITPR2	Body	-0.113852	-0.227284	-0.000419854	-1.98974	0.049173
cg14869501	chr11	70586403	SHANK2	Body	-0.145449	-0.290401	-0.000497092	-1.9892	0.0492334
cg21511400	chr19	2661801	GNG7	5'UTR	-0.116493	-0.232613	-0.00037395	-1.98879	0.0492798
cg00586732	chr3	7755472	GRM7;GRM7	Body;3'UTR	-0.134587	-0.268763	-0.000411692	-1.98849	0.0493136
cg02194717	chr11	70415188	SHANK2;SHANK2	Body;Body	-0.130443	-0.260569	-0.000317153	-1.98723	0.0494541
cg05892092	chr17	64744228	PRKCA	Body	-0.101675	-0.203158	-0.000191639	-1.98615	0.0495766
cg11094516	chr6	33986457	GRM4;GRM4;GRM4;GRM4;GRM4;GRM4	3'UTR;3'UTR;3'UTR;3'UTR;3'UTR;3'UTR	-0.101048	-0.20198	-0.000115507	-1.98467	0.0497431
cg13456056	chr20	9129940	PLCB4	5'UTR	-0.113781	-0.227568	6.48e-06	-1.98229	0.0500128
cg08319489	chr1	68316289	GNG12-AS1	Body	-0.129032	-0.258102	3.72e-05	-1.98183	0.050065
cg22314684	chr3	171500354	PLD1;PLD1	5'UTR;5'UTR	0.110738	-3.29e-05	0.221508	1.98181	0.050067
cg24263778	chr19	54398178	PRKCG	Body	-0.137928	-0.275918	6.27e-05	-1.9815	0.0501023
cg00775425	chr1	84630160	PRKACB;PRKACB;PRKACB;PRKACB;PRKACB;PRKACB;PRKACB;PRKACB;PRKACB;PRKACB;PRKACB	TSS200;TSS200;TSS200;Body;Body;Body;Body;Body;Body;Body;Body	-0.166843	-0.333803	0.000116653	-1.98102	0.0501574
cg01103812	chr12	26986269	ITPR2	TSS200	0.16023	-0.000161275	0.320621	1.98041	0.0502267
cg04845582	chr3	7602849	GRM7;GRM7	Body;Body	-0.12767	-0.255506	0.000165592	-1.97983	0.0502922
cg26220339	chr9	80647502	GNAQ	TSS1500	-0.156739	-0.313722	0.000244192	-1.97932	0.0503511
cg04075641	chr7	126888942	GRM8	5'UTR	-0.145347	-0.29104	0.000345344	-1.9777	0.0505358
cg14512363	chr1	68298086	GNG12	5'UTR	-0.444262	-0.889843	0.00131847	-1.97654	0.0506696
cg22865728	chr17	64724248	PRKCA	Body	-0.113044	-0.226443	0.000354772	-1.9762	0.0507082
cg26252651	chr7	100274987	GNB2;GNB2	Body;ExonBnd	-0.115433	-0.231292	0.000426685	-1.9751	0.0508346
cg26611815	chr14	52329157	GNG2;GNG2;GNG2	5'UTR;5'UTR;5'UTR	-0.0924159	-0.185174	0.000342319	-1.97509	0.0508363
cg17482114	chr3	123103936	ADCY5	Body	-0.175239	-0.351148	0.000670516	-1.97485	0.050864
cg00439658	chr17	72848669	GRIN2C	Body	0.0889218	-0.00036322	0.178207	1.97434	0.0509225
cg08973955	chr17	64510584	PRKCA	Body	-0.126111	-0.252754	0.000532949	-1.97406	0.0509546
cg00822961	chr16	84861753	CRISPLD2	5'UTR	-0.21155	-0.424041	0.000940706	-1.97363	0.0510046
cg23378941	chr17	64361956	PRKCA	Body	-0.161821	-0.324362	0.000721081	-1.97361	0.0510067
cg17274917	chr21	30967349	GRIK1-AS2;GRIK1;GRIK1	TSS1500;Body;Body	-0.130705	-0.262098	0.000687813	-1.97203	0.0511898
cg24909371	chr6	33627751	ITPR3	Body	-0.138382	-0.277516	0.000753011	-1.97167	0.0512305
cg07849887	chr19	2703892	GNG7	TSS1500	-0.127895	-0.256486	0.000696404	-1.97167	0.0512313
cg00916453	chr15	42129630	JMJD7;PLA2G4B;JMJD7-PLA2G4B;JMJD7-PLA2G4B	3'UTR;TSS1500;Body;Body	-0.12468	-0.250049	0.000688408	-1.97152	0.0512486
cg00916453.1	chr15	42129630	JMJD7;PLA2G4B;JMJD7-PLA2G4B;JMJD7-PLA2G4B	3'UTR;TSS1500;Body;Body	-0.12468	-0.250049	0.000688408	-1.97152	0.0512486
cg08710804	chr11	70789229	SHANK2	Body	-0.120518	-0.241751	0.000714449	-1.97072	0.0513411
cg13013203	chr22	19820528	GNB1L	5'UTR	0.0937647	-0.000558447	0.188088	1.97067	0.0513474
cg10681590	chr5	7519574	ADCY2	Body	-0.205064	-0.411369	0.00124143	-1.97047	0.0513697
cg25458520	chr6	36099195	MAPK13	Body	0.137289	-0.000847368	0.275425	1.97024	0.0513966
cg21130958	chr8	75898238	CRISPLD1	Body	-0.14387	-0.288665	0.000925009	-1.96974	0.0514552
cg09297177	chr3	4766210	ITPR1;ITPR1;ITPR1	Body;Body;Body	-0.0898194	-0.180308	0.000669449	-1.96774	0.0516884
cg05445932	chr1	235716468	GNG4;GNG4;GNG4;MIR5096	Body;Body;Body;Body	-0.13568	-0.272451	0.00109163	-1.96658	0.0518236
cg11244941	chr5	152916423	GRIA1;GRIA1;GRIA1;GRIA1;GRIA1;GRIA1;GRIA1;GRIA1	5'UTR;Body;Body;Body;Body;Body;Body;Body	-0.143562	-0.288372	0.00124689	-1.96533	0.0519697
cg01224922	chr12	2215043	CACNA1C;CACNA1C;CACNA1C;CACNA1C;CACNA1C;CACNA1C;CACNA1C;CACNA1C;CACNA1C;CACNA1C;CACNA1C;CACNA1C;CACNA1C;CACNA1C;CACNA1C;CACNA1C;CACNA1C;CACNA1C;CACNA1C;CACNA1C;CACNA1C;CACNA1C;CACNA1C	Body;Body;Body;Body;Body;Body;Body;Body;Body;Body;Body;Body;Body;Body;Body;Body;Body;Body;Body;Body;Body;Body;Body	-0.133526	-0.268351	0.00129965	-1.96329	0.0522094
cg00309479	chr15	42363445	PLA2G4D	Body	-0.0923263	-0.185625	0.000971986	-1.96175	0.0523914
cg08521570	chr9	71628408	PRKACG	1stExon	-0.156814	-0.315292	0.00166434	-1.96158	0.0524111
cg19324023	chr22	51170003	SHANK3	3'UTR	-0.110797	-0.222799	0.00120502	-1.96107	0.0524713
cg03030267	chr20	57394000	GNASAS;MIR298;MIR296	Body;TSS1500;TSS1500	-0.100498	-0.202091	0.00109493	-1.96104	0.0524757
cg06864895	chr12	46767683	SLC38A2	TSS1500	-0.224232	-0.450964	0.00249863	-1.96056	0.0525326
cg21726723	chr3	4858092	ITPR1;ITPR1;ITPR1	Body;Body;Body	-0.138523	-0.278675	0.00162962	-1.95935	0.0526752
cg25925464	chr11	120800801	GRIK4;GRIK4;GRIK4	Body;Body;Body	0.187715	-0.00236788	0.377799	1.95771	0.0528707
cg20990472	chr16	24183418	PRKCB;PRKCB	Body;Body	-0.141657	-0.285104	0.00179059	-1.95766	0.0528767
cg15471372	chr19	1005407	GRIN3B	Body	-0.174216	-0.35065	0.00221779	-1.95748	0.0528973
cg11435826	chr12	2792111	CACNA1C;CACNA1C;CACNA1C;CACNA1C;CACNA1C;CACNA1C;CACNA1C;CACNA1C;CACNA1C;CACNA1C;CACNA1C;CACNA1C;CACNA1C;CACNA1C;CACNA1C;CACNA1C;CACNA1C;CACNA1C;CACNA1C;CACNA1C;CACNA1C;CACNA1C;CACNA1C	Body;Body;Body;Body;Body;Body;Body;Body;Body;Body;Body;Body;Body;Body;Body;Body;Body;Body;Body;Body;Body;Body;Body	0.0984495	-0.00125727	0.198156	1.95741	0.0529067
cg05204638	chr15	42283086	PLA2G4E-AS1;PLA2G4E	Body;Body	-0.0841361	-0.169367	0.00109515	-1.95693	0.0529632
cg20552648	chr8	131864806	ADCY8	Body	-0.233881	-0.470842	0.00308013	-1.95663	0.0529985
cg22702130	chr3	53746997	CACNA1D;CACNA1D;CACNA1D	Body;Body;Body	-0.0849822	-0.17112	0.00115555	-1.95581	0.0530971
cg00515755	chr19	1005248	GRIN3B	Body	-0.172435	-0.347502	0.00263158	-1.9526	0.0534811
cg06210871	chr11	70643833	SHANK2	Body	-0.137272	-0.276645	0.00209998	-1.95253	0.0534896
cg00934746	chr15	42388175	PLA2G4D	TSS1500	-0.14676	-0.295839	0.0023187	-1.95157	0.0536055
cg03870002	chr11	35442099	SLC1A2;SLC1A2;SLC1A2	TSS1500;TSS1500;TSS1500	-0.128497	-0.25905	0.00205607	-1.95118	0.0536522
cg15562326	chr16	10008441	GRIN2A;GRIN2A;GRIN2A	Body;Body;Body	-0.111182	-0.224159	0.00179484	-1.95091	0.0536851
cg10887945	chr3	4805396	ITPR1;ITPR1;ITPR1	Body;Body;Body	-0.137607	-0.277456	0.00224313	-1.95061	0.0537217
cg00683299	chr1	186948651	PLA2G4A	Body	-0.140802	-0.28398	0.00237648	-1.9495	0.0538554
cg07393269	chr6	24489829	GPLD1;GPLD1	1stExon;5'UTR	-0.0920237	-0.185641	0.00159366	-1.94866	0.0539573
cg16938246	chr12	2688465	CACNA1C;CACNA1C;CACNA1C;CACNA1C;CACNA1C;CACNA1C;CACNA1C;CACNA1C;CACNA1C;CACNA1C;CACNA1C;CACNA1C;CACNA1C;CACNA1C;CACNA1C;CACNA1C;CACNA1C;CACNA1C;CACNA1C;CACNA1C;CACNA1C;CACNA1C;CACNA1C	Body;Body;Body;Body;Body;Body;Body;Body;Body;Body;Body;Body;Body;Body;Body;Body;Body;Body;Body;Body;Body;Body;Body	-0.105824	-0.213486	0.0018386	-1.94855	0.0539704
cg24863175	chr1	186840433	PLA2G4A	Body	-0.124665	-0.251517	0.00218782	-1.94821	0.0540111
cg13211970	chr3	7531263	GRM7;GRM7	Body;Body	-0.13626	-0.275042	0.00252213	-1.94638	0.054234
cg16864875	chr20	3155217	LZTS3	TSS1500	0.107871	-0.00202161	0.217764	1.94593	0.0542878
cg01392564	chr6	34079162	GRM4;GRM4;GRM4;GRM4;GRM4	TSS1500;Body;Body;Body;5'UTR	-0.112158	-0.226419	0.00210319	-1.94591	0.0542903
cg16368442	chr16	10276799	GRIN2A;GRIN2A;GRIN2A	TSS1500;TSS1500;TSS200	-0.377878	-0.762918	0.00716062	-1.94554	0.0543363
cg16312917	chr9	4559329	SLC1A1	Body	-0.138392	-0.279443	0.00265987	-1.94502	0.0543991
cg25301039	chr16	24084517	PRKCB;PRKCB	Body;Body	-0.136167	-0.275024	0.00269065	-1.94399	0.0545249
cg13355522	chr19	13353933	CACNA1A;CACNA1A;CACNA1A;CACNA1A;CACNA1A	Body;Body;Body;Body;Body	-0.153802	-0.310695	0.00309038	-1.94335	0.0546025
cg26266429	chr12	49174651	ADCY6;ADCY6	Body;Body	-0.0887852	-0.179362	0.00179185	-1.94319	0.0546231
cg09340935	chr12	2293084	CACNA1C;CACNA1C;CACNA1C;CACNA1C;CACNA1C;CACNA1C;CACNA1C;CACNA1C;CACNA1C;CACNA1C;CACNA1C;CACNA1C;CACNA1C;CACNA1C;CACNA1C;CACNA1C;CACNA1C;CACNA1C;CACNA1C;CACNA1C;CACNA1C;CACNA1C;CACNA1C	Body;Body;Body;Body;Body;Body;Body;Body;Body;Body;Body;Body;Body;Body;Body;Body;Body;Body;Body;Body;Body;Body;Body	-0.131756	-0.266185	0.00267242	-1.94299	0.0546467
cg20077668	chr12	26649248	ITPR2	Body	-0.0912135	-0.184319	0.00189191	-1.94212	0.0547536
cg19946638	chr11	70859647	SHANK2	5'UTR	-0.181106	-0.365972	0.00375933	-1.94209	0.0547574
cg06603239	chr11	120449304	GRIK4;GRIK4;GRIK4	5'UTR;5'UTR;5'UTR	-0.133327	-0.269424	0.00276997	-1.94206	0.0547616
cg10068041	chr20	8721036	PLCB1;PLCB1	Body;Body	-0.143881	-0.290786	0.00302421	-1.94159	0.0548183
cg17173856	chr11	88782137	GRM5;GRM5	TSS1500;5'UTR	-0.133552	-0.270034	0.0029292	-1.93986	0.0550318
cg09743827	chr1	235753281	MIR5096;GNG4;GNG4;GNG4	Body;5'UTR;5'UTR;5'UTR	-0.142312	-0.287864	0.0032405	-1.93827	0.0552277
cg00265891	chr3	171471619	PLD1;PLD1	5'UTR;5'UTR	-0.100777	-0.203928	0.00237393	-1.93678	0.0554117
cg01602068	chr11	70741376	SHANK2	Body	-0.176942	-0.358128	0.00424395	-1.93597	0.0555122
cg27061045	chr9	4559720	SLC1A1	Body	-0.121795	-0.246549	0.00295766	-1.9354	0.0555823
cg27591053	chr5	180671165	GNB2L1;SNORD95	TSS1500;TSS1500	0.353185	-0.00866395	0.715034	1.93494	0.0556403
cg15742349	chr12	26844786	ITPR2	Body	-0.165028	-0.334118	0.00406212	-1.93478	0.0556599
cg25844488	chr11	88346168	GRM5;GRM5	Body;Body	-0.189433	-0.383569	0.00470333	-1.93438	0.0557101
cg16179607	chr2	68476020	PPP3R1	Body	0.121485	-0.00308127	0.246052	1.93337	0.0558357
cg01742336	chr12	26787045	ITPR2	Body	0.125903	-0.00331065	0.255117	1.93161	0.0560549
cg07464278	chr19	2677176	GNG7	5'UTR	-0.126755	-0.256859	0.00334884	-1.93138	0.0560842
cg14406258	chr8	131815053	ADCY8	Body	-0.159268	-0.322775	0.00423788	-1.93102	0.0561286
cg14875564	chr1	186944266	PLA2G4A	Body	-0.144332	-0.292516	0.00385258	-1.93086	0.0561485
cg07364320	chr8	144801895	MAPK15	Body	-0.113519	-0.230078	0.00304018	-1.9307	0.0561694
cg10727113	chr4	158140841	GRIA2;GRIA2;GRIA2	TSS1500;TSS1500;TSS1500	-0.215266	-0.436436	0.00590405	-1.92948	0.0563215
cg06879567	chr18	3594243	DLGAP1;FLJ35776;DLGAP1	Body;Body;Body	-0.261157	-0.529923	0.00760845	-1.92628	0.0567245
cg12568707	chr19	19042904	HOMER3;HOMER3;HOMER3;HOMER3;HOMER3	Body;Body;Body;Body;Body	-0.171881	-0.348778	0.00501652	-1.92619	0.0567369
cg22435313	chr17	64669739	PRKCA	Body	0.129298	-0.00377458	0.26237	1.92617	0.0567385
ch.17.1711350R	chr17	64569031	PRKCA	Body	-0.362927	-0.736455	0.0106007	-1.92614	0.0567423
cg18243651	chr7	79765063	GNAI1;GNAI1	TSS200;Body	-0.237021	-0.481089	0.00704649	-1.92517	0.0568654
cg06950695	chr1	186798047	PLA2G4A;PLA2G4A	1stExon;5'UTR	-0.248596	-0.504637	0.00744556	-1.92476	0.0569177
cg18963268	chr20	8404512	PLCB1;PLCB1	Body;Body	-0.149558	-0.303772	0.0046558	-1.92255	0.0571973
cg00472685	chr3	4873220	ITPR1;ITPR1;ITPR1	Body;Body;Body	-0.105048	-0.213383	0.0032867	-1.92226	0.0572346
cg10759656	chr1	186797826	PLA2G4A	TSS1500	0.219253	-0.00688919	0.445396	1.92201	0.0572663
cg27612454	chr3	123138187	ADCY5	Body	-0.070953	-0.14417	0.00226416	-1.9211	0.0573825
cg17450585	chr6	34059718	GRM4	Body	-0.243408	-0.494664	0.00784847	-1.92048	0.0574617
cg04993286	chr16	4027595	ADCY9	Body	-0.246227	-0.50045	0.00799542	-1.92006	0.0575158
cg11854772	chr19	48555019	PLA2G4C;PLA2G4C;PLA2G4C	3'UTR;Body;Body	0.135851	-0.00447303	0.276174	1.91921	0.0576238
cg13285910	chr3	123146896	ADCY5	Body	-0.0890369	-0.181047	0.00297359	-1.91834	0.0577359
cg08882470	chr12	2496148	CACNA1C;CACNA1C;CACNA1C;CACNA1C;CACNA1C;CACNA1C;CACNA1C;CACNA1C;CACNA1C;CACNA1C;CACNA1C;CACNA1C;CACNA1C;CACNA1C;CACNA1C;CACNA1C;CACNA1C;CACNA1C;CACNA1C;CACNA1C;CACNA1C;CACNA1C;CACNA1C	Body;Body;Body;Body;Body;Body;Body;Body;Body;Body;Body;Body;Body;Body;Body;Body;Body;Body;Body;Body;Body;Body;Body	-0.0911059	-0.185306	0.00309439	-1.91728	0.057871
cg02613747	chr11	70682786	SHANK2	Body	-0.119826	-0.243874	0.00422205	-1.91493	0.0581738
cg04048452	chr1	186913674	PLA2G4A	Body	-0.154387	-0.314354	0.00557985	-1.91325	0.0583905
cg19063680	chr21	31121244	GRIK1-AS1;GRIK1;GRIK1	Body;Body;Body	-0.129839	-0.264461	0.00478436	-1.91195	0.0585594
cg00489467	chr15	52455457	GNB5;GNB5	Body;Body	-0.123241	-0.251076	0.00459445	-1.91115	0.0586628
cg00629688	chr11	105479843	GRIA4;GRIA4;GRIA4	TSS1500;TSS1500;TSS1500	-0.251387	-0.512176	0.00940106	-1.91094	0.0586907
cg02693486	chr11	64030862	PLCB3	Body	-0.0811567	-0.165444	0.00313041	-1.90878	0.0589724
cg20101376	chr4	102117249	PPP3CA;PPP3CA;PPP3CA	Body;Body;Body	-0.140718	-0.2869	0.00546529	-1.90829	0.0590363
cg10002103	chr12	46766730	SLC38A2	TSS200	-0.300513	-0.612734	0.0117088	-1.90806	0.0590661
cg22508140	chr16	56291792	GNAO1;GNAO1	Body;Body	-0.145404	-0.296481	0.00567368	-1.90795	0.0590799
cg16181135	chr11	22360223	SLC17A6	Body	0.219622	-0.00857083	0.447815	1.90794	0.0590811
cg03885818	chr12	2299830	CACNA1C;CACNA1C;CACNA1C;CACNA1C;CACNA1C;CACNA1C;CACNA1C;CACNA1C;CACNA1C;CACNA1C;CACNA1C;CACNA1C;CACNA1C;CACNA1C;CACNA1C;CACNA1C;CACNA1C;CACNA1C;CACNA1C;CACNA1C;CACNA1C;CACNA1C;CACNA1C	Body;Body;Body;Body;Body;Body;Body;Body;Body;Body;Body;Body;Body;Body;Body;Body;Body;Body;Body;Body;Body;Body;Body	-0.238373	-0.486103	0.00935768	-1.90752	0.0591366
cg09020716	chr16	84882771	CRISPLD2	Body	-0.176768	-0.360543	0.00700648	-1.90682	0.0592279
cg01846046	chr11	64034019	PLCB3	Body	-0.167054	-0.340804	0.00669578	-1.90601	0.0593348
cg00556697	chr12	56872238	GLS2;GLS2;GLS2;GLS2	5'UTR;5'UTR;5'UTR;Body	-0.130973	-0.267215	0.00526852	-1.90574	0.0593696
cg00556697.1	chr12	56872238	GLS2;GLS2;GLS2;GLS2	5'UTR;5'UTR;5'UTR;Body	-0.130973	-0.267215	0.00526852	-1.90574	0.0593696
cg12095896	chr12	2524177	CACNA1C;CACNA1C;CACNA1C;CACNA1C;CACNA1C;CACNA1C;CACNA1C;CACNA1C;CACNA1C;CACNA1C;CACNA1C;CACNA1C;CACNA1C;CACNA1C;CACNA1C;CACNA1C;CACNA1C;CACNA1C;CACNA1C;CACNA1C;CACNA1C;CACNA1C;CACNA1C	Body;Body;Body;Body;Body;Body;Body;Body;Body;Body;Body;Body;Body;Body;Body;Body;Body;Body;Body;Body;Body;Body;Body	-0.0921919	-0.188185	0.00380134	-1.9039	0.0596119
cg15814167	chr11	70840172	SHANK2	Body	-0.0912138	-0.1862	0.00377195	-1.90368	0.0596408
cg19485227	chr1	68216572	GNG12	5'UTR	-0.0960853	-0.196158	0.00398731	-1.90342	0.0596757
cg13871038	chr19	2515296	GNG7	Body	-0.149419	-0.305152	0.0063144	-1.90202	0.0598594
cg08381369	chr9	80410520	GNAQ	Body	-0.189708	-0.387801	0.00838499	-1.89849	0.0603279
ch.1.3651949R	chr1	186910332	PLA2G4A	Body	-0.319593	-0.653347	0.0141616	-1.89829	0.0603549
cg15831581	chr19	48609944	PLA2G4C;PLA2G4C;PLA2G4C	Body;5'UTR;5'UTR	-0.122184	-0.249783	0.00541488	-1.89828	0.0603564
cg25358264	chr18	3874271	DLGAP1;DLGAP1;DLGAP1;DLGAP1;DLGAP1;DLGAP1;DLGAP1	1stExon;5'UTR;TSS200;Body;Body;Body;Body	-0.113698	-0.232482	0.00508559	-1.89753	0.060456
cg11041018	chr20	8290507	PLCB1;PLCB1	Body;Body	-0.141933	-0.290317	0.00645067	-1.89622	0.0606303
cg06849501	chr11	70458964	SHANK2;SHANK2	Body;Body	-0.0938914	-0.192116	0.00433328	-1.89495	0.0608008
cg01617139	chr19	2543861	GNG7	5'UTR	0.213189	-0.00989418	0.436272	1.89448	0.0608635
cg04908625	chr3	123166882	ADCY5	1stExon	0.193017	-0.00907592	0.39511	1.89337	0.0610118
cg20726275	chr15	42297528	PLA2G4E	Body	-0.121592	-0.249048	0.00586347	-1.8912	0.0613038
cg00278211	chr12	2269220	CACNA1C;CACNA1C;CACNA1C;CACNA1C;CACNA1C;CACNA1C;CACNA1C;CACNA1C;CACNA1C;CACNA1C;CACNA1C;CACNA1C;CACNA1C;CACNA1C;CACNA1C;CACNA1C;CACNA1C;CACNA1C;CACNA1C;CACNA1C;CACNA1C;CACNA1C;CACNA1C	Body;Body;Body;Body;Body;Body;Body;Body;Body;Body;Body;Body;Body;Body;Body;Body;Body;Body;Body;Body;Body;Body;Body	-0.113838	-0.233195	0.00551845	-1.89075	0.0613656
cg18571531	chr11	70477192	SHANK2;SHANK2	Body;Body	-0.108043	-0.221375	0.00528938	-1.88988	0.0614824
cg10817234	chr7	126197305	GRM8;GRM8;GRM8	Body;Body;Body	-0.148134	-0.303565	0.00729736	-1.88933	0.0615569
cg09585653	chr12	46759174	SLC38A2;SLC38A2	Body;Body	-0.128522	-0.263381	0.00633677	-1.88925	0.0615673
cg25144574	chr5	36655019	SLC1A3;SLC1A3	Body;Body	-0.115461	-0.236629	0.00570745	-1.88902	0.0615983
cg25028792	chr19	998978	GRIN3B	TSS1500	-0.295774	-0.606209	0.0146606	-1.88878	0.0616311
cg14470220	chr18	3972990	DLGAP1-AS4;DLGAP1;DLGAP1	Body;5'UTR;5'UTR	-0.155771	-0.319304	0.00776189	-1.88831	0.061695
cg06272112	chr2	25047318	ADCY3	Body	-0.130071	-0.26668	0.006539	-1.88751	0.0618033
cg26253297	chr11	70380872	SHANK2;SHANK2;SHANK2	Body;Body;Body	-0.128157	-0.262822	0.00650768	-1.8866	0.0619269
cg20271698	chr6	36068109	MAPK14;MAPK14;MAPK14;MAPK14	Body;Body;Body;Body	0.095215	-0.0049445	0.195375	1.88454	0.0622081
cg01041222	chr4	158142863	GRIA2;GRIA2;GRIA2	Body;Body;5'UTR	-0.168309	-0.34539	0.00877062	-1.88422	0.0622522
cg00804055	chr21	31015180	GRIK1;GRIK1	Body;Body	-0.109205	-0.224154	0.00574442	-1.88334	0.0623726
cg09661284	chr5	180671259	GNB2L1;SNORD95	TSS1500;TSS1500	0.352384	-0.0186764	0.723443	1.88262	0.06247
cg15847341	chr6	34071778	GRM4;GRM4;GRM4;GRM4;GRM4;GRM4	5'UTR;Body;Body;Body;Body;5'UTR	-0.129345	-0.265595	0.00690494	-1.88194	0.0625641
cg10514711	chr11	70917500	SHANK2	5'UTR	-0.141133	-0.289819	0.00755334	-1.8817	0.0625973
cg00004175	chr12	2333161	CACNA1C-AS4;CACNA1C;CACNA1C;CACNA1C;CACNA1C;CACNA1C;CACNA1C;CACNA1C;CACNA1C;CACNA1C;CACNA1C;CACNA1C;CACNA1C;CACNA1C;CACNA1C;CACNA1C;CACNA1C;CACNA1C;CACNA1C;CACNA1C;CACNA1C;CACNA1C;CACNA1C;CACNA1C	TSS1500;Body;Body;Body;Body;Body;Body;Body;Body;Body;Body;Body;Body;Body;Body;Body;Body;Body;Body;Body;Body;Body;Body;Body	-0.169118	-0.347454	0.00921784	-1.87994	0.0628391
cg04837420	chr12	6950109	GNB3;GNB3;GNB3;GNB3	1stExon;1stExon;5'UTR;5'UTR	-0.128746	-0.264511	0.007019	-1.87991	0.0628423
cg21860300	chr15	42298225	PLA2G4E	Body	-0.230294	-0.473152	0.0125628	-1.87985	0.0628503
cg07967373	chr8	144802244	MAPK15	Body	-0.130481	-0.268094	0.00713265	-1.87965	0.0628781
cg21296708	chr20	9216201	PLCB4;PLCB4	5'UTR;5'UTR	-0.167208	-0.343574	0.00915764	-1.87947	0.0629036
cg17006443	chr11	70628938	SHANK2	Body	-0.128906	-0.264879	0.00706562	-1.87939	0.0629144
cg27278787	chr18	3499813	DLGAP1;DLGAP1	Body;Body	0.126315	-0.00699554	0.259625	1.87837	0.0630544
cg04400489	chr18	3868137	DLGAP1;DLGAP1;DLGAP1;DLGAP1;DLGAP1;DLGAP1	Body;Body;Body;Body;Body;Body	-0.109789	-0.225684	0.0061058	-1.87796	0.0631114
cg11037512	chr12	49182566	ADCY6	5'UTR	-0.49172	-1.01102	0.0275757	-1.87713	0.063226
cg09768930	chr15	42385941	PLA2G4D	Body	-0.0999378	-0.205515	0.00563917	-1.87652	0.0633113
cg04435882	chr7	126089895	GRM8;GRM8;GRM8	Body;Body;Body	-0.0902074	-0.185575	0.00516045	-1.87513	0.0635033
cg07883154	chr16	24046617	PRKCB;PRKCB	Body;Body	-0.164324	-0.338196	0.00954688	-1.87355	0.063723
cg23832825	chr11	70842453	SHANK2	Body	-0.169006	-0.348039	0.0100269	-1.87138	0.0640268
cg16245240	chr12	2518861	CACNA1C;CACNA1C;CACNA1C;CACNA1C;CACNA1C;CACNA1C;CACNA1C;CACNA1C;CACNA1C;CACNA1C;CACNA1C;CACNA1C;CACNA1C;CACNA1C;CACNA1C;CACNA1C;CACNA1C;CACNA1C;CACNA1C;CACNA1C;CACNA1C;CACNA1C;CACNA1C	Body;Body;Body;Body;Body;Body;Body;Body;Body;Body;Body;Body;Body;Body;Body;Body;Body;Body;Body;Body;Body;Body;Body	-0.145907	-0.300515	0.00870195	-1.87083	0.0641039
cg16243509	chr17	64310741	PRKCA	Body	-0.109437	-0.22547	0.00659583	-1.86971	0.0642597
cg12917252	chr10	75256940	PPP3CB-AS1;PPP3CB-AS1;PPP3CB;PPP3CB;PPP3CB;PPP3CB;PPP3CB	Body;Body;TSS1500;TSS1500;TSS1500;TSS1500;TSS1500	-0.101125	-0.208364	0.00611533	-1.86936	0.0643098
cg07139788	chr22	22171156	MAPK1;MAPK1	Body;Body	-0.298805	-0.615791	0.0181809	-1.8687	0.0644019
cg13045881	chr11	35411737	SLC1A2;SLC1A2;SLC1A2	Body;5'UTR;5'UTR	-0.129621	-0.26719	0.00794882	-1.86786	0.0645203
cg24359671	chr11	64030212	PLCB3	Body	-0.197885	-0.407908	0.0121383	-1.86783	0.0645244
cg22741626	chr20	57463265	GNAS;GNAS;GNAS;GNAS	3'UTR;3'UTR;TSS1500;Body	-0.133581	-0.275422	0.0082591	-1.86697	0.0646454
cg16908949	chr8	131864874	ADCY8	Body	-0.155332	-0.320309	0.00964463	-1.86651	0.0647103
cg19775958	chr3	53782994	CACNA1D;CACNA1D;CACNA1D	Body;Body;Body	-0.107787	-0.22229	0.00671681	-1.86611	0.0647662
cg26339240	chr11	70544916	SHANK2	Body	-0.19959	-0.411671	0.0124905	-1.86565	0.064832
cg20237888	chr11	70794833	SHANK2	Body	-0.145811	-0.300814	0.00919127	-1.86485	0.0649448
cg06898306	chr6	33996673	GRM4	Body	-0.170168	-0.351101	0.0107638	-1.86447	0.064999
cg16316662	chr18	3772557	DLGAP1;DLGAP1;DLGAP1;DLGAP1;DLGAP1;DLGAP1;DLGAP1;DLGAP1;DLGAP1	Body;Body;Body;Body;Body;Body;Body;Body;Body	-0.179654	-0.37068	0.0113706	-1.8644	0.0650085
cg23054925	chr1	84972704	SPATA1;GNG5	5'UTR;TSS1500	-0.270342	-0.557869	0.0171857	-1.86391	0.0650776
cg20061882	chr2	25046245	ADCY3	Body	-0.125024	-0.258024	0.00797576	-1.86352	0.0651332
cg05026650	chr17	47288132	GNGT2;GNGT2;GNGT2;ABI3;ABI3;GNGT2	TSS1500;TSS1500;TSS1500;1stExon;1stExon;TSS200	-0.0908989	-0.187642	0.00584431	-1.86264	0.0652577
cg11906607	chr19	2524064	GNG7	5'UTR	-0.111548	-0.230271	0.0071745	-1.8626	0.0652634
cg22600443	chr15	42388240	PLA2G4D	TSS1500	0.291516	-0.019072	0.602105	1.86067	0.0655387
cg00652727	chr1	235812198	GNG4;GNG4;GNG4	5'UTR;5'UTR;5'UTR	-0.268791	-0.555209	0.0176283	-1.86039	0.0655785
cg03650282	chr17	64451448	PRKCA	Body	-0.140023	-0.289315	0.00926973	-1.85931	0.0657326
cg09845015	chr11	70458994	SHANK2;SHANK2	Body;Body	-0.118476	-0.244897	0.0079445	-1.85783	0.0659456
cg09351978	chr5	180664131	GNB2L1	Body	-0.12725	-0.263107	0.00860641	-1.85682	0.0660899
cg17969540	chr19	48908179	GRIN2D	Body	0.272461	-0.0184802	0.563402	1.85648	0.0661382
cg13763339	chr11	70516627	SHANK2	Body	-0.147074	-0.304149	0.0100018	-1.85617	0.0661828
cg14220726	chr4	102122040	PPP3CA;PPP3CA;PPP3CA	Body;Body;Body	-0.118792	-0.245708	0.00812344	-1.85552	0.0662773
cg22871336	chr16	10103887	GRIN2A;GRIN2A;GRIN2A	Body;Body;Body	-0.152628	-0.315743	0.0104879	-1.85494	0.0663602
cg12492840	chr21	30967249	GRIK1-AS2;GRIK1;GRIK1	TSS1500;Body;Body	-0.106508	-0.220351	0.0073353	-1.85467	0.0663991
cg18392201	chr3	142522114	TRPC1;TRPC1	Body;Body	-0.0876533	-0.181409	0.00610251	-1.85337	0.0665868
cg26806367	chr20	9197593	PLCB4;PLCB4	TSS1500;5'UTR	-0.139576	-0.288888	0.00973703	-1.85313	0.0666221
cg07097668	chrX	122488987	GRIA3;GRIA3	Body;Body	-0.219995	-0.45536	0.0153691	-1.85295	0.066647
cg20554943	chr20	57429025	GNAS;GNAS;GNAS;GNAS;GNAS	1stExon;1stExon;1stExon;3'UTR;5'UTR	-0.162853	-0.337109	0.011403	-1.85268	0.0666868
cg03159156	chr11	64026276	PLCB3	Body	-0.129413	-0.268016	0.00918911	-1.85097	0.0669339
cg08909139	chr3	53551327	CACNA1D;CACNA1D;CACNA1D	Body;Body;Body	-0.1232	-0.255261	0.00886093	-1.84939	0.0671641
cg16466485	chr1	84639642	PRKACB;PRKACB;PRKACB;PRKACB;PRKACB;PRKACB;PRKACB;PRKACB;PRKACB;PRKACB;PRKACB	Body;Body;Body;Body;Body;Body;Body;Body;Body;Body;Body	-0.146716	-0.30406	0.0106281	-1.8485	0.067294
cg21139813	chr8	75911816	CRISPLD1;CRISPLD1;CRISPLD1	TSS1500;TSS1500;Body	-0.138444	-0.286952	0.0100648	-1.84805	0.0673593
cg24753760	chr6	101846767	GRIK2;GRIK2;GRIK2	TSS200;TSS200;TSS200	0.137769	-0.0100206	0.285559	1.84799	0.0673681
cg06874426	chr17	47287526	ABI3;GNGT2;ABI3	TSS200;TSS1500;TSS200	-0.101378	-0.21015	0.00739455	-1.84764	0.0674198
cg10729572	chr3	4840956	ITPR1;ITPR1;ITPR1	Body;Body;Body	-0.125064	-0.259286	0.00915804	-1.84714	0.0674918
cg05640508	chr15	42327828	PLA2G4E	Body	0.127993	-0.00946277	0.265448	1.84593	0.0676693
cg01525788	chr17	64345224	PRKCA	Body	-0.158363	-0.328513	0.0117869	-1.84507	0.0677946
cg24643102	chr3	6903921	GRM7;GRM7	Body;Body	-0.184682	-0.383127	0.0137636	-1.84491	0.0678188
cg13171761	chr12	2782356	CACNA1C-AS2;CACNA1C;CACNA1C;CACNA1C;CACNA1C;CACNA1C;CACNA1C;CACNA1C;CACNA1C;CACNA1C;CACNA1C;CACNA1C;CACNA1C;CACNA1C;CACNA1C;CACNA1C;CACNA1C;CACNA1C;CACNA1C;CACNA1C;CACNA1C;CACNA1C;CACNA1C;CACNA1C	TSS1500;Body;Body;Body;Body;Body;Body;Body;Body;Body;Body;Body;Body;Body;Body;Body;Body;Body;Body;Body;Body;Body;Body;Body	-0.135056	-0.280239	0.010127	-1.84412	0.0679343
cg18031557	chr11	120706637	GRIK4;GRIK4;GRIK4	Body;Body;Body	-0.137715	-0.285826	0.0103955	-1.84326	0.0680607
cg12426496	chr1	68217597	GNG12	5'UTR	-0.144691	-0.30033	0.0109476	-1.84296	0.0681052
cg17041776	chr17	64749943	PRKCA	Body	-0.133746	-0.277697	0.0102047	-1.84187	0.068266
cg22739025	chr3	51740622	GRM2;GRM2	TSS1500;TSS1500	-0.118161	-0.245363	0.00904112	-1.8415	0.0683206
cg22001510	chr20	8112368	PLCB1;PLCB1	TSS1500;TSS1500	-0.269527	-0.559713	0.0206597	-1.84127	0.0683551
cg26364463	chr11	70805900	SHANK2	Body	-0.125206	-0.26002	0.00960807	-1.84112	0.068377
cg12416274	chr20	9423494	PLCB4;PLCB4;PLCB4	Body;Body;Body	-0.0840431	-0.174552	0.00646543	-1.84079	0.0684254
cg18166990	chr11	70515565	SHANK2	Body	-0.131305	-0.272743	0.0101319	-1.84039	0.0684842
cg06592670	chr12	6950117	GNB3;GNB3;GNB3;GNB3	1stExon;1stExon;5'UTR;5'UTR	-0.132763	-0.275771	0.010245	-1.84038	0.0684855
cg03521925	chr11	70665907	SHANK2	Body	-0.127175	-0.264166	0.00981721	-1.84034	0.0684923
cg14014730	chr18	3758778	DLGAP1;DLGAP1;DLGAP1;DLGAP1;DLGAP1;DLGAP1;DLGAP1;DLGAP1;DLGAP1	Body;Body;Body;Body;Body;Body;Body;Body;Body	-0.0983764	-0.204376	0.00762313	-1.83984	0.0685668
cg11223649	chr1	53600284	SLC1A7;SLC1A7;SLC1A7;SLC1A7;SLC1A7	Body;Body;Body;Body;Body	-0.114215	-0.237352	0.00892131	-1.83878	0.0687237
cg16777106	chr4	158281194	GRIA2;GRIA2;GRIA2	Body;Body;Body	-0.151335	-0.314512	0.0118416	-1.83854	0.0687586
cg06092921	chr4	87040409	LOC101929064;MAPK10;MAPK10;MAPK10	TSS1500;Body;Body;Body	-0.162592	-0.337909	0.0127256	-1.83851	0.0687637
cg01744944	chr15	52416936	GNB5;GNB5	Body;Body	-0.12979	-0.269809	0.0102284	-1.83759	0.0689002
cg01367188	chr20	57478738	GNAS;GNAS;GNAS;GNAS;GNAS;GNAS;GNAS;GNAS;GNAS;GNAS;GNAS;GNAS;GNAS;GNAS;GNAS;GNAS;GNAS	ExonBnd;ExonBnd;ExonBnd;ExonBnd;ExonBnd;ExonBnd;ExonBnd;ExonBnd;3'UTR;Body;3'UTR;Body;Body;Body;Body;Body;Body	-0.136865	-0.284528	0.0107983	-1.83743	0.0689231
cg07814378	chr16	9948471	GRIN2A;GRIN2A;GRIN2A	Body;Body;Body	-0.280645	-0.583501	0.0222111	-1.83702	0.0689853
cg17848335	chr19	2675185	GNG7	5'UTR	-0.16517	-0.343599	0.0132582	-1.8351	0.0692711
cg13281445	chr3	53820041	CACNA1D;CACNA1D;CACNA1D	Body;Body;Body	-0.117392	-0.244213	0.00942871	-1.83502	0.0692833
cg00921992	chr15	83588127	HOMER2;HOMER2	Body;Body	-0.226803	-0.471885	0.0182802	-1.83454	0.0693547
cg08445323	chr16	4015030	ADCY9	3'UTR	-0.138509	-0.288351	0.0113334	-1.83246	0.0696659
cg12809930	chr11	120669745	GRIK4;GRIK4;GRIK4	Body;Body;Body	-0.140065	-0.291603	0.0114733	-1.83231	0.0696887
cg09255000	chr2	191795426	GLS;GLS	Body;Body	-0.158344	-0.329694	0.0130064	-1.83193	0.0697462
cg19572362	chr1	110091012	GNAI3	TSS200	-0.27411	-0.570753	0.0225332	-1.83182	0.0697626
cg08545933	chr5	180665670	GNB2L1	Body	-0.148196	-0.308648	0.0122556	-1.83098	0.0698882
cg24824840	chr19	51219975	SHANK1	1stExon	-0.147148	-0.306489	0.0121939	-1.8307	0.0699313
cg16218558	chr19	42514509	GRIK5;GRIK5	Body;Body	-0.144356	-0.300708	0.0119966	-1.8303	0.0699915
cg03027174	chr16	4105170	ADCY9	Body	-0.0873792	-0.182085	0.00732656	-1.82904	0.0701808
cg20684253	chr16	24025476	PRKCB;PRKCB	Body;Body	-0.135256	-0.281885	0.0113732	-1.82864	0.0702415
cg06374834	chr17	64636927	PRKCA	Body	-0.152396	-0.317629	0.012838	-1.82838	0.070281
cg09404290	chr3	123085411	ADCY5;ADCY5	Body;Body	-0.0774586	-0.161466	0.00654857	-1.82787	0.0703579
cg26204322	chr11	64018687	PLCB3	TSS1500	0.391568	-0.0331886	0.816325	1.82751	0.0704128
cg17821385	chr11	105480167	GRIA4;GRIA4;GRIA4;GRIA4;GRIA4	TSS1500;TSS1500;TSS1500;TSS1500;TSS1500	-0.131845	-0.274865	0.0111756	-1.8275	0.0704142
cg03100801	chr20	9075962	PLCB4;PLCB4	TSS1500;TSS1500	-0.197653	-0.412091	0.0167857	-1.82723	0.0704555
cg08208138	chr11	70364625	SHANK2;SHANK2;SHANK2	Body;Body;Body	-0.115544	-0.240952	0.00986476	-1.82647	0.0705707
cg07190947	chr11	70349808	SHANK2;SHANK2	Body;Body	-0.115193	-0.240223	0.00983559	-1.82645	0.0705723
cg15159670	chr6	36064206	MAPK14;MAPK14;MAPK14;MAPK14	Body;Body;Body;Body	-0.14794	-0.308579	0.0127003	-1.82567	0.0706909
cg11085524	chr3	53585509	CACNA1D;CACNA1D;CACNA1D	Body;Body;Body	-0.096217	-0.200705	0.00827122	-1.82548	0.0707207
cg16162905	chr9	104501251	GRIN3A	TSS1500	-0.122327	-0.2552	0.0105453	-1.82507	0.0707822
cg09745381	chr8	131823604	ADCY8	Body	-0.137613	-0.287199	0.0119726	-1.82373	0.0709858
cg15335278	chr1	68189919	GNG12	5'UTR	-0.123387	-0.257526	0.0107517	-1.82351	0.0710207
cg12076142	chr3	123108939	ADCY5;ADCY5	Body;Body	-0.0984256	-0.205429	0.00857792	-1.82348	0.0710241
cg07257377	chr4	102174681	PPP3CA;PPP3CA;PPP3CA	Body;Body;Body	-0.204301	-0.426554	0.0179517	-1.82228	0.0712077
cg09096555	chr17	72848358	GRIN2C	Body	-0.168994	-0.352883	0.0148937	-1.82184	0.0712749
cg13148511	chr17	4710380	PLD2	TSS200	-0.200183	-0.418057	0.0176914	-1.82143	0.0713376
cg22651463	chr2	191752067	GLS;GLS	Body;Body	-0.21106	-0.440893	0.0187724	-1.82048	0.0714829
cg12043230	chr12	2405312	CACNA1C;CACNA1C;CACNA1C;CACNA1C;CACNA1C;CACNA1C;CACNA1C;CACNA1C;CACNA1C;CACNA1C;CACNA1C;CACNA1C;CACNA1C;CACNA1C;CACNA1C;CACNA1C;CACNA1C;CACNA1C;CACNA1C;CACNA1C;CACNA1C;CACNA1C;CACNA1C	Body;Body;Body;Body;Body;Body;Body;Body;Body;Body;Body;Body;Body;Body;Body;Body;Body;Body;Body;Body;Body;Body;Body	-0.0708212	-0.147971	0.00632831	-1.81979	0.0715887
cg16415870	chr3	6904261	GRM7;GRM7	Body;Body	0.129922	-0.0116417	0.271485	1.81938	0.0716526
cg09658066	chr6	35995354	MAPK14;MAPK14;MAPK14;MAPK14	TSS200;TSS200;TSS200;TSS200	0.142227	-0.0127502	0.297203	1.81931	0.0716634
cg26876317	chr1	68444988	GNG12-AS1	Body	-0.169816	-0.354974	0.0153427	-1.81814	0.0718436
cg27493541	chr19	13359009	CACNA1A;CACNA1A;CACNA1A;CACNA1A;CACNA1A	Body;Body;Body;Body;Body	-0.133611	-0.279429	0.0122076	-1.81644	0.0721049
cg07033210	chr9	80596357	GNAQ	Body	0.149446	-0.0136835	0.312575	1.81612	0.072155
cg10311562	chr2	25070805	ADCY3	Body	-0.150791	-0.315422	0.0138394	-1.81576	0.0722107
cg06137273	chr3	6905031	GRM7;GRM7	Body;Body	0.2198	-0.0202128	0.459812	1.81545	0.0722574
cg25942860	chr5	178410055	GRM6	Body	-0.113465	-0.237423	0.0104921	-1.81461	0.0723885
cg16208804	chr19	2697615	GNG7	5'UTR	-0.198544	-0.415511	0.0184233	-1.81407	0.0724714
cg06033759	chr20	8315973	PLCB1;PLCB1	Body;Body	-0.114531	-0.23972	0.010659	-1.81362	0.0725421
cg14155327	chr4	87235054	MAPK10;MAPK10;MAPK10	5'UTR;5'UTR;5'UTR	-0.102945	-0.215517	0.0096276	-1.81286	0.0726594
cg05340882	chr19	2543750	GNG7	5'UTR	0.156317	-0.014632	0.327265	1.81272	0.0726809
cg14851284	chr11	70713732	SHANK2	Body	-0.182734	-0.38296	0.0174912	-1.80923	0.0732262
cg04127894	chr15	40594732	PLCB2	Body	-0.140435	-0.294352	0.0134815	-1.80877	0.0732981
cg03817072	chr8	144802224	MAPK15	Body	-0.114608	-0.240219	0.011004	-1.80874	0.0733025
cg26522970	chr17	64578790	PRKCA	Body	-0.116864	-0.244963	0.011234	-1.80855	0.0733319
cg00188095	chr7	126209663	GRM8;GRM8;GRM8	Body;Body;Body	0.156497	-0.015044	0.328037	1.80855	0.0733323
cg26422870	chr3	53837332	CACNA1D;CACNA1D;CACNA1D	Body;Body;Body	-0.152674	-0.320071	0.0147226	-1.80805	0.0734103
cg16423546	chr7	126884955	GRM8;GRM8;GRM8	5'UTR;TSS1500;TSS1500	-0.158064	-0.331531	0.015403	-1.80638	0.0736731
cg20408693	chr12	46767289	SLC38A2	TSS1500	-0.330101	-0.692412	0.0322094	-1.80617	0.0737058
cg23997782	chr5	180665209	GNB2L1	Body	-0.117739	-0.247058	0.0115803	-1.80488	0.073908
cg25712031	chr19	2586187	GNG7	5'UTR	-0.117097	-0.245713	0.0115191	-1.80485	0.0739124
cg23913904	chr11	70590130	SHANK2	Body	-0.238779	-0.501097	0.02354	-1.80451	0.0739674
cg27257874	chr9	80472141	GNAQ	Body	-0.0951909	-0.199791	0.00940882	-1.80408	0.0740339
cg16142824	chr5	178413721	GRM6	Body	-0.132609	-0.278337	0.0131176	-1.80396	0.074054
cg23586332	chr5	178422228	GRM6	TSS200	0.104082	-0.0103069	0.218472	1.80378	0.0740819
cg08001123	chr16	9943686	GRIN2A;GRIN2A;GRIN2A	Body;Body;Body	-0.235575	-0.494525	0.0233754	-1.80345	0.0741338
cg26433229	chr11	88419262	GRM5;GRM5	Body;Body	-0.152382	-0.319932	0.0151687	-1.80293	0.0742161
cg15952017	chr11	70439937	SHANK2;SHANK2;SHANK2	Body;Body;Body	-0.101433	-0.212987	0.0101219	-1.80253	0.0742797
cg01449218	chr7	86273083	GRM3	TSS200	-0.199535	-0.419077	0.0200062	-1.80175	0.0744028
cg09914667	chr11	88236964	GRM5-AS1	TSS1500	-0.14102	-0.296227	0.0141874	-1.80119	0.0744916
cg15468423	chr19	2700763	GNG7	5'UTR	-0.10102	-0.212207	0.0101672	-1.80113	0.074502
cg06835509	chr16	23939098	PRKCB;PRKCB	Body;Body	-0.106372	-0.223549	0.0108038	-1.79962	0.0747409
cg00532936	chr1	53588449	SLC1A7	Body	-0.0855979	-0.179969	0.00877351	-1.7981	0.074983
cg07653960	chr3	4876145	ITPR1;ITPR1;ITPR1	Body;Body;Body	-0.230872	-0.485426	0.0236821	-1.79797	0.0750038
cg08290212	chr11	62473659	BSCL2;GNG3;BSCL2;BSCL2	Body;TSS1500;Body;5'UTR	-0.327582	-0.688836	0.0336728	-1.79762	0.0750599
cg23894919	chr16	9852191	GRIN2A;GRIN2A;GRIN2A	3'UTR;3'UTR;3'UTR	-0.135723	-0.285405	0.0139589	-1.79753	0.0750744
cg05510129	chr12	2378802	CACNA1C-IT3;CACNA1C;CACNA1C;CACNA1C;CACNA1C;CACNA1C;CACNA1C;CACNA1C;CACNA1C;CACNA1C;CACNA1C;CACNA1C;CACNA1C;CACNA1C;CACNA1C;CACNA1C;CACNA1C;CACNA1C;CACNA1C;CACNA1C;CACNA1C;CACNA1C;CACNA1C;CACNA1C	TSS200;Body;Body;Body;Body;Body;Body;Body;Body;Body;Body;Body;Body;Body;Body;Body;Body;Body;Body;Body;Body;Body;Body;Body	-0.099592	-0.209489	0.0103048	-1.79652	0.0752364
cg18228330	chr1	84971091	GNG5;SPATA1	Body;TSS1500	-0.202622	-0.426296	0.0210519	-1.79582	0.0753476
cg24640697	chr1	84970057	GNG5	Body	-0.0764251	-0.1608	0.00794965	-1.79562	0.0753793
cg09535340	chr11	70368066	SHANK2;SHANK2;SHANK2	Body;Body;Body	-0.082807	-0.174239	0.00862463	-1.79541	0.0754144
cg07176385	chr5	7397756	ADCY2	Body	-0.212642	-0.447466	0.0221825	-1.79514	0.0754574
cg00146655	chr3	7517194	GRM7;GRM7	Body;Body	-0.17158	-0.36115	0.0179893	-1.79428	0.0755946
cg19071344	chr12	2724906	CACNA1C;CACNA1C;CACNA1C;CACNA1C;CACNA1C;CACNA1C;CACNA1C;CACNA1C;CACNA1C;CACNA1C;CACNA1C;CACNA1C;CACNA1C;CACNA1C;CACNA1C;CACNA1C;CACNA1C;CACNA1C;CACNA1C;CACNA1C;CACNA1C;CACNA1C;CACNA1C	Body;Body;Body;Body;Body;Body;Body;Body;Body;Body;Body;Body;Body;Body;Body;Body;Body;Body;Body;Body;Body;Body;Body	-0.109838	-0.231221	0.0115441	-1.79387	0.0756614
cg21633134	chr5	7816399	ADCY2	Body	-0.105233	-0.22171	0.011244	-1.79103	0.0761177
cg26298749	chr11	70667113	SHANK2	Body	-0.0822884	-0.17341	0.00883335	-1.79023	0.0762478
cg06948658	chr12	2552733	CACNA1C;CACNA1C;CACNA1C;CACNA1C;CACNA1C;CACNA1C;CACNA1C;CACNA1C;CACNA1C;CACNA1C;CACNA1C;CACNA1C;CACNA1C;CACNA1C;CACNA1C;CACNA1C;CACNA1C;CACNA1C;CACNA1C;CACNA1C;CACNA1C;CACNA1C;CACNA1C	Body;Body;Body;Body;Body;Body;Body;Body;Body;Body;Body;Body;Body;Body;Body;Body;Body;Body;Body;Body;Body;Body;Body	-0.136455	-0.287692	0.0147819	-1.78864	0.0765046
cg09971309	chr7	126884276	GRM8;GRM8;GRM8	TSS1500;TSS1500;5'UTR	-0.137543	-0.29005	0.0149637	-1.78789	0.0766263
cg26104919	chr5	7436834	ADCY2	Body	-0.143466	-0.30268	0.015748	-1.78632	0.0768818
cg03357547	chr19	51165207	SHANK1	3'UTR	-0.165274	-0.348704	0.0181553	-1.78619	0.0769032
cg04865531	chr22	51159147	SHANK3	Body	0.392107	-0.0432513	0.827465	1.78546	0.0770226
cg04527228	chr8	75911943	CRISPLD1;CRISPLD1;CRISPLD1	TSS1500;TSS1500;Body	-0.150716	-0.31819	0.0167591	-1.78403	0.0772565
cg04142017	chr1	53558596	SLC1A7	Body	-0.268282	-0.56671	0.0301459	-1.78215	0.0775638
cg16829998	chr19	49944964	SLC17A7	TSS200	-0.136295	-0.287961	0.0153703	-1.7815	0.0776704
cg02649098	chr3	123037264	ADCY5;ADCY5	Body;Body	-0.0699912	-0.147889	0.00790625	-1.7812	0.07772
cg19145289	chr16	56225059	LOC283856;GNAO1;GNAO1	TSS200;TSS200;TSS200	-0.298172	-0.63011	0.0337654	-1.78075	0.0777938
cg09535746	chr1	1772180	GNB1;GNB1;GNB1	5'UTR;5'UTR;5'UTR	0.127255	-0.01442	0.26893	1.78063	0.0778134
cg16774375	chr16	4102333	ADCY9	Body	-0.105585	-0.223176	0.0120058	-1.78	0.0779163
cg10603826	chr12	26986825	ITPR2	TSS1500	0.188486	-0.0214861	0.398458	1.77955	0.0779917
cg26487562	chr19	14225959	PRKACA;PRKACA	TSS1500;Body	0.135829	-0.0155234	0.287182	1.77908	0.0780688
cg25131420	chr11	105694160	GRIA4;GRIA4;GRIA4;GRIA4;GRIA4	Body;Body;Body;Body;Body	-0.0900506	-0.190529	0.0104277	-1.77667	0.0784674
cg14778651	chr17	64545631	PRKCA	Body	-0.112572	-0.238199	0.013055	-1.77639	0.0785125
cg01133103	chr3	4765015	ITPR1;ITPR1;ITPR1	Body;Body;Body	-0.137423	-0.290826	0.0159787	-1.77591	0.0785926
cg16054907	chr22	50706065	MAPK11	Body	-0.343075	-0.72617	0.040021	-1.77531	0.078693
cg12027010	chr11	70678897	SHANK2	Body	-0.0797933	-0.168914	0.00932748	-1.77492	0.0787567
cg06776212	chr17	64466137	PRKCA	Body	-0.13477	-0.285361	0.0158205	-1.77414	0.078887
cg12536809	chr17	72852514	GRIN2C	5'UTR	-0.123667	-0.261866	0.0145322	-1.77395	0.0789192
cg11976671	chr6	102166512	GRIK2;GRIK2;GRIK2	Body;Body;Body	-0.138948	-0.29426	0.0163646	-1.77353	0.078989
cg25317192	chr5	78744381	HOMER1;HOMER1;HOMER1	Body;Body;Body	-0.13163	-0.278854	0.0155934	-1.77243	0.079171
cg16753846	chr11	70318894	SHANK2;SHANK2	3'UTR;3'UTR	-0.107647	-0.228067	0.0127738	-1.77212	0.0792242
cg04062190	chr7	86413438	GRM3	Body	-0.126752	-0.268603	0.0151003	-1.77137	0.0793481
cg18846074	chr14	24801073	ADCY4	Body	0.387983	-0.0463401	0.822306	1.77089	0.0794289
cg17402755	chr9	80569287	GNAQ	Body	-0.125618	-0.266288	0.0150525	-1.77028	0.0795318
cg13830799	chr6	146750462	GRM1;GRM1	3'UTR;Body	-0.1435	-0.30422	0.0172206	-1.77	0.0795787
cg23042134	chr5	7749881	ADCY2	Body	-0.146844	-0.311344	0.0176562	-1.76963	0.0796405
cg25910065	chr11	120665214	GRIK4;GRIK4;GRIK4	Body;Body;Body	-0.0915783	-0.194199	0.0110427	-1.76908	0.0797316
cg21969559	chr14	52327278	GNG2;GNG2;GNG2;GNG2;GNG2;GNG2	1stExon;1stExon;1stExon;5'UTR;5'UTR;5'UTR	-0.192135	-0.407628	0.0233589	-1.76752	0.079995
cg02710936	chr5	7749898	ADCY2	Body	-0.148237	-0.31461	0.0181353	-1.76631	0.0801976
cg07865326	chr5	180666187	GNB2L1;GNB2L1	ExonBnd;Body	-0.105668	-0.224288	0.0129522	-1.76594	0.0802602
cg05340495	chr14	52327368	GNG2;GNG2	1stExon;5'UTR	-0.260976	-0.553978	0.0320264	-1.76572	0.0802981
cg10726449	chr11	70915830	SHANK2	5'UTR	-0.0762267	-0.161815	0.00936113	-1.76558	0.0803216
cg26975787	chr12	2613778	CACNA1C;CACNA1C;CACNA1C;CACNA1C;CACNA1C;CACNA1C;CACNA1C;CACNA1C;CACNA1C;CACNA1C;CACNA1C;CACNA1C;CACNA1C;CACNA1C;CACNA1C;CACNA1C;CACNA1C;CACNA1C;CACNA1C;CACNA1C;CACNA1C;CACNA1C;CACNA1C	Body;Body;Body;Body;Body;Body;Body;Body;Body;Body;Body;Body;Body;Body;Body;Body;Body;Body;Body;Body;Body;Body;Body	-0.105142	-0.223231	0.0129473	-1.76505	0.0804104
cg15428904	chr20	57394097	GNASAS;MIR298;MIR296	Body;TSS1500;TSS1500	-0.160185	-0.340228	0.019858	-1.76375	0.0806305
cg16144222	chr19	14224949	PRKACA;PRKACA	1stExon;Body	-0.0857886	-0.182251	0.0106739	-1.76304	0.0807507
cg21695384	chr11	70492235	SHANK2;SHANK2;SHANK2	Body;Body;Body	-0.11999	-0.254971	0.0149904	-1.76225	0.080886
cg01495890	chr19	2627322	GNG7	5'UTR	0.111833	-0.0139914	0.237658	1.76197	0.0809336
cg13685294	chr3	51743318	GRM2;GRM2	5'UTR;Body	-0.135843	-0.288681	0.0169954	-1.76196	0.0809341
cg00898486	chr6	34006557	GRM4	Body	-0.115577	-0.245641	0.0144884	-1.76158	0.0809996
cg18021626	chr16	10063555	GRIN2A;GRIN2A;GRIN2A	Body;Body;Body	-0.107605	-0.22871	0.0135003	-1.76141	0.0810274
cg26409675	chr4	87281480	MAPK10;MAPK10;MAPK10	TSS200;TSS200;5'UTR	-0.153571	-0.326564	0.0194226	-1.75983	0.0812968
cg17467003	chr2	191790593	GLS;GLS	Body;Body	-0.148607	-0.31601	0.0187969	-1.75981	0.0813006
cg13588054	chr7	126892578	GRM8	TSS200	0.285399	-0.0361644	0.606962	1.75945	0.0813612
cg10750959	chr6	36107350	MAPK13	3'UTR	0.0741592	-0.00942383	0.157742	1.75889	0.0814573
cg12544243	chr19	1005641	GRIN3B	Body	-0.106845	-0.227283	0.0135926	-1.75867	0.0814952
cg25937388	chr21	30928055	GRIK1;GRIK1	Body;Body	-0.140484	-0.298852	0.0178843	-1.75853	0.0815183
cg09834689	chr6	102054165	GRIK2;GRIK2;GRIK2	Body;Body;Body	-0.136005	-0.289352	0.0173429	-1.7582	0.081575
cg16737409	chr20	57428366	GNAS;GNAS;GNAS;GNAS	5'UTR;1stExon;1stExon;3'UTR	-0.188228	-0.400517	0.024062	-1.75771	0.0816597
cg00059387	chr8	131822489	ADCY8	Body	-0.119666	-0.254655	0.0153239	-1.75736	0.0817186
cg02037791	chr3	6902102	GRM7;GRM7	TSS1500;TSS1500	0.116617	-0.015001	0.248234	1.75646	0.0818732
cg24671285	chr1	68204278	GNG12	5'UTR	-0.117687	-0.250519	0.0151446	-1.75638	0.0818866
cg07008943	chr16	56280449	GNAO1;GNAO1	Body;Body	-0.117939	-0.251077	0.0151985	-1.7561	0.0819353
cg06829391	chr16	9857151	GRIN2A;GRIN2A;GRIN2A	Body;Body;3'UTR	-0.09948	-0.211791	0.0128308	-1.75593	0.081965
cg18039138	chr1	68573026	GNG12-AS1;WLS	Body;Body	-0.110775	-0.235849	0.0142986	-1.75577	0.0819914
cg07793724	chr1	53609371	SLC1A7	TSS1500	0.394166	-0.0509089	0.839241	1.75565	0.0820123
cg13701086	chr9	140041732	GRIN1;GRIN1;GRIN1	Body;Body;Body	0.230006	-0.0299111	0.489923	1.75427	0.0822498
cg13945455	chr12	49167856	ADCY6	Body	-0.0887893	-0.189188	0.0116092	-1.75317	0.0824384
cg24579342	chr11	70439041	SHANK2;SHANK2;SHANK2	Body;Body;Body	-0.0965389	-0.205712	0.0126348	-1.75298	0.0824724
cg03231471	chr11	120811322	GRIK4	Body	-0.100038	-0.21317	0.0130939	-1.75296	0.0824755
cg09706574	chr18	3816864	DLGAP1;DLGAP1;DLGAP1;DLGAP1;DLGAP1;DLGAP1;DLGAP1;DLGAP1;DLGAP1	Body;Body;Body;Body;Body;Body;Body;Body;Body	-0.140582	-0.299637	0.0184727	-1.75217	0.0826124
cg09069597	chr11	70399878	SHANK2;SHANK2;SHANK2	Body;Body;Body	-0.102595	-0.218677	0.0134877	-1.75207	0.0826297
cg02309655	chr19	2588629	GNG7	5'UTR	-0.177402	-0.37814	0.023337	-1.75194	0.082652
cg07196069	chr9	4491175	SLC1A1	Body	-0.144358	-0.307717	0.0190001	-1.75183	0.0826704
cg11528834	chr18	3958817	DLGAP1;DLGAP1	5'UTR;5'UTR	-0.146514	-0.31234	0.0193126	-1.75153	0.082723
cg07894331	chr22	22121119	MAPK1	3'UTR	0.106388	-0.0140254	0.226802	1.7515	0.0827277
cg18411237	chr11	70653173	SHANK2	Body	-0.217982	-0.464702	0.0287385	-1.75149	0.0827296
cg03918306	chr3	4534460	ITPR1;ITPR1;ITPR1	TSS1500;TSS1500;TSS1500	-0.335987	-0.716382	0.0444081	-1.75097	0.0828189
cg17573807	chr15	52483573	GNB5;LOC100129973	TSS200;Body	0.0661617	-0.00876437	0.141088	1.75051	0.0828984
cg00135293	chr6	102088363	GRIK2;GRIK2;GRIK2	Body;Body;Body	-0.173822	-0.370835	0.0231918	-1.74904	0.0831539
cg02155655	chr1	53566481	SLC1A7	Body	-0.0909526	-0.194048	0.0121431	-1.74891	0.0831774
cg09429277	chr6	34097083	GRM4;GRM4;GRM4;GRM4	Body;Body;Body;5'UTR	-0.193557	-0.413353	0.0262391	-1.74574	0.0837281
cg03482617	chr11	70936781	SHANK2	TSS1500	-0.132952	-0.283966	0.0180627	-1.74529	0.0838077
cg12754421	chr11	105480790	GRIA4;GRIA4;GRIA4;GRIA4	TSS200;TSS200;TSS200;TSS1500	0.122138	-0.0166236	0.2609	1.74491	0.0838737
cg17137980	chr22	19842443	GNB1L;GNB1L;C22orf29	1stExon;5'UTR;TSS200	0.229231	-0.0313424	0.489805	1.74395	0.0840414
cg08417332	chr19	13388974	CACNA1A;CACNA1A;CACNA1A;CACNA1A;CACNA1A	Body;Body;Body;Body;Body	-0.169541	-0.362395	0.0233134	-1.74276	0.0842513
cg01468907	chr16	84852577	CRISPLD2	TSS1500	-0.215703	-0.461104	0.0296969	-1.7425	0.0842959
cg17538516	chr19	13507512	CACNA1A;CACNA1A;CACNA1A;CACNA1A;CACNA1A	Body;Body;Body;Body;Body	0.151383	-0.0209584	0.323725	1.74132	0.0845034
cg19055919	chr12	2783740	CACNA1C;CACNA1C;CACNA1C;CACNA1C;CACNA1C;CACNA1C;CACNA1C;CACNA1C;CACNA1C;CACNA1C;CACNA1C;CACNA1C;CACNA1C;CACNA1C;CACNA1C;CACNA1C;CACNA1C;CACNA1C;CACNA1C;CACNA1C;CACNA1C;CACNA1C;CACNA1C	Body;Body;Body;Body;Body;Body;Body;Body;Body;Body;Body;Body;Body;Body;Body;Body;Body;Body;Body;Body;Body;Body;Body	-0.106422	-0.22758	0.0147361	-1.74129	0.0845096
cg13455717	chr1	235814365	GNG4;GNG4;GNG4	TSS1500;TSS1500;TSS1500	0.12129	-0.0169476	0.259528	1.73936	0.0848488
cg00752864	chr18	4151649	DLGAP1;DLGAP1	5'UTR;5'UTR	-0.150764	-0.322621	0.0210926	-1.73909	0.0848965
cg00720707	chr16	4016845	ADCY9	Body	-0.147693	-0.316058	0.0206709	-1.73901	0.0849108
cg08897844	chr5	36606102	SLC1A3;SLC1A3	TSS1500;TSS1500	-0.126501	-0.270805	0.017802	-1.73784	0.0851178
cg16167478	chr15	42313231	PLA2G4E	Body	-0.115155	-0.246553	0.016244	-1.73733	0.0852087
cg16261581	chr1	84972327	GNG5;SPATA1	TSS200;5'UTR	0.188575	-0.0266795	0.403829	1.7367	0.0853213
cg00426976	chr22	51140977	SHANK3	Body	0.100626	-0.0142689	0.215521	1.73621	0.0854081
cg09433875	chr11	70455637	SHANK2;SHANK2	Body;Body	-0.149819	-0.320899	0.021261	-1.73604	0.0854378
cg24454829	chr11	22363053	SLC17A6	Body	-0.0759882	-0.162764	0.0107877	-1.73596	0.0854524
cg23160731	chr5	180669285	SNORD96A;GNB2L1	TSS1500;Body	-0.0878625	-0.188221	0.0124963	-1.73556	0.0855228
cg12159995	chr11	70398671	SHANK2;SHANK2	Body;Body	-0.111393	-0.238742	0.0159567	-1.73401	0.085799
cg21350778	chr17	64297603	PRKCA	TSS1500	-0.155657	-0.333682	0.0223683	-1.73332	0.0859219
cg15436476	chr19	2626283	GNG7	5'UTR	-0.127414	-0.273147	0.0183192	-1.73321	0.0859422
cg01117337	chr11	70397986	SHANK2;SHANK2;SHANK2	Body;Body;Body	-0.141118	-0.30253	0.0202933	-1.73317	0.0859491
cg02369015	chr19	2702924	GNG7	TSS200	0.205874	-0.0296259	0.441374	1.73302	0.0859761
cg20748533	chr19	51189975	SHANK1	Body	0.105084	-0.0151682	0.225336	1.73235	0.0860954
cg15724116	chr17	64781874	PRKCA;MIR634	Body;TSS1500	-0.121766	-0.26121	0.0176767	-1.7311	0.0863188
cg08482258	chr1	186823283	PLA2G4A	5'UTR	1.10537	-0.160692	2.37142	1.73079	0.0863744
cg16222802	chr3	50295474	GNAI2;GNAI2	3'UTR;3'UTR	-0.145258	-0.311636	0.02112	-1.73076	0.0863802
cg17540496	chr3	53845930	CACNA1D;CACNA1D;CACNA1D	3'UTR;3'UTR;3'UTR	-0.11297	-0.24247	0.0165296	-1.72936	0.0866301
cg17952046	chr1	37379413	GRIK3	Body	0.118908	-0.0174155	0.255232	1.72915	0.0866689
cg06065140	chr11	70429597	SHANK2;SHANK2;SHANK2	Body;Body;Body	-0.118625	-0.254727	0.0174779	-1.72783	0.0869066
cg10662790	chr2	25058974	ADCY3	Body	0.152241	-0.0224499	0.326932	1.72764	0.0869406
cg09632305	chr8	144797929	MAPK15	TSS1500	-0.203537	-0.43713	0.0300563	-1.72733	0.0869967
cg20213508	chr20	57463325	GNAS;GNAS;GNAS;GNAS	3'UTR;3'UTR;TSS1500;Body	-0.188547	-0.405076	0.027983	-1.72621	0.0871986
cg07353253	chr15	42449643	PLA2G4F;PLA2G4F	TSS1500;TSS1500	-0.153319	-0.329432	0.0227945	-1.72582	0.0872691
cg13350253	chr15	42344200	PLA2G4E	TSS1500	-0.107403	-0.230859	0.0160534	-1.72462	0.0874853
cg17604429	chr5	7827133	ADCY2	3'UTR	-0.109708	-0.235859	0.0164426	-1.72402	0.0875955
cg01512034	chr11	120565897	GRIK4;GRIK4;GRIK4	Body;Body;Body	-0.0942013	-0.202563	0.0141604	-1.72335	0.0877166
cg25592107	chr19	19042864	HOMER3;HOMER3;HOMER3;HOMER3;HOMER3	Body;Body;Body;Body;Body	-0.184616	-0.396991	0.0277591	-1.72329	0.0877277
cg00866976	chr16	56224782	GNAO1;GNAO1;LOC283856	TSS1500;TSS1500;Body	-0.289586	-0.623082	0.0439106	-1.72138	0.0880735
cg27499860	chr8	144798544	MAPK15;MAPK15	1stExon;5'UTR	0.0931454	-0.0141622	0.200453	1.72077	0.0881855
cg14936498	chr7	45635152	ADCY1;ADCY1	Body;Body	-0.101278	-0.218043	0.0154874	-1.71946	0.088424
cg04251662	chr3	4535075	ITPR1;ITPR1;ITPR1;ITPR1;ITPR1;ITPR1	1stExon;5'UTR;1stExon;1stExon;5'UTR;5'UTR	-0.184297	-0.396879	0.0282853	-1.71863	0.0885759
cg21024916	chr3	4535815	ITPR1;ITPR1;ITPR1	5'UTR;5'UTR;5'UTR	-0.215753	-0.464702	0.0331956	-1.71806	0.0886801
cg04897749	chr8	131820703	ADCY8	Body	-0.157913	-0.340616	0.0247902	-1.71342	0.0895338
cg23441958	chr1	68641596	GNG12-AS1;WLS;WLS;WLS	Body;Body;Body;Body	-0.158473	-0.341842	0.0248969	-1.71324	0.0895663
cg04576491	chr19	1005427	GRIN3B	Body	-0.133323	-0.287637	0.0209913	-1.71274	0.0896598
cg01062175	chr1	68481609	GNG12-AS1	Body	-0.198642	-0.428604	0.031321	-1.7124	0.0897223
cg15735523	chr16	4080766	ADCY9	Body	-0.0918503	-0.198186	0.0144852	-1.71236	0.08973
cg16512895	chr19	13410117	CACNA1A;CACNA1A	Body;Body	-0.189255	-0.40836	0.0298497	-1.71233	0.0897349
cg23255950	chr1	84971011	SPATA1;GNG5	TSS1500;Body	-0.170488	-0.367932	0.0269564	-1.71175	0.089842
cg18160069	chr16	56378328	GNAO1;GNAO1	3'UTR;Body	-0.0903927	-0.195129	0.0143439	-1.71091	0.0899981
cg04233789	chr11	70534461	SHANK2	Body	-0.113196	-0.244377	0.0179841	-1.71063	0.0900504
cg07161166	chr1	84543374	PRKACB;PRKACB	TSS1500;TSS1500	-0.196451	-0.424114	0.0312118	-1.71062	0.0900512
cg08443124	chr19	2681039	GNG7	5'UTR	-0.136772	-0.295281	0.0217357	-1.71056	0.0900622
cg13938970	chr16	24048204	PRKCB;PRKCB	Body;Body	-0.0704188	-0.152059	0.0112211	-1.70993	0.0901797
cg14150378	chr9	80335274	GNAQ	3'UTR	-0.154035	-0.33262	0.0245502	-1.70988	0.0901887
cg26180725	chr19	2536657	GNG7	5'UTR	-0.124002	-0.267799	0.0197946	-1.70951	0.0902573
cg26076664	chr12	46756856	SLC38A2;SLC38A2	Body;Body	-0.0923738	-0.199501	0.014753	-1.7094	0.0902789
cg19755318	chr3	50243323	SLC38A3	5'UTR	0.0998303	-0.0160111	0.215672	1.7084	0.0904634
cg04474209	chr15	52484920	MYO5C;GNB5	3'UTR;TSS1500	-0.16952	-0.366342	0.0273026	-1.70741	0.0906486
cg21796612	chr11	120450573	GRIK4;GRIK4;GRIK4	5'UTR;5'UTR;5'UTR	-0.179999	-0.389024	0.0290259	-1.70712	0.0907026
cg06015218	chr6	146350434	GRM1;GRM1	5'UTR;5'UTR	-0.12576	-0.271831	0.0203122	-1.70674	0.090774
cg06256587	chr15	42379614	PLA2G4D;PLA2G4D	ExonBnd;Body	-0.102659	-0.2219	0.0165832	-1.70671	0.0907798
cg09012091	chr6	24431322	GPLD1	Body	-0.126753	-0.274034	0.0205282	-1.70609	0.0908942
cg26944420	chr3	7602120	GRM7;GRM7	Body;Body	-0.123672	-0.267398	0.0200543	-1.7058	0.0909498
cg11507180	chr6	34070718	GRM4;GRM4;GRM4;GRM4;GRM4;GRM4	Body;Body;Body;Body;Body;5'UTR	-0.129052	-0.279048	0.0209441	-1.7056	0.0909868
cg22227379	chr3	53797779	CACNA1D;CACNA1D;CACNA1D	Body;Body;Body	-0.095362	-0.206238	0.0155144	-1.70501	0.091096
cg19580166	chr1	84629965	PRKACB;PRKACB;PRKACB;PRKACB;PRKACB;PRKACB;PRKACB;PRKACB;PRKACB;PRKACB;PRKACB;PRKACB;PRKACB;PRKACB;PRKACB	TSS1500;TSS1500;TSS1500;5'UTR;5'UTR;5'UTR;5'UTR;1stExon;1stExon;1stExon;1stExon;Body;Body;Body;Body	-0.143252	-0.309855	0.0233508	-1.70455	0.0911825
cg02214623	chr5	180671896	GNB2L1	TSS1500	-0.0982667	-0.212554	0.0160202	-1.70452	0.0911888
cg09098560	chr7	126343564	GRM8;GRM8;GRM8	Body;Body;Body	-0.122316	-0.264582	0.0199504	-1.70441	0.09121
cg22660775	chr2	191795397	GLS;GLS	Body;Body	-0.134509	-0.290969	0.0219508	-1.70428	0.0912337
cg24676071	chr7	45613410	ADCY1	TSS1500	0.149084	-0.0243367	0.322505	1.70421	0.0912474
cg05466107	chr8	75911164	CRISPLD1;CRISPLD1;CRISPLD1	TSS1500;TSS1500;Body	-0.141623	-0.30648	0.0232345	-1.70301	0.0914721
cg02118458	chr11	70567180	SHANK2	Body	-0.142455	-0.308281	0.0233723	-1.703	0.0914746
cg04227743	chr2	155711998	KCNJ3	3'UTR	-0.141626	-0.306529	0.0232769	-1.70258	0.0915533
cg19260761	chrX	122318374	GRIA3;GRIA3;GRIA3;GRIA3;GRIA3;GRIA3	5'UTR;5'UTR;5'UTR;1stExon;1stExon;1stExon	0.132608	-0.0218914	0.287108	1.70151	0.0917535
cg15226348	chr5	7540955	ADCY2	Body	0.824061	-0.136744	1.78487	1.70026	0.0919889
cg20032008	chr11	120774686	GRIK4;GRIK4;GRIK4	Body;Body;Body	-0.109934	-0.238225	0.0183567	-1.69875	0.0922753
cg02311901	chr9	140043131	GRIN1;GRIN1;GRIN1;GRIN1;GRIN1	Body;Body;Body;Body;Body	-0.145628	-0.315594	0.0243374	-1.69854	0.0923141
cg10174868	chr11	70446718	SHANK2;SHANK2;SHANK2	Body;Body;Body	-0.114132	-0.247382	0.0191172	-1.69799	0.0924188
cg14104369	chr20	57465535	GNAS;GNAS;GNAS;GNAS;GNAS;GNAS;GNAS;GNAS	3'UTR;TSS1500;TSS1500;Body;TSS1500;3'UTR;TSS1500;Body	0.104109	-0.0174443	0.225663	1.69791	0.0924346
cg23464041	chr6	33663938	ITPR3	3'UTR	0.104948	-0.0175952	0.227491	1.69776	0.0924618
cg01373718	chr18	3586266	DLGAP1;DLGAP1;DLGAP1;DLGAP1;DLGAP1;DLGAP1;DLGAP1;DLGAP1;DLGAP1	Body;Body;Body;Body;Body;Body;Body;Body;Body	-0.103954	-0.225355	0.0174473	-1.6975	0.0925115
cg19830246	chr12	49175917	ADCY6	Body	-0.111211	-0.241129	0.0187061	-1.69697	0.0926124
cg01454384	chr6	36109599	MAPK13;MAPK13	Body;3'UTR	-0.137898	-0.298991	0.023195	-1.69697	0.0926128
cg04084618	chr5	36607065	SLC1A3;SLC1A3;SLC1A3	TSS1500;5'UTR;5'UTR	-0.488939	-1.06016	0.0822852	-1.69684	0.0926373
cg13761436	chr15	42330186	PLA2G4E	Body	-0.149683	-0.324585	0.025219	-1.69656	0.0926896
cg05807830	chr18	3856255	DLGAP1;DLGAP1;DLGAP1;DLGAP1;DLGAP1;DLGAP1	Body;Body;Body;Body;Body;Body	-0.123682	-0.268367	0.0210028	-1.69463	0.0930561
cg02471325	chr15	42290555	PLA2G4E	Body	-0.128855	-0.279683	0.0219727	-1.6936	0.0932522
cg20684528	chr12	14133667	GRIN2B	TSS1500	-0.115629	-0.251056	0.0197978	-1.6926	0.0934444
cg26952303	chr19	51170175	SHANK1	Body	0.159292	-0.0273469	0.34593	1.69193	0.0935713
cg00534078	chr11	70458485	SHANK2;SHANK2;SHANK2	Body;Body;Body	-0.105702	-0.229673	0.0182696	-1.69026	0.0938926
cg23517199	chr17	47288218	GNGT2;GNGT2;GNGT2;GNGT2;ABI3;ABI3	TSS1500;TSS1500;TSS1500;TSS1500;Body;Body	-0.111896	-0.243157	0.0193646	-1.68994	0.0939526
cg01509809	chr17	47284233	GNGT2	Body	-0.133961	-0.291113	0.02319	-1.68987	0.093967
cg09107932	chr16	84853583	CRISPLD2	TSS200	0.105564	-0.018287	0.229415	1.68969	0.0940007
cg22776647	chr16	56236860	GNAO1;GNAO1	Body;Body	-0.134906	-0.293231	0.0234195	-1.68917	0.0941023
cg18335117	chr3	7588182	GRM7;GRM7	Body;Body	-0.124859	-0.271466	0.0217485	-1.68832	0.0942644
cg07579831	chr11	70395380	SHANK2;SHANK2	Body;Body	-0.166897	-0.362886	0.0290916	-1.68814	0.0942986
cg12043631	chr11	70643814	SHANK2	Body	-0.130107	-0.282906	0.0226928	-1.68799	0.0943286
cg16023029	chr16	56314774	GNAO1;GNAO1	Body;Body	-0.130634	-0.284054	0.0227865	-1.68797	0.0943325
cg24801123	chr7	45615503	ADCY1	Body	0.106858	-0.0186914	0.232407	1.68727	0.0944675
cg27517647	chr3	179164325	GNB4	5'UTR	-0.124804	-0.271457	0.0218491	-1.68705	0.0945087
cg14090916	chr9	140044904	GRIN1;GRIN1;GRIN1	Body;Body;Body	-0.121837	-0.265046	0.0213719	-1.68656	0.0946045
ch.16.1230298R	chr16	56326795	GNAO1;GNAO1	Body;Body	-0.197588	-0.42998	0.0348042	-1.68551	0.0948073
cg08979543	chr18	3880168	DLGAP1-AS3;DLGAP1;DLGAP1	Body;5'UTR;5'UTR	-0.13754	-0.299324	0.0242444	-1.68533	0.0948424
cg15841415	chr5	36606520	SLC1A3;SLC1A3;SLC1A3;SLC1A3	1stExon;5'UTR;1stExon;5'UTR	-0.232807	-0.506725	0.0411114	-1.68487	0.0949306
cg02828263	chr7	126724158	GRM8;GRM8;GRM8	Body;Body;Body	-0.11319	-0.246415	0.0200343	-1.68429	0.0950432
cg21148871	chr4	87051743	LOC101929064;MAPK10;MAPK10;MAPK10	Body;Body;Body;Body	-0.161468	-0.351591	0.0286555	-1.68361	0.0951742
cg19317774	chr16	84861727	CRISPLD2	5'UTR	-0.142395	-0.310077	0.025287	-1.68345	0.0952061
cg04005969	chr19	51171247	SHANK1	Body	0.0991031	-0.0176846	0.215891	1.68222	0.0954454
cg06247406	chr6	101846791	GRIK2;GRIK2;GRIK2	TSS200;TSS200;TSS200	0.104278	-0.0186234	0.227179	1.68201	0.0954863
cg23057841	chr1	68587252	GNG12-AS1;WLS	Body;Body	-0.138802	-0.302396	0.0247927	-1.68197	0.0954935
cg03238715	chr16	30126592	MAPK3;MAPK3	3'UTR;3'UTR	0.0956983	-0.0171107	0.208507	1.68172	0.095543
cg12832157	chr3	4885491	ITPR1;ITPR1;ITPR1	Body;Body;Body	0.102753	-0.0184119	0.223917	1.68116	0.0956508
cg14090520	chr3	4783557	ITPR1;ITPR1;ITPR1	Body;Body;Body	-0.0895743	-0.19521	0.0160615	-1.68099	0.095685
cg07940502	chr19	42532541	GRIK5;GRIK5	Body;Body	-0.100201	-0.218381	0.0179786	-1.68082	0.0957171
cg16560522	chr5	7797712	ADCY2	Body	-0.0956106	-0.208382	0.0171608	-1.68073	0.0957343
cg21503945	chr10	75232826	PPP3CB;PPP3CB;PPP3CB;PPP3CB;PPP3CB	Body;Body;Body;Body;Body	-0.119291	-0.260006	0.0214252	-1.68056	0.0957672
cg01780685	chr17	7099875	DLG4;DLG4	Body;Body	-0.117039	-0.255133	0.0210539	-1.68016	0.0958457
cg03991309	chr1	68237761	GNG12	5'UTR	-0.108229	-0.236025	0.0195672	-1.67887	0.0960977
cg21612334	chr5	36606446	SLC1A3;SLC1A3	TSS200;TSS200	-0.282113	-0.61544	0.0512153	-1.67781	0.0963055
cg26911948	chr12	2157278	CACNA1C-IT2	TSS1500	-0.121388	-0.265002	0.0222267	-1.67559	0.0967403
cg13388822	chr12	26893374	ITPR2	Body	-0.139706	-0.305024	0.025612	-1.67528	0.0968023
cg09954828	chr11	70512802	SHANK2	Body	-0.100039	-0.218424	0.0183458	-1.6752	0.0968184
cg01513092	chr5	7593644	ADCY2	Body	-0.108969	-0.237979	0.0200402	-1.67446	0.0969635
cg07851738	chr8	131896788	ADCY8	Body	-0.112292	-0.245245	0.0206618	-1.67433	0.0969899
cg17806999	chr5	178417410	GRM6	Body	-0.211373	-0.461695	0.0389485	-1.67395	0.0970631
cg07645296	chr12	26987065	ITPR2	TSS1500	0.0828477	-0.0152799	0.180975	1.67371	0.0971104
cg09168651	chr6	34070996	GRM4;GRM4;GRM4;GRM4;GRM4;GRM4	Body;Body;Body;Body;Body;5'UTR	-0.0878408	-0.191889	0.0162071	-1.67361	0.0971304
cg08098253	chr11	120461807	GRIK4;GRIK4;GRIK4	5'UTR;5'UTR;5'UTR	-0.117886	-0.257531	0.0217599	-1.6735	0.0971524
cg03383322	chr3	123094650	ADCY5;ADCY5	Body;Body	-0.0743416	-0.162409	0.0137256	-1.67344	0.0971647
cg18932116	chr19	15121527	CCDC105;SLC1A6	TSS200;TSS200	-0.175992	-0.384507	0.0325227	-1.6732	0.0972113
cg07321742	chr20	8696066	PLCB1;PLCB1	Body;Body	-0.125793	-0.274867	0.0232796	-1.67283	0.0972856
cg18872881	chr4	102199803	PPP3CA;PPP3CA;PPP3CA	Body;Body;Body	-0.143163	-0.312857	0.0265306	-1.67247	0.0973567
cg03511974	chr1	53568259	SLC1A7	Body	-0.125935	-0.275295	0.0234242	-1.6715	0.0975475
cg18461278	chr4	102146141	PPP3CA;PPP3CA;PPP3CA	Body;Body;Body	0.169903	-0.0316652	0.37147	1.67098	0.097651
cg22666555	chr6	34114320	GRM4;GRM4;GRM4;GRM4	TSS1500;TSS1500;TSS1500;Body	-0.10133	-0.221547	0.0188864	-1.67096	0.0976541
cg04890266	chr3	123102914	ADCY5	Body	-0.168096	-0.367585	0.0313937	-1.67043	0.0977592
cg17936807	chr14	52334855	GNG2;GNG2;GNG2	5'UTR;5'UTR;5'UTR	-0.12469	-0.272717	0.0233366	-1.66987	0.0978697
cg03564061	chr12	2764355	CACNA1C;CACNA1C;CACNA1C;CACNA1C;CACNA1C;CACNA1C;CACNA1C;CACNA1C;CACNA1C;CACNA1C;CACNA1C;CACNA1C;CACNA1C;CACNA1C;CACNA1C;CACNA1C;CACNA1C;CACNA1C;CACNA1C;CACNA1C;CACNA1C;CACNA1C;CACNA1C	Body;Body;Body;Body;Body;Body;Body;Body;Body;Body;Body;Body;Body;Body;Body;Body;Body;Body;Body;Body;Body;Body;Body	-0.108978	-0.238358	0.0204015	-1.6698	0.0978837
cg22257105	chr8	131917650	ADCY8	Body	-0.143481	-0.313867	0.0269045	-1.66937	0.0979692
cg27467005	chr19	17622279	PGLS	TSS200	-0.169825	-0.371535	0.0318844	-1.66904	0.0980348
cg08848088	chr1	235714526	GNG4;GNG4;GNG4	3'UTR;3'UTR;3'UTR	-0.167157	-0.365818	0.0315042	-1.66803	0.0982365
cg12781582	chr6	36097981	MAPK13;MAPK13	TSS1500;TSS1500	-0.167173	-0.365863	0.0315164	-1.66795	0.0982519
cg13583454	chr5	153038077	GRIA1;GRIA1	Body;Body	-0.170707	-0.373652	0.0322384	-1.66749	0.0983433
cg15870053	chr15	40592023	PLCB2;PLCB2;PLCB2	Body;Body;Body	-0.153692	-0.336499	0.0291137	-1.66669	0.0985041
cg24469001	chr6	34014312	GRM4	Body	-0.106585	-0.233389	0.0202181	-1.66632	0.098577
cg12191293	chr12	56882314	GLS2	TSS200	0.128512	-0.0243811	0.281405	1.66628	0.0985854
cg12191293.1	chr12	56882314	GLS2	TSS200	0.128512	-0.0243811	0.281405	1.66628	0.0985854
cg09737292	chr16	10169902	GRIN2A;GRIN2A;GRIN2A	Body;Body;Body	-0.11326	-0.248079	0.0215591	-1.66539	0.098762
cg16821230	chr3	53647443	CACNA1D;CACNA1D;CACNA1D	Body;Body;Body	-0.107312	-0.235076	0.020453	-1.66505	0.0988301
cg11996914	chr20	57414578	GNASAS;GNAS	Body;TSS1500	0.192847	-0.0368025	0.422497	1.66471	0.0988983
cg25562925	chr2	25110049	ADCY3	Body	0.0659605	-0.0126149	0.144536	1.66414	0.0990134
cg04988514	chr19	48947560	GRIN2D;GRWD1	3'UTR;TSS1500	0.186783	-0.035761	0.409328	1.66385	0.0990715
cg17541140	chr7	93549904	GNG11	TSS1500	-0.127636	-0.27972	0.0244483	-1.66372	0.099097
cg11659796	chr19	2560038	GNG7	5'UTR	-0.104096	-0.228139	0.0199479	-1.66361	0.0991199
cg08037774	chr1	53608962	SLC1A7	TSS1500	-0.108569	-0.237955	0.0208164	-1.66346	0.099149
cg20240931	chr19	2613894	GNG7	5'UTR	-0.0980779	-0.214966	0.0188107	-1.66338	0.0991657
cg05242561	chr15	83522137	HOMER2;HOMER2	Body;Body	0.138914	-0.0267116	0.30454	1.66269	0.0993041
cg10066125	chr4	102251826	MIR1255A;PPP3CA;PPP3CA;PPP3CA	TSS1500;Body;Body;Body	-0.148431	-0.325621	0.0287596	-1.66064	0.0997159
cg14111697	chr9	80462928	GNAQ	Body	-0.0925088	-0.202944	0.0179262	-1.66061	0.0997215
cg03022432	chr11	120682709	GRIK4;GRIK4;GRIK4	Body;Body;Body	-0.110995	-0.243505	0.0215147	-1.66053	0.0997373
cg14214834	chr3	123139305	ADCY5	Body	-0.107243	-0.235342	0.0208557	-1.65965	0.0999155
cg19270469	chr11	64023919	PLCB3	Body	-0.207266	-0.454841	0.0403084	-1.65964	0.0999172
cg15518106	chr3	53836983	CACNA1D;CACNA1D;CACNA1D	Body;Body;Body	-0.0750309	-0.164831	0.0147691	-1.65636	0.10058
cg26389955	chr17	64640562	PRKCA	Body	-0.130767	-0.287325	0.0257913	-1.65582	0.10069
cg16712789	chr20	8189900	PLCB1;PLCB1	Body;Body	-0.158041	-0.347259	0.0311772	-1.65576	0.100702
cg23145996	chr12	2303908	CACNA1C;CACNA1C;CACNA1C;CACNA1C;CACNA1C;CACNA1C;CACNA1C;CACNA1C;CACNA1C;CACNA1C;CACNA1C;CACNA1C;CACNA1C;CACNA1C;CACNA1C;CACNA1C;CACNA1C;CACNA1C;CACNA1C;CACNA1C;CACNA1C;CACNA1C;CACNA1C	Body;Body;Body;Body;Body;Body;Body;Body;Body;Body;Body;Body;Body;Body;Body;Body;Body;Body;Body;Body;Body;Body;Body	-0.195521	-0.429628	0.0385863	-1.65566	0.100724
cg14731698	chr11	120738292	GRIK4	Body	-0.216771	-0.476339	0.0427975	-1.65554	0.100747
cg11419190	chr11	70352072	SHANK2;SHANK2;SHANK2	Body;Body;Body	-0.114196	-0.250995	0.0226032	-1.65485	0.100887
cg00571369	chr11	70634155	SHANK2	Body	-0.126969	-0.279217	0.0252787	-1.65325	0.101213
cg11727252	chr3	51752143	GRM2;GRM2	3'UTR;3'UTR	-0.0931126	-0.204856	0.0186307	-1.65188	0.101493
cg00864661	chr4	87287889	MAPK10	5'UTR	-0.0843558	-0.185696	0.0169847	-1.65015	0.101847
cg01163339	chr19	13542330	CACNA1A;CACNA1A;CACNA1A;CACNA1A;CACNA1A	Body;Body;Body;Body;Body	-0.123509	-0.271894	0.0248765	-1.65006	0.101867
cg01265640	chr7	45631333	ADCY1;ADCY1	5'UTR;Body	-0.0821757	-0.180904	0.0165527	-1.65004	0.101871
cg07855933	chr19	13349725	CACNA1A;CACNA1A	Body;Body	-0.0838974	-0.184712	0.0169174	-1.64974	0.101931
cg23055735	chr11	70557464	SHANK2	Body	-0.152491	-0.335734	0.0307517	-1.64972	0.101936
cg09074338	chr11	70663529	SHANK2	Body	-0.0798132	-0.175736	0.0161092	-1.64948	0.101985
cg18270328	chr11	88546376	GRM5;GRM5	Body;Body	-0.198129	-0.436399	0.0401421	-1.64842	0.102202
cg09575603	chr2	68480722	PPP3R1	TSS1500	-0.252257	-0.555649	0.0511358	-1.64828	0.102232
cg25198029	chr1	186944696	PLA2G4A	Body	-0.110258	-0.2429	0.0223831	-1.64787	0.102315
cg27343013	chr3	6758986	GRM7-AS3	Body	-0.12448	-0.27429	0.0253291	-1.64723	0.102448
cg10575488	chr20	9378659	PLCB4;PLCB4;PLCB4	Body;Body;Body	-0.165394	-0.364533	0.0337459	-1.64647	0.102604
cg27271486	chr16	56227690	DKFZP434H168;GNAO1;GNAO1	Body;Body;Body	0.128295	-0.0263677	0.282958	1.64443	0.103024
cg19548470	chr18	3880510	DLGAP1	TSS1500	-0.102632	-0.22645	0.0211872	-1.64319	0.103283
cg05257315	chr1	167791511	ADCY10;ADCY10;ADCY10	Body;Body;Body	-0.0779198	-0.171942	0.0161023	-1.64289	0.103343
cg05414613	chr1	53558470	SLC1A7	Body	-0.131148	-0.289503	0.0272069	-1.64181	0.103569
cg09840643	chr11	120766304	GRIK4;GRIK4;GRIK4	Body;Body;Body	-0.107539	-0.237414	0.0223366	-1.64146	0.103641
cg04742763	chr19	13364862	CACNA1A;CACNA1A;CACNA1A;CACNA1A;CACNA1A	Body;Body;Body;Body;Body	-0.170404	-0.376253	0.0354445	-1.64106	0.103724
cg16844267	chr11	70380184	SHANK2;SHANK2;SHANK2	Body;Body;Body	-0.118778	-0.262267	0.0247108	-1.641	0.103735
cg13841889	chr20	8608448	PLCB1;PLCB1	Body;Body	-0.125753	-0.277787	0.0262812	-1.63972	0.104004
cg17384009	chr7	45724458	ADCY1	Body	-0.0858508	-0.189677	0.0179757	-1.63919	0.104114
cg02300250	chr16	56280331	GNAO1;GNAO1	Body;Body	-0.0775294	-0.171312	0.0162535	-1.63883	0.104188
cg17074573	chr22	51165537	SHANK3	Body	-0.100355	-0.221764	0.0210532	-1.63864	0.104228
cg14817346	chr3	171398578	PLD1;PLD1	Body;Body	-0.112131	-0.247812	0.0235486	-1.63834	0.104291
cg13498519	chr19	13617963	CACNA1A;CACNA1A;CACNA1A;CACNA1A;CACNA1A	TSS1500;TSS1500;TSS1500;TSS1500;TSS1500	0.107628	-0.0226942	0.23795	1.63719	0.104532
cg13699412	chr4	101958635	PPP3CA;PPP3CA;PPP3CA	Body;Body;Body	-0.0901591	-0.199431	0.0191132	-1.63565	0.104853
cg12879569	chr12	2591482	CACNA1C;CACNA1C;CACNA1C;CACNA1C;CACNA1C;CACNA1C;CACNA1C;CACNA1C;CACNA1C;CACNA1C;CACNA1C;CACNA1C;CACNA1C;CACNA1C;CACNA1C;CACNA1C;CACNA1C;CACNA1C;CACNA1C;CACNA1C;CACNA1C;CACNA1C;CACNA1C	Body;Body;Body;Body;Body;Body;Body;Body;Body;Body;Body;Body;Body;Body;Body;Body;Body;Body;Body;Body;Body;Body;Body	-0.179327	-0.396716	0.0380613	-1.63532	0.104924
cg10106493	chr11	120618705	GRIK4;GRIK4;GRIK4	Body;Body;Body	-0.129463	-0.286418	0.0274928	-1.63516	0.104957
cg13948330	chr11	70559064	SHANK2	Body	-0.115679	-0.255963	0.0246051	-1.6347	0.105054
cg17402889	chr12	2527099	CACNA1C;CACNA1C;CACNA1C;CACNA1C;CACNA1C;CACNA1C;CACNA1C;CACNA1C;CACNA1C;CACNA1C;CACNA1C;CACNA1C;CACNA1C;CACNA1C;CACNA1C;CACNA1C;CACNA1C;CACNA1C;CACNA1C;CACNA1C;CACNA1C;CACNA1C;CACNA1C	Body;Body;Body;Body;Body;Body;Body;Body;Body;Body;Body;Body;Body;Body;Body;Body;Body;Body;Body;Body;Body;Body;Body	-0.097103	-0.214876	0.0206701	-1.63448	0.1051
cg09432792	chr16	56352311	GNAO1;GNAO1	Body;Body	-0.260662	-0.576945	0.055621	-1.63378	0.105246
cg09465055	chr11	70371760	SHANK2;SHANK2;SHANK2	Body;Body;Body	-0.124801	-0.276253	0.0266508	-1.63356	0.105293
cg06121692	chr11	120800454	GRIK4;GRIK4;GRIK4	Body;Body;Body	-0.112638	-0.249334	0.0240583	-1.6335	0.105305
cg10556369	chr5	36619118	SLC1A3;SLC1A3;SLC1A3;SLC1A3	Body;Body;Body;Body	-0.137668	-0.304929	0.0295929	-1.63166	0.105693
cg15705536	chr5	7825292	ADCY2	Body	-0.123625	-0.273906	0.0266552	-1.63078	0.105879
cg07568089	chr6	36057634	MAPK14;MAPK14;MAPK14;MAPK14	Body;Body;Body;Body	-0.140776	-0.311941	0.0303884	-1.63045	0.10595
cg12164029	chr20	9195836	PLCB4	5'UTR	-0.0912447	-0.202211	0.0197213	-1.63008	0.106027
cg11308643	chr11	105480788	GRIA4;GRIA4;GRIA4;GRIA4	TSS200;TSS200;TSS200;TSS1500	0.110054	-0.0238738	0.243981	1.62902	0.106252
cg01622416	chr21	31310508	GRIK1;GRIK1	Body;Body	-0.144986	-0.321456	0.031483	-1.62873	0.106313
cg08205865	chr1	167883379	ADCY10;ADCY10;ADCY10;ADCY10	1stExon;1stExon;5'UTR;5'UTR	-0.110885	-0.245856	0.0240867	-1.62863	0.106335
cg06246312	chr4	86965186	MAPK10;MAPK10;MAPK10;MAPK10	Body;Body;Body;Body	-0.263917	-0.585208	0.0573738	-1.6284	0.106384
cg24904943	chr5	7781077	ADCY2	Body	-0.103336	-0.229162	0.0224896	-1.62808	0.106452
cg15888019	chr4	87257919	MAPK10;MAPK10;MAPK10	5'UTR;5'UTR;5'UTR	-0.0795884	-0.176508	0.0173312	-1.62791	0.106488
cg04496615	chr2	68479620	PPP3R1;PPP3R1	5'UTR;1stExon	0.236168	-0.0516091	0.523945	1.62688	0.106706
cg09538374	chr19	49943239	SLC17A7	Body	-0.151584	-0.336299	0.0331312	-1.62683	0.106717
cg07502465	chr7	126748060	GRM8;GRM8;GRM8	Body;Body;Body	-0.112069	-0.248744	0.0246062	-1.6255	0.107
cg22979140	chr12	26491358	ITPR2	3'UTR	-0.151833	-0.337076	0.0334098	-1.62486	0.107136
cg13344118	chr16	56295857	GNAO1;GNAO1	Body;Body	-0.103934	-0.230753	0.0228841	-1.62468	0.107175
cg20915818	chr20	8645472	PLCB1;PLCB1	Body;Body	-0.116425	-0.258518	0.0256682	-1.62429	0.107258
cg03276430	chr17	64563454	PRKCA	Body	-0.0780749	-0.173376	0.0172263	-1.62407	0.107306
cg21267853	chr1	186823342	PLA2G4A	5'UTR	-0.131275	-0.291623	0.0290735	-1.62296	0.107542
cg02515006	chr3	53569971	CACNA1D;CACNA1D;CACNA1D	Body;Body;Body	-0.0906246	-0.201327	0.0200778	-1.62286	0.107565
cg08475096	chr4	158143750	GRIA2;GRIA2;GRIA2	Body;Body;Body	0.0844823	-0.0187551	0.18772	1.62226	0.107693
cg07790887	chr1	84629127	PRKACB;PRKACB;PRKACB;PRKACB;PRKACB;PRKACB;PRKACB;PRKACB;PRKACB;PRKACB;PRKACB	TSS1500;TSS1500;TSS1500;TSS1500;TSS1500;TSS1500;TSS1500;Body;Body;Body;Body	-0.139855	-0.31082	0.031111	-1.62166	0.107822
cg09327847	chr16	24087793	PRKCB;PRKCB	Body;Body	-0.0941011	-0.209153	0.0209506	-1.62141	0.107875
cg24271589	chr3	53564690	CACNA1D;CACNA1D;CACNA1D	Body;Body;Body	-0.116174	-0.258281	0.0259321	-1.62065	0.108039
cg04389926	chr21	31312539	GRIK1;GRIK1	TSS1500;TSS1500	-0.134742	-0.299861	0.0303767	-1.6177	0.108674
cg19459342	chr12	2513226	CACNA1C;CACNA1C;CACNA1C;CACNA1C;CACNA1C;CACNA1C;CACNA1C;CACNA1C;CACNA1C;CACNA1C;CACNA1C;CACNA1C;CACNA1C;CACNA1C;CACNA1C;CACNA1C;CACNA1C;CACNA1C;CACNA1C;CACNA1C;CACNA1C;CACNA1C;CACNA1C	Body;Body;Body;Body;Body;Body;Body;Body;Body;Body;Body;Body;Body;Body;Body;Body;Body;Body;Body;Body;Body;Body;Body	-0.0981064	-0.218332	0.0221189	-1.61768	0.108678
cg16467971	chr3	6832774	GRM7-AS3;GRM7-AS3	Body;Body	-0.122133	-0.271824	0.0275578	-1.61745	0.108729
cg00036258	chr16	4029218	ADCY9	Body	-0.156806	-0.349131	0.0355181	-1.6163	0.108977
cg10893864	chr3	123145506	ADCY5	Body	-0.0642779	-0.143148	0.0145923	-1.61563	0.109123
cg14560133	chr19	51199453	SHANK1	Body	-0.111933	-0.249307	0.0254402	-1.61528	0.109197
cg00521993	chr10	75199411	PPP3CB;PPP3CB;PPP3CB	Body;Body;Body	-0.113815	-0.253509	0.0258782	-1.61516	0.109223
cg00813135	chr12	26881038	ITPR2	Body	-0.109335	-0.243565	0.024895	-1.61474	0.109315
cg23229652	chr12	2738318	CACNA1C;CACNA1C;CACNA1C;CACNA1C;CACNA1C;CACNA1C;CACNA1C;CACNA1C;CACNA1C;CACNA1C;CACNA1C;CACNA1C;CACNA1C;CACNA1C;CACNA1C;CACNA1C;CACNA1C;CACNA1C;CACNA1C;CACNA1C;CACNA1C;CACNA1C;CACNA1C	Body;Body;Body;Body;Body;Body;Body;Body;Body;Body;Body;Body;Body;Body;Body;Body;Body;Body;Body;Body;Body;Body;Body	-0.0797251	-0.17761	0.0181601	-1.61462	0.109341
cg08836633	chr1	182359547	GLUL;GLUL;GLUL	5'UTR;5'UTR;5'UTR	-0.190427	-0.424243	0.0433884	-1.61454	0.109359
cg23854103	chr19	2543602	GNG7	5'UTR	0.187457	-0.0427833	0.417697	1.61403	0.109468
cg04695728	chr1	53591197	SLC1A7;SLC1A7;SLC1A7;SLC1A7;SLC1A7	Body;Body;Body;Body;Body	-0.128135	-0.285617	0.0293462	-1.61299	0.109695
cg22692013	chr12	2354618	CACNA1C;CACNA1C;CACNA1C;CACNA1C;CACNA1C;CACNA1C;CACNA1C;CACNA1C;CACNA1C;CACNA1C;CACNA1C;CACNA1C;CACNA1C;CACNA1C;CACNA1C;CACNA1C;CACNA1C;CACNA1C;CACNA1C;CACNA1C;CACNA1C;CACNA1C;CACNA1C	Body;Body;Body;Body;Body;Body;Body;Body;Body;Body;Body;Body;Body;Body;Body;Body;Body;Body;Body;Body;Body;Body;Body	-0.0975105	-0.217388	0.022367	-1.61252	0.109797
cg08766656	chr3	7577619	GRM7-AS1;GRM7;GRM7	TSS1500;Body;Body	-0.108788	-0.24256	0.0249834	-1.61217	0.109874
cg11985287	chr19	2556805	GNG7	5'UTR	0.11919	-0.0274267	0.265807	1.61157	0.110005
cg01538049	chr20	8280552	PLCB1;PLCB1	Body;Body	-0.104928	-0.234013	0.0241566	-1.61142	0.110036
cg01565028	chr19	48898052	GRIN2D	TSS200	0.201023	-0.0463622	0.448408	1.61088	0.110154
cg11093872	chr11	70829968	SHANK2	Body	0.163406	-0.0376926	0.364505	1.61083	0.110164
cg09773442	chr2	68471759	PPP3R1	Body	0.114321	-0.026537	0.25518	1.60893	0.110581
cg03613625	chr20	57408174	GNASAS	Body	-0.0760976	-0.16986	0.0176647	-1.60892	0.110583
cg25900963	chr12	14058983	GRIN2B	5'UTR	-0.200323	-0.447165	0.0465195	-1.6088	0.110609
cg02206526	chr3	123134800	ADCY5;ADCY5	Body;Body	-0.133492	-0.298078	0.0310937	-1.60789	0.11081
cg03768297	chr15	52441108	GNB5;GNB5	Body;Body	-0.115078	-0.257049	0.026892	-1.6069	0.111027
cg10039424	chr3	7547189	GRM7;GRM7	Body;Body	-0.105302	-0.235367	0.0247635	-1.60497	0.111451
cg12476585	chr12	13724427	GRIN2B	Body	-0.0925954	-0.206984	0.0217935	-1.60471	0.111507
cg11360845	chr11	70701002	SHANK2	Body	-0.066021	-0.147583	0.0155411	-1.60467	0.111517
cg07064537	chr3	171515212	PLD1;PLD1	5'UTR;5'UTR	-0.110869	-0.247921	0.026183	-1.60368	0.111736
cg10024799	chr12	2641381	CACNA1C;CACNA1C;CACNA1C;CACNA1C;CACNA1C;CACNA1C;CACNA1C;CACNA1C;CACNA1C;CACNA1C;CACNA1C;CACNA1C;CACNA1C;CACNA1C;CACNA1C;CACNA1C;CACNA1C;CACNA1C;CACNA1C;CACNA1C;CACNA1C;CACNA1C;CACNA1C	Body;Body;Body;Body;Body;Body;Body;Body;Body;Body;Body;Body;Body;Body;Body;Body;Body;Body;Body;Body;Body;Body;Body	-0.0936999	-0.20956	0.0221607	-1.60323	0.111835
cg01732120	chr6	24441621	GPLD1	Body	0.177865	-0.042242	0.397972	1.60195	0.112118
cg15650719	chr16	50321812	ADCY7;ADCY7;ADCY7	TSS200;ExonBnd;5'UTR	0.0956452	-0.0227227	0.214013	1.60185	0.11214
cg26611840	chr1	68435732	GNG12-AS1	Body	-0.129701	-0.290218	0.030816	-1.60182	0.112146
cg14218269	chr19	17628153	PGLS	Body	-0.12468	-0.279112	0.0297513	-1.60049	0.11244
cg10648542	chr5	178416050	GRM6	Body	-0.107836	-0.241411	0.0257404	-1.60039	0.112463
cg15134033	chr16	10274415	GRIN2A;GRIN2A;GRIN2A	5'UTR;5'UTR;5'UTR	0.107827	-0.025772	0.241427	1.59999	0.112553
cg25313881	chr8	131906481	ADCY8	Body	-0.13447	-0.301087	0.0321481	-1.59991	0.11257
cg02840199	chr16	4165257	ADCY9	Body	-0.139434	-0.312221	0.033352	-1.59975	0.112605
cg26753817	chr3	102185273	ZPLD1	Body	-0.180523	-0.404315	0.0432697	-1.59911	0.112747
cg15853744	chr19	2522422	GNG7	5'UTR	-0.115695	-0.259274	0.0278845	-1.5974	0.113128
cg15098557	chr12	2410264	CACNA1C;CACNA1C;CACNA1C;CACNA1C;CACNA1C;CACNA1C;CACNA1C;CACNA1C;CACNA1C;CACNA1C;CACNA1C;CACNA1C;CACNA1C;CACNA1C;CACNA1C;CACNA1C;CACNA1C;CACNA1C;CACNA1C;CACNA1C;CACNA1C;CACNA1C;CACNA1C	Body;Body;Body;Body;Body;Body;Body;Body;Body;Body;Body;Body;Body;Body;Body;Body;Body;Body;Body;Body;Body;Body;Body	-0.0656758	-0.147209	0.015857	-1.59685	0.11325
cg03803585	chr11	70427283	SHANK2;SHANK2;SHANK2	Body;Body;Body	-0.549093	-1.23084	0.132654	-1.59667	0.113291
cg09778961	chr22	50705546	MAPK11;MAPK11;MAPK11;MAPK11	ExonBnd;ExonBnd;Body;Body	-0.170172	-0.381488	0.0411429	-1.59643	0.113345
cg03864211	chr11	70606528	SHANK2	Body	-0.0653723	-0.146557	0.0158121	-1.59629	0.113375
cg25293328	chr19	2611690	GNG7	5'UTR	-0.109787	-0.246145	0.0265722	-1.59609	0.11342
cg19301882	chr6	35994020	MAPK14;MAPK14;MAPK14;MAPK14	TSS1500;TSS1500;TSS1500;TSS1500	-0.0993938	-0.222867	0.0240795	-1.5958	0.113486
cg12943330	chr3	123006025	ADCY5;ADCY5	Body;Body	-0.0798017	-0.178958	0.0193547	-1.59545	0.113564
cg07121488	chr15	40581105	PLCB2	Body	-0.122392	-0.274486	0.0297024	-1.59526	0.113606
cg18905303	chr16	9962710	GRIN2A;GRIN2A;GRIN2A	Body;Body;Body	-0.0769893	-0.172713	0.0187348	-1.59441	0.113796
cg26189762	chr1	235796302	MIR5096;GNG4;GNG4;GNG4	Body;5'UTR;5'UTR;5'UTR	0.0980892	-0.0238881	0.220066	1.59417	0.113851
cg18389339	chr18	3730593	DLGAP1;DLGAP1	Body;Body	-0.130938	-0.29382	0.0319429	-1.59363	0.113971
cg26704517	chr4	87282125	MAPK10;MAPK10;MAPK10	TSS1500;TSS1500;5'UTR	-0.114806	-0.257631	0.0280186	-1.59351	0.113999
cg23322365	chr2	191760351	GLS;GLS	Body;Body	-0.140142	-0.314632	0.0343484	-1.59217	0.1143
cg26239395	chr3	142442703	TRPC1;TRPC1	TSS1500;TSS1500	-0.160359	-0.360079	0.0393621	-1.5917	0.114405
cg19782655	chr11	70417433	SHANK2;SHANK2;SHANK2	Body;Body;Body	-0.108181	-0.242922	0.0265594	-1.59164	0.114418
cg02227431	chr1	37322593	GRIK3	Body	-0.0813598	-0.182699	0.0199795	-1.59156	0.114436
cg19640303	chr1	37271960	GRIK3	Body	-0.227104	-0.510127	0.0559184	-1.59073	0.114623
cg21635870	chr6	101847058	GRIK2;GRIK2;GRIK2;GRIK2;GRIK2;GRIK2	1stExon;1stExon;5'UTR;1stExon;5'UTR;5'UTR	0.118695	-0.0292523	0.266642	1.59044	0.114688
cg19914607	chr3	50242505	SLC38A3	TSS200	0.173779	-0.0428377	0.390396	1.59037	0.114705
cg10529401	chr1	53587046	SLC1A7	Body	-0.0788941	-0.177246	0.0194581	-1.5902	0.114742
cg09257092	chr12	26986805	ITPR2	TSS1500	-0.174929	-0.39314	0.0432824	-1.58919	0.11497
cg19606462	chr5	7827964	ADCY2	3'UTR	0.165962	-0.0411169	0.373042	1.58878	0.115062
cg23878918	chr11	120728022	GRIK4;GRIK4;GRIK4	Body;Body;Body	-0.133128	-0.299249	0.0329925	-1.58869	0.115084
cg08739399	chr12	2281896	CACNA1C;CACNA1C;CACNA1C;CACNA1C;CACNA1C;CACNA1C;CACNA1C;CACNA1C;CACNA1C;CACNA1C;CACNA1C;CACNA1C;CACNA1C;CACNA1C;CACNA1C;CACNA1C;CACNA1C;CACNA1C;CACNA1C;CACNA1C;CACNA1C;CACNA1C;CACNA1C	Body;Body;Body;Body;Body;Body;Body;Body;Body;Body;Body;Body;Body;Body;Body;Body;Body;Body;Body;Body;Body;Body;Body	-0.0949683	-0.2136	0.0236637	-1.58697	0.115473
cg24743201	chr11	70491744	SHANK2;SHANK2;SHANK2	Body;Body;Body	-0.114815	-0.258242	0.0286125	-1.58693	0.115482
cg27629673	chr5	7462856	ADCY2	Body	-0.0789204	-0.177514	0.0196737	-1.58683	0.115505
cg06889370	chr4	102181304	PPP3CA;PPP3CA;PPP3CA	Body;Body;Body	-0.117682	-0.264707	0.0293435	-1.58675	0.115522
cg19696388	chr19	19042720	HOMER3;HOMER3;HOMER3;HOMER3;HOMER3	Body;Body;Body;Body;Body	-0.0966653	-0.217467	0.024136	-1.58632	0.11562
cg15073419	chr11	120381297	GRIK4	TSS1500	-0.0904901	-0.203594	0.022614	-1.58604	0.115683
cg15653430	chr11	120393585	GRIK4	5'UTR	-0.100804	-0.226806	0.0251978	-1.58596	0.115701
cg10089656	chr9	80575291	GNAQ	Body	-0.0792052	-0.178214	0.0198034	-1.58589	0.115718
cg04085699	chr11	64026024	PLCB3	Body	-0.119943	-0.269937	0.0300517	-1.58522	0.115869
cg16128363	chr18	3880558	DLGAP1	TSS1500	-0.116344	-0.26186	0.0291721	-1.58498	0.115923
cg14767671	chr17	64297582	PRKCA	TSS1500	-0.178641	-0.402271	0.0449903	-1.58358	0.116243
cg15292599	chr22	22197297	MAPK1;MAPK1	Body;Body	-0.192547	-0.433656	0.0485616	-1.58313	0.116346
cg09772382	chr20	57463775	GNAS;GNAS;GNAS;GNAS	3'UTR;3'UTR;TSS1500;Body	-0.0764175	-0.172121	0.0192858	-1.58292	0.116394
cg01753131	chr16	56334484	GNAO1;GNAO1	Body;Body	-0.101309	-0.228193	0.0255742	-1.58284	0.116413
cg09853112	chr20	8111582	PLCB1;PLCB1	TSS1500;TSS1500	-0.120762	-0.272043	0.0305178	-1.58249	0.116491
cg02238943	chr11	35367036	SLC1A2;SLC1A2;SLC1A2	Body;5'UTR;5'UTR	-0.106114	-0.239109	0.0268814	-1.58171	0.116669
cg22598610	chr17	64456625	PRKCA	Body	-0.1093	-0.24631	0.0277106	-1.58146	0.116727
cg07592190	chr11	105785765	GRIA4;GRIA4	Body;Body	-0.116683	-0.262998	0.029631	-1.58093	0.116847
cg23403351	chr11	120702612	GRIK4;GRIK4;GRIK4	Body;Body;Body	-0.0982079	-0.221402	0.0249857	-1.58034	0.116983
cg07883600	chr3	53528162	CACNA1D;CACNA1D;CACNA1D	TSS1500;TSS1500;TSS1500	0.132899	-0.0338941	0.299692	1.57956	0.117163
cg01018061	chr11	70331576	SHANK2;SHANK2;SHANK2	Body;Body;Body	-0.0792996	-0.178871	0.0202718	-1.57881	0.117335
cg18225409	chr11	70713375	SHANK2	Body	-0.197681	-0.445906	0.0505437	-1.57874	0.117349
cg06469817	chr20	8703029	PLCB1;PLCB1	Body;Body	-0.0756369	-0.170625	0.0193509	-1.57855	0.117394
cg03500327	chr1	37317106	GRIK3	Body	-0.0967321	-0.21827	0.0248061	-1.57779	0.117568
cg02742123	chr4	102140112	PPP3CA;PPP3CA;PPP3CA	Body;Body;Body	-0.101012	-0.227943	0.0259184	-1.57761	0.11761
cg15657730	chr20	8229261	PLCB1;PLCB1	Body;Body	-0.117692	-0.265653	0.030268	-1.57687	0.117781
cg25295659	chr12	26974528	ITPR2	Body	-0.0863593	-0.194953	0.0222342	-1.57651	0.117863
cg05537634	chr15	52432217	GNB5;GNB5	Body;Body	-0.129991	-0.29346	0.033479	-1.5764	0.117888
cg10956104	chr19	19041998	HOMER3;HOMER3;HOMER3;HOMER3;HOMER3	Body;Body;Body;Body;Body	-0.115389	-0.26055	0.0297722	-1.57582	0.118022
cg10868459	chr7	126430999	GRM8;GRM8;GRM8	Body;Body;Body	0.124052	-0.0320714	0.280176	1.57517	0.118171
cg27277859	chr19	51165632	SHANK1	Body	-0.169961	-0.383874	0.0439523	-1.57508	0.118192
cg02949384	chr19	19048542	HOMER3;HOMER3;HOMER3;HOMER3;HOMER3	Body;Body;Body;Body;Body	-0.11593	-0.261874	0.0300144	-1.57471	0.118278
cg17553760	chr16	23908888	PRKCB;PRKCB	Body;Body	0.102449	-0.0265575	0.231456	1.5743	0.118372
cg16858509	chr11	88347154	GRM5;GRM5	Body;Body	-0.133627	-0.30193	0.0346756	-1.57397	0.11845
cg03168886	chr8	22387548	PPP3CC;PPP3CC;PPP3CC	Body;Body;Body	-0.107058	-0.241982	0.0278656	-1.57298	0.118679
cg02327001	chr4	101972762	PPP3CA;PPP3CA;PPP3CA	Body;Body;Body	-0.126093	-0.285007	0.0328218	-1.57296	0.118682
cg02263051	chr18	3811216	DLGAP1;DLGAP1;DLGAP1;DLGAP1;DLGAP1;DLGAP1;DLGAP1;DLGAP1;DLGAP1	Body;Body;Body;Body;Body;Body;Body;Body;Body	-0.0772404	-0.174589	0.0201082	-1.57292	0.118692
cg16340768	chr3	123131724	ADCY5;ADCY5	Body;Body	-0.0920097	-0.208007	0.0239875	-1.57245	0.1188
cg02600664	chr9	4530446	SLC1A1	Body	-0.111818	-0.252839	0.0292025	-1.57189	0.118931
cg08111863	chr11	70882036	SHANK2	5'UTR	-0.111318	-0.251803	0.0291668	-1.57083	0.119178
cg15134628	chr22	50699649	MAPK12	Body	0.072385	-0.0190282	0.163798	1.56975	0.119427
cg24577609	chr1	37271778	GRIK3	Body	-0.123716	-0.280117	0.0326856	-1.56811	0.119811
cg20746868	chr19	13364077	CACNA1A;CACNA1A;CACNA1A;CACNA1A;CACNA1A	Body;Body;Body;Body;Body	-0.0896354	-0.203012	0.0237408	-1.56729	0.120002
cg19302295	chr19	14228590	PRKACA	TSS200	0.132439	-0.035132	0.300011	1.56678	0.12012
cg16361867	chr11	120581355	GRIK4	Body	0.174846	-0.0464808	0.396173	1.56608	0.120285
cg24521929	chr11	70475015	SHANK2;SHANK2;SHANK2	Body;Body;Body	-0.126485	-0.286668	0.0336975	-1.56537	0.120452
cg23585673	chr3	51742164	GRM2;GRM2	5'UTR;5'UTR	-0.137564	-0.31181	0.0366823	-1.56507	0.120523
cg22753057	chr3	123097177	ADCY5;ADCY5	Body;Body	-0.103026	-0.233626	0.0275748	-1.56384	0.12081
cg12092090	chr19	13617584	CACNA1A;CACNA1A	TSS1500;TSS1500	-0.140164	-0.317923	0.0375959	-1.56313	0.120978
cg07399634	chr14	52344309	GNG2;GNG2;GNG2	5'UTR;5'UTR;5'UTR	-0.127817	-0.289925	0.0342915	-1.56306	0.120995
cg18073658	chr4	87038995	MAPK10;MAPK10;MAPK10	Body;Body;Body	-0.103034	-0.233746	0.0276776	-1.56264	0.121093
cg07968604	chr17	64634296	PRKCA	Body	-0.14294	-0.324294	0.0384145	-1.56249	0.121128
cg12479516	chr3	7098132	GRM7;GRM7	Body;Body	-0.160652	-0.364695	0.0433902	-1.56084	0.121517
cg06571939	chr22	50701233	MAPK12;MAPK12	TSS1500;TSS1500	-0.0907784	-0.20611	0.0245533	-1.56036	0.121629
cg00790497	chr11	70699384	SHANK2	Body	-0.0771384	-0.175154	0.0208775	-1.56015	0.12168
cg20690235	chr10	75231355	PPP3CB;PPP3CB;PPP3CB;PPP3CB;PPP3CB;PPP3CB;PPP3CB;PPP3CB;PPP3CB;PPP3CB	ExonBnd;ExonBnd;ExonBnd;ExonBnd;ExonBnd;Body;Body;Body;Body;Body	-0.113103	-0.256875	0.0306686	-1.55953	0.121827
cg14871096	chr22	22120295	MAPK1	3'UTR	-0.103641	-0.235385	0.0281032	-1.55952	0.121828
cg22518097	chr4	101948183	PPP3CA;PPP3CA;PPP3CA	Body;Body;Body	0.13416	-0.0364193	0.304739	1.55915	0.121916
cg06601450	chr11	70323814	SHANK2;SHANK2;SHANK2	Body;Body;Body	-0.10325	-0.234544	0.0280436	-1.55897	0.121958
cg19902246	chr5	7563792	ADCY2	Body	-0.13068	-0.296892	0.0355313	-1.55862	0.122041
cg18782181	chr1	37349736	GRIK3	Body	-0.207278	-0.470928	0.0563706	-1.55855	0.122059
cg00034300	chr3	171496417	PLD1;PLD1	5'UTR;5'UTR	-0.0769715	-0.174958	0.0210153	-1.55723	0.12237
cg05848484	chr12	2364697	CACNA1C;CACNA1C;CACNA1C;CACNA1C;CACNA1C;CACNA1C;CACNA1C;CACNA1C;CACNA1C;CACNA1C;CACNA1C;CACNA1C;CACNA1C;CACNA1C;CACNA1C;CACNA1C;CACNA1C;CACNA1C;CACNA1C;CACNA1C;CACNA1C;CACNA1C;CACNA1C	Body;Body;Body;Body;Body;Body;Body;Body;Body;Body;Body;Body;Body;Body;Body;Body;Body;Body;Body;Body;Body;Body;Body	-0.115894	-0.263432	0.031643	-1.55723	0.122372
cg09147777	chr11	105480771	GRIA4;GRIA4;GRIA4;GRIA4	TSS200;TSS200;TSS200;TSS1500	0.0950398	-0.0259733	0.216053	1.55692	0.122446
cg11828048	chr20	57394487	MIR298;GNAS-AS1	TSS1500;Body	-0.101812	-0.231473	0.0278482	-1.55663	0.122514
cg18162783	chr1	1795891	GNB1	5'UTR	-0.174553	-0.396953	0.0478471	-1.55591	0.122685
cg12802486	chr11	70316956	SHANK2;SHANK2	3'UTR;3'UTR	-0.177247	-0.403116	0.0486219	-1.55566	0.122745
cg23965720	chr1	235805770	GNG4;GNG4;GNG4	5'UTR;5'UTR;5'UTR	-0.177928	-0.404799	0.0489429	-1.55474	0.122964
cg10459054	chr20	57413436	GNASAS;GNAS	Body;TSS1500	-0.152383	-0.346707	0.0419402	-1.55455	0.123009
cg14093720	chr18	3712400	DLGAP1;DLGAP1	Body;Body	-0.08945	-0.203563	0.0246626	-1.55396	0.12315
cg12211091	chr19	2512999	GNG7	3'UTR	-0.122923	-0.279767	0.0339218	-1.55366	0.123222
cg14792912	chr3	51742779	GRM2;GRM2	5'UTR;5'UTR	-0.114015	-0.259522	0.0314913	-1.55336	0.123292
cg27181295	chr19	2511475	GNG7	3'UTR	-0.115567	-0.263059	0.0319259	-1.5533	0.123308
cg17627654	chr11	70508410	SHANK2;SHANK2	Body;TSS1500	0.106127	-0.0293279	0.241582	1.55319	0.123334
cg00103177	chr11	120797330	GRIK4;GRIK4;GRIK4	Body;Body;Body	-0.113395	-0.258209	0.0314188	-1.5523	0.123546
cg00260642	chr18	3602109	DLGAP1;DLGAP1;DLGAP1;DLGAP1;DLGAP1;DLGAP1;DLGAP1;DLGAP1;DLGAP1	Body;Body;Body;Body;Body;Body;Body;Body;Body	-0.115045	-0.261984	0.0318937	-1.55211	0.12359
cg24301620	chr6	101846872	GRIK2;GRIK2;GRIK2;GRIK2;GRIK2;GRIK2	1stExon;1stExon;5'UTR;1stExon;5'UTR;5'UTR	0.079032	-0.0219742	0.180038	1.55113	0.123827
cg01348055	chr16	10272788	GRIN2A;GRIN2A;GRIN2A	Body;Body;Body	-0.0738772	-0.168344	0.0205899	-1.55032	0.12402
cg13722123	chr6	146350346	GRM1;GRM1	5'UTR;5'UTR	0.100744	-0.0281655	0.229653	1.54927	0.124273
cg19975403	chr12	2612326	CACNA1C;CACNA1C;CACNA1C;CACNA1C;CACNA1C;CACNA1C;CACNA1C;CACNA1C;CACNA1C;CACNA1C;CACNA1C;CACNA1C;CACNA1C;CACNA1C;CACNA1C;CACNA1C;CACNA1C;CACNA1C;CACNA1C;CACNA1C;CACNA1C;CACNA1C;CACNA1C	Body;Body;Body;Body;Body;Body;Body;Body;Body;Body;Body;Body;Body;Body;Body;Body;Body;Body;Body;Body;Body;Body;Body	-0.0986101	-0.224811	0.0275907	-1.549	0.124337
cg05678758	chr11	70742884	SHANK2	Body	-0.101683	-0.231887	0.0285214	-1.54816	0.12454
cg08578734	chr5	152870490	GRIA1;GRIA1	1stExon;1stExon	-0.115065	-0.262506	0.0323754	-1.5471	0.124794
cg10804438	chr3	51747196	GRM2;GRM2	5'UTR;Body	-0.129642	-0.295764	0.03648	-1.54707	0.124801
cg02630294	chr1	186868975	PLA2G4A	Body	-0.075278	-0.171782	0.0212261	-1.54637	0.124969
cg07365960	chr17	72848535	GRIN2C	Body	0.120139	-0.0338781	0.274156	1.54635	0.124976
cg24698889	chr6	34110624	GRM4;GRM4;GRM4;GRM4	5'UTR;5'UTR;Body;5'UTR	-0.0903192	-0.206125	0.0254872	-1.54611	0.125034
cg16060721	chr7	126308324	GRM8;GRM8;GRM8	Body;Body;Body	-0.0870123	-0.1986	0.0245754	-1.54581	0.125106
cg05394509	chr9	140062307	GRIN1;GRIN1;GRIN1;GRIN1;GRIN1	3'UTR;3'UTR;3'UTR;3'UTR;3'UTR	0.153076	-0.0432903	0.349442	1.54537	0.125212
cg01192061	chr11	70368264	SHANK2;SHANK2	Body;Body	-0.0889246	-0.203091	0.0252417	-1.5441	0.125519
cg15218096	chr11	70858342	SHANK2	Body	-0.164135	-0.374931	0.04666	-1.54359	0.125642
cg09072576	chr22	19838287	GNB1L;C22orf29	5'UTR;3'UTR	-0.0598027	-0.136669	0.017064	-1.54232	0.125951
cg06828043	chr11	70398862	SHANK2;SHANK2	Body;Body	-0.112475	-0.257082	0.032132	-1.54191	0.126051
cg00324827	chr4	86936356	MAPK10;MAPK10;MAPK10;MAPK10	3'UTR;3'UTR;3'UTR;3'UTR	-0.147402	-0.336993	0.0421883	-1.54127	0.126205
cg04987335	chr11	35288779	SLC1A2	Body	-0.120305	-0.275052	0.0344417	-1.54118	0.126227
cg15884992	chr6	34028192	GRM4	Body	-0.0737172	-0.168539	0.0211049	-1.54117	0.12623
cg09357953	chr3	123165682	ADCY5	Body	-0.115825	-0.264819	0.0331693	-1.54108	0.126253
cg05825371	chr18	3653961	DLGAP1;DLGAP1;DLGAP1;DLGAP1;DLGAP1;DLGAP1;DLGAP1;DLGAP1;DLGAP1	Body;Body;Body;Body;Body;Body;Body;Body;Body	0.168874	-0.0483727	0.386121	1.541	0.126272
cg12747180	chr3	123163096	ADCY5	Body	-0.0929911	-0.212635	0.0266525	-1.54079	0.126322
cg02619784	chr18	3603226	DLGAP1-AS2;DLGAP1;DLGAP1;DLGAP1;DLGAP1;DLGAP1;DLGAP1;DLGAP1;DLGAP1;DLGAP1	TSS1500;Body;Body;Body;Body;Body;Body;Body;Body;Body	-0.264893	-0.605924	0.0761374	-1.53982	0.126559
cg06070496	chr18	3706638	DLGAP1;DLGAP1;DLGAP1;DLGAP1;DLGAP1;DLGAP1;DLGAP1;DLGAP1;DLGAP1	Body;Body;Body;Body;Body;Body;Body;Body;Body	0.0866811	-0.0249387	0.198301	1.53948	0.126641
cg23294140	chr18	4264613	DLGAP1-AS5;DLGAP1;DLGAP1	Body;5'UTR;5'UTR	-0.156758	-0.358696	0.045181	-1.53887	0.126791
cg11067712	chr11	105850644	GRIA4;GRIA4	3'UTR;3'UTR	-0.110725	-0.253466	0.0320163	-1.53776	0.127062
cg01806181	chr19	1007843	GRIN3B	Body	-0.0941321	-0.21549	0.0272255	-1.53767	0.127084
cg26711395	chr20	57430133	GNAS;GNAS;GNAS;GNAS;GNAS	1stExon;1stExon;1stExon;3'UTR;5'UTR	0.204586	-0.0592077	0.468379	1.53746	0.127136
cg05135861	chr18	3935527	DLGAP1;DLGAP1	5'UTR;5'UTR	-0.0593622	-0.135911	0.0171865	-1.53732	0.127169
cg12368694	chr11	70391098	SHANK2;SHANK2	Body;Body	-0.133867	-0.306498	0.0387637	-1.53726	0.127184
cg03244990	chr18	3586328	DLGAP1;DLGAP1;DLGAP1;DLGAP1;DLGAP1;DLGAP1;DLGAP1;DLGAP1;DLGAP1	Body;Body;Body;Body;Body;Body;Body;Body;Body	-0.0817576	-0.18724	0.0237247	-1.53653	0.127363
cg06692957	chr9	80647629	GNAQ	TSS1500	-0.131956	-0.302293	0.0383816	-1.53571	0.127563
cg20830447	chr12	46764929	SLC38A2	Body	-0.33414	-0.765577	0.0972974	-1.53533	0.127656
cg02392737	chr16	4136367	ADCY9	Body	-0.116081	-0.26598	0.0338184	-1.53516	0.127699
cg02820047	chr11	120683994	GRIK4;GRIK4;GRIK4	Body;Body;Body	-0.0881708	-0.202051	0.0257091	-1.53486	0.127772
cg06763124	chr17	64633191	PRKCA	Body	-0.0959582	-0.219913	0.0279964	-1.53466	0.127822
cg00877739	chr12	13715942	GRIN2B	Body	-0.102176	-0.23423	0.029878	-1.53387	0.128015
cg01423527	chr7	45686734	ADCY1;ADCY1	Body;Body	-0.0652702	-0.149676	0.0191355	-1.53298	0.128236
cg07386190	chr1	182361453	GLUL;GLUL;GLUL	TSS200;TSS1500;TSS200	-0.244925	-0.56176	0.0719103	-1.53247	0.128361
cg17895496	chr15	42449716	PLA2G4F;PLA2G4F	TSS1500;TSS1500	-0.102268	-0.234625	0.0300886	-1.53174	0.12854
cg11473381	chrX	122318616	GRIA3;GRIA3;GRIA3	Body;Body;Body	0.103398	-0.0304561	0.237252	1.53134	0.128638
cg02380914	chr22	51143114	SHANK3	Body	-0.100098	-0.229691	0.0294945	-1.53122	0.128669
cg21103567	chr19	13386663	CACNA1A;CACNA1A;CACNA1A;CACNA1A;CACNA1A;CACNA1A;CACNA1A;CACNA1A;CACNA1A;CACNA1A	ExonBnd;ExonBnd;ExonBnd;ExonBnd;ExonBnd;Body;Body;Body;Body;Body	-0.0746841	-0.171381	0.0220133	-1.53111	0.128697
cg04658038	chr17	64800166	PRKCA	3'UTR	-0.121619	-0.279175	0.0359361	-1.53025	0.12891
cg27545742	chr15	42285453	PLA2G4E-AS1;PLA2G4E	Body;Body	-0.107687	-0.247206	0.0318331	-1.53009	0.128947
cg09400472	chr1	37419974	GRIK3	Body	-0.0865469	-0.198686	0.0255918	-1.52999	0.128973
cg02563393	chrX	122542108	GRIA3;GRIA3	Body;Body	-0.151978	-0.348974	0.0450191	-1.52937	0.129126
cg10078860	chr22	19776992	GNB1L	Body	-0.109896	-0.252368	0.0325771	-1.52912	0.129189
cg26613742	chr19	14225000	PRKACA;PRKACA	TSS200;Body	-0.0920209	-0.211382	0.0273403	-1.52832	0.129386
cg16789150	chr15	42373271	PLA2G4D	Body	-0.0790221	-0.181562	0.0235183	-1.52773	0.129534
cg08285570	chr16	4164820	ADCY9	Body	-0.124404	-0.285869	0.0370597	-1.5274	0.129616
cg03143830	chr20	8790045	PLCB1;PLCB1	3'UTR;Body	0.111987	-0.033403	0.257377	1.52695	0.129727
cg17425710	chr5	180665991	GNB2L1	Body	-0.108597	-0.249735	0.0325406	-1.52534	0.130127
cg12377754	chr1	68645213	GNG12-AS1;WLS;WLS;WLS	Body;Body;Body;Body	-0.134714	-0.309826	0.0403972	-1.52507	0.130193
cg02587534	chr1	84607435	PRKACB;PRKACB	Body;Body	-0.119572	-0.275052	0.0359092	-1.52455	0.130323
cg06085579	chr3	171509822	PLD1;PLD1	5'UTR;5'UTR	-0.0829832	-0.190889	0.024923	-1.52453	0.130329
cg19296354	chr20	57415697	GNASAS;GNAS	Body;1stExon	0.132177	-0.0397141	0.304068	1.52438	0.130366
cg10994511	chr5	7396002	ADCY2	TSS1500	0.227618	-0.068468	0.523704	1.52398	0.130465
cg04695635	chr19	42510823	GRIK5	Body	-0.089136	-0.205097	0.0268248	-1.52382	0.130506
cg00851009	chr5	153004556	GRIA1;GRIA1;GRIA1;GRIA1;GRIA1;GRIA1;GRIA1;GRIA1	5'UTR;Body;Body;Body;Body;Body;Body;Body	-0.0898623	-0.206813	0.0270888	-1.52323	0.130654
cg24778538	chr12	14131975	GRIN2B	5'UTR	0.118974	-0.0358705	0.273819	1.52317	0.130669
cg01659858	chr18	4011244	DLGAP1-AS4;DLGAP1;DLGAP1	Body;5'UTR;5'UTR	-0.120915	-0.278304	0.0364741	-1.52299	0.130714
cg11584684	chr15	83601326	HOMER2;HOMER2	Body;Body	-0.115677	-0.266252	0.0348975	-1.52296	0.130722
cg08189659	chr19	17622568	PGLS	1stExon	-0.15417	-0.354878	0.0465369	-1.52275	0.130773
cg05100017	chr6	34102222	GRM4	TSS1500	-0.294717	-0.678416	0.0889828	-1.52267	0.130794
cg01990964	chr11	88438399	GRM5;GRM5	Body;Body	-0.120733	-0.277977	0.0365119	-1.52209	0.130938
cg04320983	chr20	8638302	PLCB1;PLCB1	Body;Body	-0.0990944	-0.22825	0.0300608	-1.521	0.131212
cg17221095	chr7	45717651	ADCY1	Body	-0.118499	-0.273044	0.036046	-1.52003	0.131456
ch.11.2510309R	chr11	120838968	GRIK4	Body	-0.472696	-1.08924	0.143851	-1.51987	0.131495
cg24539500	chr6	102115051	GRIK2;GRIK2;GRIK2	Body;Body;Body	-0.102898	-0.23714	0.0313429	-1.51955	0.131577
cg02784513	chr2	68430960	PPP3R1	Body	0.228432	-0.0696986	0.526562	1.51895	0.131728
cg19530551	chr19	19051190	HOMER3;HOMER3;HOMER3;HOMER3;HOMER3	TSS200;TSS1500;5'UTR;TSS200;TSS1500	0.132875	-0.0405441	0.306293	1.51893	0.131732
cg17064838	chr3	50242116	SLC38A3	TSS1500	-0.126921	-0.292574	0.0387322	-1.51889	0.131743
cg16756186	chr11	70554540	SHANK2	Body	-0.0848268	-0.195575	0.025921	-1.51841	0.131862
cg21265776	chr3	142519228	TRPC1;TRPC1	Body;Body	-0.103255	-0.238065	0.0315554	-1.51838	0.131871
cg16846691	chr12	26986520	ITPR2	TSS1500	0.227311	-0.0695001	0.524121	1.51821	0.131913
cg04063943	chr16	50299642	ADCY7	TSS1500	-0.0605717	-0.139664	0.0185206	-1.51819	0.131917
cg25286768	chr2	25117857	ADCY3	Body	0.130269	-0.0398447	0.300384	1.51808	0.131946
cg25594486	chr19	51165441	SHANK1	Body	-0.190562	-0.439421	0.0582961	-1.51802	0.131962
cg08886490	chr20	9197927	PLCB4;PLCB4	TSS200;5'UTR	-0.0842183	-0.194228	0.0257915	-1.51763	0.132058
cg00285055	chr1	68578087	GNG12-AS1;WLS	Body;Body	-0.106505	-0.245655	0.0326454	-1.51732	0.132137
cg05484458	chr12	6949260	GNB3	TSS200	-0.0877364	-0.202396	0.0269228	-1.51692	0.132238
cg10434067	chr20	57397730	GNAS-AS1	Body	-0.107119	-0.247129	0.0328913	-1.5167	0.132295
cg02757172	chr4	158141076	GRIA2;GRIA2;GRIA2	TSS1500;TSS1500;TSS1500	-0.151798	-0.350288	0.0466929	-1.51606	0.132455
cg26912314	chr16	56291781	GNAO1;GNAO1	Body;Body	-0.103341	-0.238495	0.0318133	-1.51577	0.132528
cg09558195	chr6	146350585	GRM1;GRM1	5'UTR;5'UTR	0.173907	-0.0535429	0.401357	1.51573	0.132538
cg26167136	chr5	152873545	GRIA1;GRIA1;GRIA1;GRIA1;GRIA1;GRIA1;GRIA1;GRIA1	5'UTR;5'UTR;Body;Body;Body;Body;Body;Body	-0.104388	-0.240987	0.0322113	-1.51493	0.13274
cg09703163	chr20	8111613	PLCB1;PLCB1	TSS1500;TSS1500	-0.108408	-0.250277	0.0334614	-1.51483	0.132766
cg22722366	chr11	120410948	GRIK4	5'UTR	-0.0852193	-0.196748	0.0263094	-1.51476	0.132785
cg02140020	chr12	2613914	CACNA1C;CACNA1C;CACNA1C;CACNA1C;CACNA1C;CACNA1C;CACNA1C;CACNA1C;CACNA1C;CACNA1C;CACNA1C;CACNA1C;CACNA1C;CACNA1C;CACNA1C;CACNA1C;CACNA1C;CACNA1C;CACNA1C;CACNA1C;CACNA1C;CACNA1C;CACNA1C	Body;Body;Body;Body;Body;Body;Body;Body;Body;Body;Body;Body;Body;Body;Body;Body;Body;Body;Body;Body;Body;Body;Body	-0.135794	-0.313589	0.0420014	-1.51409	0.132954
cg08868631	chr9	80499417	GNAQ	Body	-0.0988446	-0.228274	0.0305852	-1.51395	0.13299
cg00086291	chr5	7772238	ADCY2	Body	-0.111071	-0.256576	0.034435	-1.51325	0.133166
cg03205160	chr17	64421543	PRKCA	Body	-0.102892	-0.2378	0.0320167	-1.51193	0.133501
cg12366155	chr7	126737234	GRM8;GRM8;GRM8	Body;Body;Body	0.113975	-0.0354698	0.26342	1.51189	0.133512
cg04862676	chr9	80426938	GNAQ	Body	-0.128439	-0.29687	0.0399916	-1.51171	0.133559
cg07343418	chr12	13741955	GRIN2B	Body	-0.092442	-0.213673	0.0287886	-1.51164	0.133575
cg06900938	chr5	180671419	GNB2L1;SNORD95	TSS1500;TSS1500	-0.179488	-0.414905	0.0559282	-1.51144	0.133626
cg12731105	chr11	70863068	SHANK2	5'UTR	-0.0924672	-0.213757	0.028823	-1.51131	0.13366
cg00621767	chr11	120710025	GRIK4;GRIK4;GRIK4	Body;Body;Body	-0.123467	-0.285459	0.0385253	-1.51094	0.133753
cg14101380	chr11	70718575	SHANK2	Body	-0.0937066	-0.216668	0.0292547	-1.51075	0.133801
cg16124935	chr11	70559616	SHANK2	Body	-0.131179	-0.303318	0.0409607	-1.51069	0.133818
cg06490627	chr16	50344198	ADCY7	Body	0.10305	-0.0321941	0.238294	1.5105	0.133865
cg24734176	chr7	126540482	GRM8;GRM8;GRM8	Body;Body;Body	-0.106247	-0.245707	0.0332128	-1.51029	0.13392
cg21998264	chr8	132054110	ADCY8	TSS1500	0.0779055	-0.0243783	0.180189	1.50992	0.134014
cg13275152	chr14	52343846	GNG2;GNG2;GNG2	5'UTR;5'UTR;5'UTR	-0.075763	-0.175256	0.0237296	-1.50959	0.134099
cg15651980	chr19	48903304	GRIN2D	Body	-0.0959689	-0.222031	0.0300933	-1.50917	0.134206
cg25418001	chr7	79780310	GNAI1	Body	-0.210119	-0.486168	0.0659308	-1.50893	0.134266
cg13828216	chr22	19808207	GNB1L	Body	-0.1431	-0.331105	0.0449048	-1.50891	0.134272
cg23956071	chr17	4710044	PLD2	TSS1500	0.10017	-0.0314876	0.231828	1.50829	0.134431
cg03225601	chr20	9198009	PLCB4;PLCB4	TSS200;5'UTR	-0.101346	-0.234561	0.0318689	-1.50815	0.134465
cg27179693	chr11	120530818	GRIK4	TSS1500	-0.107846	-0.249631	0.0339397	-1.50787	0.134538
cg13727066	chr17	64426938	PRKCA	Body	-0.0955089	-0.221082	0.0300644	-1.50778	0.13456
cg17540575	chr19	42504627	GRIK5	Body	-0.085568	-0.198075	0.0269388	-1.50773	0.134572
cg21673964	chr6	102068742	GRIK2;GRIK2;GRIK2	Body;Body;Body	0.160638	-0.0506666	0.371943	1.50706	0.134744
cg03641675	chr22	51168609	SHANK3	Body	-0.085729	-0.198511	0.0270531	-1.50688	0.13479
cg24889366	chr16	850646	GNG13	5'UTR	-0.0999537	-0.231497	0.0315892	-1.50634	0.134929
cg19152529	chr1	235758973	MIR5096;GNG4;GNG4;GNG4	Body;5'UTR;5'UTR;5'UTR	-0.095508	-0.2212	0.0301846	-1.50634	0.13493
cg01367444	chr18	3665966	DLGAP1;DLGAP1;DLGAP1;DLGAP1;DLGAP1;DLGAP1;DLGAP1;DLGAP1;DLGAP1	Body;Body;Body;Body;Body;Body;Body;Body;Body	0.157872	-0.0499057	0.365649	1.50625	0.134951
cg05018681	chr15	42132079	JMJD7-PLA2G4B;JMJD7-PLA2G4B;PLA2G4B	Body;Body;Body	-0.094898	-0.219845	0.0300487	-1.50565	0.135106
cg05018681.1	chr15	42132079	JMJD7-PLA2G4B;JMJD7-PLA2G4B;PLA2G4B	Body;Body;Body	-0.094898	-0.219845	0.0300487	-1.50565	0.135106
cg10911054	chr11	70559570	SHANK2	Body	-0.10755	-0.249173	0.0340724	-1.50546	0.135154
cg06465194	chr11	120531034	GRIK4	1stExon	-0.111548	-0.258442	0.0353457	-1.5054	0.135171
cg10409919	chr3	53530016	CACNA1D;CACNA1D;CACNA1D	Body;Body;Body	0.0747361	-0.0237406	0.173213	1.50449	0.135404
cg11647651	chr17	4710373	PLD2	TSS200	0.138584	-0.0441047	0.321273	1.50381	0.135578
cg14546144	chr12	26849677	ITPR2	Body	0.154779	-0.0492663	0.358824	1.50376	0.135593
cg27433449	chr4	102007969	PPP3CA;PPP3CA;PPP3CA	Body;Body;Body	-0.133685	-0.309932	0.0425622	-1.50367	0.135615
cg03319986	chr11	64018854	PLCB3;PLCB3	TSS200;TSS200	-0.252843	-0.586263	0.0805759	-1.50332	0.135704
cg20152382	chr17	64783099	PRKCA;MIR634	Body;TSS200	-0.114195	-0.264818	0.0364268	-1.50297	0.135794
cg00778948	chr4	102203637	PPP3CA;PPP3CA;PPP3CA	Body;Body;Body	-0.0987245	-0.228979	0.0315304	-1.50253	0.135909
cg18797504	chr18	3644213	DLGAP1;DLGAP1;DLGAP1;DLGAP1;DLGAP1;DLGAP1;DLGAP1;DLGAP1;DLGAP1	Body;Body;Body;Body;Body;Body;Body;Body;Body	-0.111299	-0.258241	0.0356435	-1.50154	0.136165
cg24033471	chr12	2735579	CACNA1C;CACNA1C;CACNA1C;CACNA1C;CACNA1C;CACNA1C;CACNA1C;CACNA1C;CACNA1C;CACNA1C;CACNA1C;CACNA1C;CACNA1C;CACNA1C;CACNA1C;CACNA1C;CACNA1C;CACNA1C;CACNA1C;CACNA1C;CACNA1C;CACNA1C;CACNA1C	Body;Body;Body;Body;Body;Body;Body;Body;Body;Body;Body;Body;Body;Body;Body;Body;Body;Body;Body;Body;Body;Body;Body	-0.0515474	-0.119745	0.0166498	-1.49842	0.136972
cg09423085	chr2	68478351	PPP3R1	Body	-0.168743	-0.392008	0.0545215	-1.4983	0.137003
cg06674437	chr3	50246475	SLC38A3	5'UTR	-0.10359	-0.240655	0.0334747	-1.49825	0.137015
cg24131262	chr3	4549756	ITPR1;ITPR1;ITPR1	5'UTR;5'UTR;5'UTR	-0.121434	-0.282111	0.0392435	-1.49822	0.137022
cg14142689	chr1	53609657	SLC1A7;SLC1A7;SLC1A7;SLC1A7;SLC1A7	TSS1500;TSS1500;TSS1500;TSS1500;TSS1500	0.145602	-0.0470815	0.338286	1.49801	0.137077
cg26581287	chr9	104349265	GRIN3A	Body	-0.111016	-0.257934	0.0359016	-1.49797	0.137087
cg03047070	chr12	2787827	CACNA1C;CACNA1C;CACNA1C;CACNA1C;CACNA1C;CACNA1C;CACNA1C;CACNA1C;CACNA1C;CACNA1C;CACNA1C;CACNA1C;CACNA1C;CACNA1C;CACNA1C;CACNA1C;CACNA1C;CACNA1C;CACNA1C;CACNA1C;CACNA1C;CACNA1C;CACNA1C	Body;Body;Body;Body;Body;Body;Body;Body;Body;Body;Body;Body;Body;Body;Body;Body;Body;Body;Body;Body;Body;Body;Body	-0.11238	-0.261105	0.0363443	-1.49796	0.137091
cg01511379	chr7	86273091	GRM3	TSS200	-0.285673	-0.663835	0.0924888	-1.49756	0.137195
cg25578305	chr11	120816085	GRIK4;GRIK4;GRIK4	Body;Body;Body	-0.0979881	-0.227733	0.031757	-1.49718	0.137293
cg17823712	chr3	50280828	GNAI2;GNAI2;GNAI2;GNAI2;GNAI2	5'UTR;Body;5'UTR;5'UTR;Body	-0.0820476	-0.190692	0.0265964	-1.4971	0.137313
cg06849059	chr20	3155185	LZTS3	TSS1500	0.0764981	-0.0248034	0.1778	1.49702	0.137336
cg23873439	chr6	146450858	GRM1;GRM1;GRM1;GRM1	Body;Body;Body;Body	-0.105506	-0.245224	0.034212	-1.49698	0.137345
cg14263118	chr20	57463787	GNAS;GNAS;GNAS;GNAS	3'UTR;3'UTR;TSS1500;Body	0.142842	-0.0463798	0.332065	1.4965	0.13747
cg18229071	chr19	2695245	GNG7	5'UTR	-0.0871714	-0.202699	0.0283563	-1.49582	0.137647
cg11779586	chr11	120589050	GRIK4;GRIK4;GRIK4	Body;Body;Body	-0.0980248	-0.228074	0.032024	-1.49424	0.138058
cg16737749	chr4	87308061	MAPK10	5'UTR	-0.0992305	-0.230992	0.0325312	-1.49296	0.138393
cg14276488	chr9	4491114	SLC1A1	Body	-0.191623	-0.446126	0.0628795	-1.49261	0.138483
cg15746689	chr12	49182898	LOC100506125;LOC100506125;ADCY6	TSS1500;TSS200;TSS200	-0.115037	-0.268041	0.0379671	-1.49048	0.139042
cg25374375	chr15	52432748	GNB5;GNB5	Body;Body	-0.0759685	-0.177042	0.0251049	-1.49001	0.139167
cg15526458	chr19	51217215	SHANK1;SHANK1	ExonBnd;Body	-0.0813145	-0.189525	0.0268963	-1.48967	0.139256
cg06952307	chr17	47287974	ABI3;GNGT2;ABI3;ABI3;ABI3	5'UTR;TSS1500;5'UTR;1stExon;1stExon	-0.178289	-0.415597	0.0590185	-1.48938	0.139332
cg27455537	chr1	68649694	MIR1262;GNG12-AS1;WLS;WLS;WLS	TSS1500;Body;Body;Body;Body	-0.127561	-0.297373	0.0422511	-1.48916	0.13939
cg09261791	chr14	52347968	GNG2	5'UTR	-0.135728	-0.316436	0.0449795	-1.48897	0.13944
cg03133116	chr11	120855932	GRIK4;GRIK4	Body;Body	-0.0975367	-0.227417	0.032344	-1.48873	0.139503
cg12388925	chr7	45726266	ADCY1;ADCY1	ExonBnd;Body	-0.118927	-0.277315	0.03946	-1.48851	0.139559
cg23699918	chr20	57408730	GNASAS	Body	-0.0503341	-0.117374	0.0167059	-1.4884	0.139589
cg01235114	chr11	120504209	GRIK4;GRIK4;GRIK4	5'UTR;5'UTR;5'UTR	-0.0819984	-0.191215	0.027218	-1.48837	0.139598
cg22983529	chr7	93551132	GNG11;GNG11	1stExon;5'UTR	-0.129687	-0.302438	0.0430646	-1.48822	0.139638
cg05007288	chr21	30953716	GRIK1;GRIK1	Body;Body	-0.103094	-0.240442	0.0342546	-1.48799	0.139697
cg12863967	chr7	93534920	GNGT1	TSS1500	-0.12105	-0.282374	0.0402746	-1.4875	0.139827
cg22187630	chr19	13616871	CACNA1A;CACNA1A	1stExon;1stExon	0.106108	-0.0353859	0.247602	1.48663	0.140057
cg16875498	chr12	2416089	CACNA1C;CACNA1C;CACNA1C;CACNA1C;CACNA1C;CACNA1C;CACNA1C;CACNA1C;CACNA1C;CACNA1C;CACNA1C;CACNA1C;CACNA1C;CACNA1C;CACNA1C;CACNA1C;CACNA1C;CACNA1C;CACNA1C;CACNA1C;CACNA1C;CACNA1C;CACNA1C	Body;Body;Body;Body;Body;Body;Body;Body;Body;Body;Body;Body;Body;Body;Body;Body;Body;Body;Body;Body;Body;Body;Body	-0.0664223	-0.15505	0.0222057	-1.48571	0.140298
cg12696047	chr16	10187350	GRIN2A;GRIN2A;GRIN2A	Body;Body;Body	-0.0989777	-0.231189	0.0332337	-1.48409	0.140727
cg22304522	chr8	131914037	ADCY8	Body	-0.109143	-0.255127	0.0368418	-1.48211	0.141253
cg17780935	chr1	84629340	PRKACB;PRKACB;PRKACB;PRKACB;PRKACB;PRKACB;PRKACB;PRKACB;PRKACB;PRKACB;PRKACB	TSS1500;TSS1500;TSS1500;TSS1500;TSS1500;TSS1500;TSS1500;Body;Body;Body;Body	-0.108352	-0.253308	0.0366033	-1.48182	0.14133
cg13370485	chr12	2762840	CACNA1C;CACNA1C;CACNA1C;CACNA1C;CACNA1C;CACNA1C;CACNA1C;CACNA1C;CACNA1C;CACNA1C;CACNA1C;CACNA1C;CACNA1C;CACNA1C;CACNA1C;CACNA1C;CACNA1C;CACNA1C;CACNA1C;CACNA1C;CACNA1C;CACNA1C;CACNA1C	Body;Body;Body;Body;Body;Body;Body;Body;Body;Body;Body;Body;Body;Body;Body;Body;Body;Body;Body;Body;Body;Body;Body	-0.0829665	-0.193999	0.0280663	-1.4813	0.141468
cg07217718	chr18	3585484	DLGAP1;DLGAP1;DLGAP1;DLGAP1;DLGAP1;DLGAP1;DLGAP1;DLGAP1;DLGAP1	Body;Body;Body;Body;Body;Body;Body;Body;Body	-0.0866471	-0.202609	0.0293145	-1.48126	0.141478
cg24379495	chr11	35324286	SLC1A2;SLC1A2;SLC1A2	Body;Body;Body	-0.112468	-0.263064	0.0381273	-1.4805	0.14168
cg23434070	chr20	8243123	PLCB1;PLCB1	Body;Body	-0.0939673	-0.219811	0.0318761	-1.48026	0.141745
cg20708416	chr5	78753093	HOMER1;HOMER1;HOMER1	Body;Body;Body	-0.127464	-0.298172	0.0432451	-1.48021	0.141759
cg26313925	chr8	75895997	CRISPLD1	TSS1500	-0.103819	-0.242876	0.0352384	-1.48004	0.141802
cg14774762	chr11	70467463	SHANK2;SHANK2;SHANK2	Body;Body;Body	-0.101045	-0.236512	0.0344216	-1.47868	0.142166
cg24445167	chr12	2383231	CACNA1C;CACNA1C;CACNA1C;CACNA1C;CACNA1C;CACNA1C;CACNA1C;CACNA1C;CACNA1C;CACNA1C;CACNA1C;CACNA1C;CACNA1C;CACNA1C;CACNA1C;CACNA1C;CACNA1C;CACNA1C;CACNA1C;CACNA1C;CACNA1C;CACNA1C;CACNA1C	Body;Body;Body;Body;Body;Body;Body;Body;Body;Body;Body;Body;Body;Body;Body;Body;Body;Body;Body;Body;Body;Body;Body	-0.092505	-0.2167	0.0316905	-1.47656	0.142733
cg21429394	chr12	100750899	SLC17A8;SLC17A8;SLC17A8;SLC17A8	1stExon;5'UTR;1stExon;5'UTR	-0.0993271	-0.232709	0.0340544	-1.47626	0.142813
cg22757270	chr16	9891418	GRIN2A;GRIN2A;GRIN2A	Body;Body;Body	0.166291	-0.0570171	0.389598	1.47624	0.14282
cg00001136	chr11	70546155	SHANK2	Body	-0.0867043	-0.203161	0.029752	-1.47594	0.142899
cg01398181	chr12	2279968	CACNA1C;CACNA1C;CACNA1C;CACNA1C;CACNA1C;CACNA1C;CACNA1C;CACNA1C;CACNA1C;CACNA1C;CACNA1C;CACNA1C;CACNA1C;CACNA1C;CACNA1C;CACNA1C;CACNA1C;CACNA1C;CACNA1C;CACNA1C;CACNA1C;CACNA1C;CACNA1C	Body;Body;Body;Body;Body;Body;Body;Body;Body;Body;Body;Body;Body;Body;Body;Body;Body;Body;Body;Body;Body;Body;Body	-0.116344	-0.272641	0.0399531	-1.47565	0.142976
cg08860136	chr17	7111414	DLG4;DLG4	Body;Body	-0.0691132	-0.162054	0.0238279	-1.47416	0.143377
cg03756660	chr3	123017782	ADCY5;ADCY5	Body;Body	-0.126273	-0.296137	0.043591	-1.47367	0.143508
cg03123689	chr2	191774893	GLS;GLS	Body;Body	-0.163137	-0.382631	0.056357	-1.4734	0.143581
cg15252682	chr20	57450415	GNAS;GNAS;GNAS;GNAS;GNAS;LOC101927932	3'UTR;5'UTR;Body;3'UTR;3'UTR;Body	-0.107701	-0.252686	0.0372835	-1.47262	0.143792
cg17252911	chr20	8112362	PLCB1;PLCB1	TSS1500;TSS1500	-0.16461	-0.386227	0.0570071	-1.47247	0.143833
cg12198934	chr17	64378035	PRKCA	Body	-0.101467	-0.238128	0.0351949	-1.47187	0.143994
cg04828993	chr12	49171250	ADCY6	Body	-0.135016	-0.316976	0.0469431	-1.47097	0.144237
cg00091960	chr7	126829514	GRM8;GRM8;GRM8	Body;Body;Body	-0.116446	-0.273392	0.0404994	-1.47085	0.144269
cg22198397	chr19	15067457	SLC1A6	Body	-0.108474	-0.254684	0.0377364	-1.47075	0.144296
cg00245018	chr11	70592308	SHANK2	Body	-0.0680356	-0.159802	0.0237309	-1.46975	0.144566
cg20286377	chr11	105479967	GRIA4;GRIA4;GRIA4;GRIA4;GRIA4	TSS1500;TSS1500;TSS1500;TSS1500;TSS1500	-0.185522	-0.435918	0.0648735	-1.46879	0.144825
cg00095018	chr6	36101338	MAPK13	Body	0.0664597	-0.0232706	0.15619	1.46829	0.144962
cg05880245	chr1	37411093	GRIK3	Body	0.0803029	-0.0281543	0.18876	1.46779	0.145097
cg07859288	chr8	132003249	ADCY8	Body	-0.152853	-0.359296	0.0535905	-1.46779	0.145097
cg08485086	chr14	55535657	MAPK1IP1L	3'UTR	-0.0911605	-0.214333	0.0320118	-1.46719	0.145261
cg22650761	chr16	56343105	GNAO1;GNAO1	Body;Body	-0.0611879	-0.143873	0.0214973	-1.467	0.145312
cg09336564	chr14	52379382	GNG2;GNG2;GNG2	5'UTR;5'UTR;5'UTR	-0.101575	-0.238923	0.035773	-1.46608	0.145563
cg14640783	chr14	52406801	GNG2;GNG2;GNG2	5'UTR;5'UTR;5'UTR	-0.10609	-0.249705	0.0375243	-1.46443	0.146011
cg09848191	chr11	35343756	SLC1A2;SLC1A2;SLC1A2	Body;5'UTR;5'UTR	-0.0917242	-0.215992	0.0325433	-1.46325	0.146333
cg27199820	chr3	6903019	GRM7;GRM7;GRM7;GRM7	1stExon;5'UTR;5'UTR;1stExon	-0.266838	-0.628369	0.0946931	-1.46317	0.146356
cg09405076	chr11	70477139	SHANK2;SHANK2	Body;Body	-0.0738651	-0.174007	0.0262764	-1.46223	0.14661
cg24836583	chr19	19051747	HOMER3;HOMER3;HOMER3;HOMER3	TSS1500;TSS1500;5'UTR;TSS1500	-0.200671	-0.472812	0.0714706	-1.46178	0.146735
cg12079381	chr21	31310920	GRIK1;GRIK1	Body;Body	-0.140955	-0.332159	0.0502491	-1.46142	0.146833
cg26904140	chr19	2703086	GNG7	TSS1500	0.130476	-0.0466719	0.307625	1.46011	0.147191
cg16613243	chr19	51205190	SHANK1	Body	-0.125494	-0.295889	0.0449008	-1.46002	0.147217
cg25000623	chr17	72848918	GRIN2C	Body	0.101382	-0.0363101	0.239074	1.45963	0.147323
cg22535225	chr9	104332218	GRIN3A	3'UTR	0.120252	-0.0431039	0.283608	1.45932	0.14741
cg25065836	chr12	2505276	CACNA1C;CACNA1C;CACNA1C;CACNA1C;CACNA1C;CACNA1C;CACNA1C;CACNA1C;CACNA1C;CACNA1C;CACNA1C;CACNA1C;CACNA1C;CACNA1C;CACNA1C;CACNA1C;CACNA1C;CACNA1C;CACNA1C;CACNA1C;CACNA1C;CACNA1C;CACNA1C	Body;Body;Body;Body;Body;Body;Body;Body;Body;Body;Body;Body;Body;Body;Body;Body;Body;Body;Body;Body;Body;Body;Body	-0.117675	-0.277594	0.0422433	-1.45874	0.147568
cg27068206	chr11	70559053	SHANK2	Body	-0.114261	-0.269558	0.0410368	-1.45856	0.147618
cg15355952	chr5	36662829	SLC1A3;SLC1A3	Body;Body	0.163195	-0.0587822	0.385171	1.45744	0.147927
cg20582984	chr20	57417233	GNASAS;GNAS	Body;3'UTR	0.188324	-0.0678831	0.444531	1.45716	0.148004
cg09830455	chr11	70886197	SHANK2	5'UTR	-0.187371	-0.442331	0.0675883	-1.45688	0.148081
cg12463346	chr4	102268854	PPP3CA;PPP3CA;PPP3CA	TSS1500;TSS1500;TSS1500	-0.188125	-0.444129	0.0678783	-1.45678	0.148109
cg06666340	chr12	2391808	CACNA1C-IT3;CACNA1C;CACNA1C;CACNA1C;CACNA1C;CACNA1C;CACNA1C;CACNA1C;CACNA1C;CACNA1C;CACNA1C;CACNA1C;CACNA1C;CACNA1C;CACNA1C;CACNA1C;CACNA1C;CACNA1C;CACNA1C;CACNA1C;CACNA1C;CACNA1C;CACNA1C;CACNA1C	Body;Body;Body;Body;Body;Body;Body;Body;Body;Body;Body;Body;Body;Body;Body;Body;Body;Body;Body;Body;Body;Body;Body;Body	-0.0861036	-0.203291	0.0310838	-1.45657	0.148165
cg22188571	chr6	34074955	GRM4	Body	-0.0785985	-0.185587	0.0283897	-1.45636	0.148223
cg08315848	chr3	50288981	GNAI2;GNAI2;GNAI2;GNAI2;GNAI2;GNAI2	Body;5'UTR;Body;5'UTR;5'UTR;Body	-0.0918441	-0.216914	0.0332254	-1.45577	0.148388
cg17432515	chr11	120567620	GRIK4;GRIK4;GRIK4	Body;Body;Body	-0.104175	-0.246066	0.0377167	-1.45545	0.148474
cg01939668	chr22	19802768	GNB1L	Body	-0.115982	-0.273957	0.0419921	-1.45545	0.148475
cg19930620	chr3	7340148	GRM7;GRM7	Body;Body	-0.122729	-0.289983	0.0445257	-1.45466	0.148694
cg00581818	chr11	70795078	SHANK2	Body	-0.135118	-0.319307	0.0490717	-1.45425	0.148806
cg16021428	chr5	7395395	ADCY2	TSS1500	0.103981	-0.0378711	0.245833	1.45315	0.149111
cg10603978	chr11	70527753	SHANK2	Body	-0.09151	-0.216383	0.0333628	-1.45276	0.14922
cg03875668	chr12	2237990	CACNA1C;CACNA1C;CACNA1C;CACNA1C;CACNA1C;CACNA1C;CACNA1C;CACNA1C;CACNA1C;CACNA1C;CACNA1C;CACNA1C;CACNA1C;CACNA1C;CACNA1C;CACNA1C;CACNA1C;CACNA1C;CACNA1C;CACNA1C;CACNA1C;CACNA1C;CACNA1C	Body;Body;Body;Body;Body;Body;Body;Body;Body;Body;Body;Body;Body;Body;Body;Body;Body;Body;Body;Body;Body;Body;Body	-0.124287	-0.29389	0.0453159	-1.45273	0.149228
cg19893316	chr12	26832094	ITPR2	Body	-0.0940869	-0.222501	0.0343276	-1.45247	0.1493
cg16253976	chr5	7686199	ADCY2	Body	-0.135381	-0.320187	0.0494248	-1.45223	0.149367
cg04577129	chr16	10216343	GRIN2A;GRIN2A;GRIN2A	Body;Body;Body	0.116516	-0.0425606	0.275592	1.45201	0.149426
cg10468484	chr20	57431303	GNAS;GNAS;GNAS	3'UTR;3'UTR;Body	-0.115067	-0.272185	0.0420501	-1.45184	0.149474
cg10662106	chr15	42138906	JMJD7-PLA2G4B;JMJD7-PLA2G4B;PLA2G4B	Body;Body;Body	-0.0876335	-0.207353	0.0320863	-1.4511	0.149681
cg10662106.1	chr15	42138906	JMJD7-PLA2G4B;JMJD7-PLA2G4B;PLA2G4B	Body;Body;Body	-0.0876335	-0.207353	0.0320863	-1.4511	0.149681
cg15774687	chr15	40590098	PLCB2;PLCB2;PLCB2	Body;Body;Body	-0.0784409	-0.185632	0.0287501	-1.45069	0.149793
cg07699277	chr6	34004226	GRM4	Body	-0.125767	-0.297641	0.0461083	-1.45059	0.149822
cg16399393	chr11	70368768	SHANK2;SHANK2	Body;Body	-0.115355	-0.273001	0.0422914	-1.45059	0.149822
cg11803871	chr3	123039831	ADCY5	Body	-0.111674	-0.264297	0.04095	-1.45051	0.149844
cg25534018	chr11	70446778	SHANK2;SHANK2;SHANK2	Body;Body;Body	-0.107487	-0.254406	0.0394313	-1.45035	0.149889
cg19151292	chr6	33653502	ITPR3	Body	-0.126645	-0.29977	0.0464799	-1.45018	0.149937
cg10059213	chr11	120800929	GRIK4;GRIK4;GRIK4	Body;Body;Body	-0.133601	-0.316267	0.0490644	-1.44993	0.150007
cg06748688	chr20	8810250	PLCB1;PLCB1	3'UTR;Body	-0.128265	-0.30367	0.0471401	-1.44963	0.150088
cg16610086	chr5	36606288	SLC1A3;SLC1A3	TSS200;TSS200	-0.16818	-0.398225	0.0618659	-1.44928	0.150187
cg07501635	chr3	53714168	CACNA1D;CACNA1D;CACNA1D	Body;Body;Body	0.226193	-0.0832272	0.535613	1.44918	0.150214
cg22323942	chr19	2543655	GNG7	5'UTR	0.162219	-0.0598157	0.384253	1.44835	0.150447
cg00448292	chr3	4863959	ITPR1;ITPR1;ITPR1	Body;Body;Body	-0.0557325	-0.132021	0.0205554	-1.44825	0.150473
cg21636577	chr17	7121881	ACADVL;DLG4;DLG4;ACADVL	TSS1500;TSS1500;Body;TSS1500	-0.0768788	-0.182122	0.0283649	-1.44811	0.150512
cg06960901	chr5	36606894	SLC1A3;SLC1A3	5'UTR;5'UTR	-0.216911	-0.513891	0.080069	-1.44793	0.150564
cg16890796	chr19	49937087	SLC17A7	Body	-0.120663	-0.285877	0.0445499	-1.44785	0.150586
cg11480267	chr20	57463503	GNAS;GNAS;GNAS;GNAS	3'UTR;3'UTR;TSS1500;Body	-0.183464	-0.434775	0.0678476	-1.4472	0.150765
cg14479638	chr11	35424344	SLC1A2;SLC1A2;SLC1A2	Body;5'UTR;5'UTR	-0.13001	-0.30814	0.0481211	-1.44687	0.15086
cg16808922	chr17	64456857	PRKCA	Body	0.0896475	-0.0331894	0.212484	1.44678	0.150886
cg10243609	chr11	35441742	SLC1A2;SLC1A2;SLC1A2	TSS1500;TSS200;TSS200	-0.290402	-0.688442	0.107639	-1.44632	0.151014
cg09269962	chr11	105560845	GRIA4;GRIA4;GRIA4;GRIA4;GRIA4	Body;Body;Body;Body;Body	-0.108497	-0.257213	0.0402179	-1.44629	0.151021
cg27451362	chr6	101846650	GRIK2;GRIK2;GRIK2	TSS1500;TSS1500;TSS1500	-0.183341	-0.434681	0.0679981	-1.44608	0.151081
cg25121007	chr7	126854672	GRM8;GRM8;GRM8	Body;Body;Body	-0.111438	-0.264236	0.0413601	-1.4458	0.151159
cg24831391	chr12	2743145	CACNA1C;CACNA1C;CACNA1C;CACNA1C;CACNA1C;CACNA1C;CACNA1C;CACNA1C;CACNA1C;CACNA1C;CACNA1C;CACNA1C;CACNA1C;CACNA1C;CACNA1C;CACNA1C;CACNA1C;CACNA1C;CACNA1C;CACNA1C;CACNA1C;CACNA1C;CACNA1C	Body;Body;Body;Body;Body;Body;Body;Body;Body;Body;Body;Body;Body;Body;Body;Body;Body;Body;Body;Body;Body;Body;Body	-0.127211	-0.301667	0.0472451	-1.44554	0.151231
cg00013255	chr3	123009040	ADCY5;ADCY5	Body;Body	-0.11859	-0.281268	0.044089	-1.44513	0.151345
cg13137143	chr3	50287654	GNAI2;GNAI2;GNAI2;GNAI2;GNAI2;GNAI2	Body;5'UTR;Body;5'UTR;5'UTR;Body	-0.0949101	-0.225125	0.0353052	-1.44492	0.151406
cg21534584	chr20	57485816	GNAS;GNAS;GNAS;GNAS;GNAS;GNAS;GNAS;GNAS	Body;Body;3'UTR;Body;Body;3'UTR;Body;Body	-0.171897	-0.407879	0.0640844	-1.44405	0.151649
cg27644513	chr15	42281679	PLA2G4E	Body	-0.10127	-0.240394	0.037854	-1.44301	0.15194
cg14241370	chr9	104499850	GRIN3A	1stExon	0.114794	-0.0429106	0.272499	1.443	0.151943
cg14396328	chr7	45761429	ADCY1	3'UTR	-0.119362	-0.283434	0.0447113	-1.44218	0.152175
cg07003873	chr19	13356067	CACNA1A;CACNA1A;CACNA1A;CACNA1A;CACNA1A;CACNA1A;CACNA1A;CACNA1A;CACNA1A;CACNA1A	ExonBnd;ExonBnd;ExonBnd;ExonBnd;ExonBnd;Body;Body;Body;Body;Body	-0.113546	-0.269764	0.0426731	-1.44088	0.15254
cg09939591	chr12	2527956	CACNA1C;CACNA1C;CACNA1C;CACNA1C;CACNA1C;CACNA1C;CACNA1C;CACNA1C;CACNA1C;CACNA1C;CACNA1C;CACNA1C;CACNA1C;CACNA1C;CACNA1C;CACNA1C;CACNA1C;CACNA1C;CACNA1C;CACNA1C;CACNA1C;CACNA1C;CACNA1C	Body;Body;Body;Body;Body;Body;Body;Body;Body;Body;Body;Body;Body;Body;Body;Body;Body;Body;Body;Body;Body;Body;Body	-0.0855013	-0.203278	0.0322755	-1.43915	0.153031
cg05313261	chr16	30134350	MAPK3;MAPK3;MAPK3	Body;Body;Body	-0.224881	-0.534689	0.0849284	-1.43896	0.153082
cg16930467	chr17	64804374	PRKCA	3'UTR	0.0864528	-0.0326634	0.205569	1.4388	0.153129
cg21105268	chr3	179119544	GNB4	Body	-0.102576	-0.243922	0.0387705	-1.43864	0.153174
cg06772874	chr1	110090953	GNAI3	TSS1500	-0.255711	-0.608153	0.0967312	-1.43831	0.153266
cg12897600	chr7	126339236	GRM8;GRM8;GRM8	Body;Body;Body	0.108626	-0.0411653	0.258417	1.4376	0.153467
cg02631082	chr19	51192440	SHANK1	Body	-0.141079	-0.335628	0.0534706	-1.43755	0.153482
cg09662638	chr3	53795946	CACNA1D;CACNA1D;CACNA1D	Body;Body;Body	-0.0845217	-0.201102	0.0320582	-1.43726	0.153564
cg09060162	chr12	100785809	SLC17A8;SLC17A8	Body;Body	-0.107325	-0.255469	0.0408186	-1.43619	0.153869
cg09065504	chr6	35996371	MAPK14;MAPK14;MAPK14;MAPK14	Body;Body;Body;Body	-0.258415	-0.615146	0.0983165	-1.43605	0.153909
cg19512268	chr6	146348901	GRM1;GRM1;GRM1;GRM1	5'UTR;1stExon;5'UTR;1stExon	-0.141735	-0.337453	0.0539833	-1.43561	0.154032
cg03871526	chr3	142447949	TRPC1	Body	-0.112088	-0.266981	0.0428058	-1.43455	0.154333
cg19366178	chr15	52484857	MYO5C;GNB5	3'UTR;TSS1500	-0.104944	-0.249976	0.0400893	-1.43444	0.154367
cg20375320	chr12	2420738	CACNA1C;CACNA1C;CACNA1C;CACNA1C;CACNA1C;CACNA1C;CACNA1C;CACNA1C;CACNA1C;CACNA1C;CACNA1C;CACNA1C;CACNA1C;CACNA1C;CACNA1C;CACNA1C;CACNA1C;CACNA1C;CACNA1C;CACNA1C;CACNA1C;CACNA1C;CACNA1C	Body;Body;Body;Body;Body;Body;Body;Body;Body;Body;Body;Body;Body;Body;Body;Body;Body;Body;Body;Body;Body;Body;Body	-0.091011	-0.216793	0.0347708	-1.43439	0.154379
cg07381380	chr19	54398346	PRKCG	Body	-0.0987826	-0.235354	0.037789	-1.43388	0.154526
cg15765694	chr9	104358101	PPP3R2;GRIN3A	TSS1500;Body	-0.101497	-0.241845	0.0388514	-1.43363	0.154596
cg15765694.1	chr9	104358101	PPP3R2;GRIN3A	TSS1500;Body	-0.101497	-0.241845	0.0388514	-1.43363	0.154596
cg20921505	chr18	3852570	DLGAP1;DLGAP1;DLGAP1;DLGAP1;DLGAP1;DLGAP1	Body;Body;Body;Body;Body;Body	-0.121734	-0.290229	0.0467611	-1.43224	0.154992
cg03085545	chr17	64645842	PRKCA	Body	0.127902	-0.0492077	0.305011	1.43162	0.155171
cg08746775	chr19	48898070	GRIN2D	TSS200	0.122001	-0.0470566	0.291059	1.43061	0.155459
cg10897932	chr14	52379192	GNG2;GNG2;GNG2	5'UTR;5'UTR;5'UTR	-0.116691	-0.278458	0.0450752	-1.43002	0.155628
cg11210312	chr7	86475480	GRM3	Body	-0.123263	-0.294141	0.0476146	-1.43001	0.15563
cg08102653	chr6	146703039	GRM1;GRM1;GRM1;GRM1	Body;Body;Body;Body	-0.132561	-0.316369	0.0512477	-1.42969	0.155722
cg01560293	chr16	84873824	CRISPLD2	Body	-0.102678	-0.245076	0.0397189	-1.42945	0.15579
cg21887917	chr5	153163489	GRIA1;GRIA1;GRIA1;GRIA1;GRIA1;GRIA1;GRIA1;GRIA1	Body;Body;Body;Body;Body;Body;Body;Body	-0.0990382	-0.236446	0.0383702	-1.42883	0.155968
cg16155349	chr17	64670216	PRKCA	Body	-0.134263	-0.320579	0.0520539	-1.42855	0.156049
cg27222147	chr12	2224755	CACNA1C;CACNA1C;CACNA1C;CACNA1C;CACNA1C;CACNA1C;CACNA1C;CACNA1C;CACNA1C;CACNA1C;CACNA1C;CACNA1C;CACNA1C;CACNA1C;CACNA1C;CACNA1C;CACNA1C;CACNA1C;CACNA1C;CACNA1C;CACNA1C;CACNA1C;CACNA1C	Body;Body;Body;Body;Body;Body;Body;Body;Body;Body;Body;Body;Body;Body;Body;Body;Body;Body;Body;Body;Body;Body;Body	-0.090908	-0.217166	0.0353496	-1.42737	0.156388
cg19356346	chr12	100749441	SLC17A8;SLC17A8	TSS1500;TSS1500	-0.0952822	-0.227625	0.0370607	-1.42726	0.156419
cg12179765	chr8	75941981	CRISPLD1;CRISPLD1;CRISPLD1	Body;Body;Body	-0.114273	-0.273041	0.0444955	-1.42683	0.156544
cg17281378	chr15	83606191	HOMER2;HOMER2	Body;Body	-0.0782031	-0.186953	0.0305472	-1.42556	0.156909
cg25018884	chr12	2612334	CACNA1C;CACNA1C;CACNA1C;CACNA1C;CACNA1C;CACNA1C;CACNA1C;CACNA1C;CACNA1C;CACNA1C;CACNA1C;CACNA1C;CACNA1C;CACNA1C;CACNA1C;CACNA1C;CACNA1C;CACNA1C;CACNA1C;CACNA1C;CACNA1C;CACNA1C;CACNA1C	Body;Body;Body;Body;Body;Body;Body;Body;Body;Body;Body;Body;Body;Body;Body;Body;Body;Body;Body;Body;Body;Body;Body	-0.066401	-0.158754	0.0259522	-1.42533	0.156976
cg14172797	chr17	64428103	PRKCA	Body	-0.0958763	-0.229312	0.0375598	-1.42439	0.157245
cg15471503	chr17	7097501	DLG4;DLG4	Body;Body	-0.0782064	-0.187066	0.0306533	-1.42419	0.157305
cg05900671	chr19	13386126	CACNA1A;CACNA1A;CACNA1A;CACNA1A;CACNA1A	Body;Body;Body;Body;Body	-0.0987155	-0.236314	0.0388829	-1.42221	0.157876
cg11594083	chr10	75257184	PPP3CB-AS1;PPP3CB-AS1;PPP3CB;PPP3CB;PPP3CB;PPP3CB;PPP3CB	Body;Body;TSS1500;TSS1500;TSS1500;TSS1500;TSS1500	-0.105167	-0.251783	0.0414486	-1.42197	0.157945
cg07593434	chr15	42311336	PLA2G4E	Body	-0.0995609	-0.238372	0.0392502	-1.42186	0.157978
cg24351175	chr4	87038436	MAPK10;MAPK10;MAPK10	Body;Body;Body	-0.110315	-0.264133	0.0435021	-1.42175	0.158011
cg05486177	chr7	126798621	GRM8;GRM8;GRM8	Body;Body;Body	-0.126678	-0.303354	0.0499973	-1.4214	0.15811
cg25909396	chr17	64300729	PRKCA	Body	0.103462	-0.0408614	0.247785	1.42114	0.158187
cg24293930	chr15	42381406	PLA2G4D	Body	-0.0837638	-0.20064	0.0331127	-1.42076	0.158296
cg08364956	chr5	178407122	GRM6	3'UTR	-0.112624	-0.269794	0.0445467	-1.42053	0.158363
cg02953559	chr3	123164964	ADCY5	Body	-0.0915091	-0.219221	0.0362024	-1.42045	0.158386
cg01959652	chr18	4017666	DLGAP1;DLGAP1	5'UTR;5'UTR	-0.0666578	-0.159743	0.0264271	-1.41959	0.158636
cg11026382	chr1	84610967	PRKACB;PRKACB;PRKACB;PRKACB	Body;Body;Body;Body	-0.362291	-0.868571	0.143988	-1.4186	0.158924
cg27431037	chr12	2330387	CACNA1C;CACNA1C;CACNA1C;CACNA1C;CACNA1C;CACNA1C;CACNA1C;CACNA1C;CACNA1C;CACNA1C;CACNA1C;CACNA1C;CACNA1C;CACNA1C;CACNA1C;CACNA1C;CACNA1C;CACNA1C;CACNA1C;CACNA1C;CACNA1C;CACNA1C;CACNA1C	Body;Body;Body;Body;Body;Body;Body;Body;Body;Body;Body;Body;Body;Body;Body;Body;Body;Body;Body;Body;Body;Body;Body	-0.138429	-0.331878	0.0550191	-1.41858	0.158929
cg27059813	chr3	4887466	ITPR1;ITPR1;ITPR1	Body;Body;Body	-0.131197	-0.314568	0.0521748	-1.41835	0.158998
cg08562592	chr2	68460264	PPP3R1	Body	0.0946486	-0.0376414	0.226939	1.41834	0.159001
cg16810673	chr9	80620365	GNAQ	Body	-0.122983	-0.294932	0.0489654	-1.41788	0.159134
cg14011057	chr16	10276801	GRIN2A;GRIN2A;GRIN2A	TSS1500;TSS1500;TSS200	-0.258645	-0.620389	0.103099	-1.41741	0.159272
cg06697929	chr19	48945130	GRIN2D	Body	-0.136017	-0.326253	0.0542196	-1.41739	0.159276
cg03760316	chr18	3594197	DLGAP1;FLJ35776;DLGAP1	Body;Body;Body	-0.0934757	-0.224256	0.037305	-1.41693	0.159412
cg14979828	chr8	75912393	CRISPLD1;CRISPLD1;CRISPLD1;CRISPLD1;CRISPLD1	1stExon;1stExon;Body;5'UTR;5'UTR	-0.101196	-0.242876	0.0404843	-1.41594	0.159699
cg25556087	chr20	8126124	PLCB1;PLCB1	Body;Body	0.102635	-0.0410685	0.246338	1.41586	0.159724
cg26129110	chr5	7619983	ADCY2	Body	-0.0893678	-0.214562	0.0358261	-1.41511	0.159943
cg26295683	chr19	48609899	PLA2G4C;PLA2G4C;PLA2G4C	Body;5'UTR;5'UTR	-0.0970746	-0.233082	0.0389327	-1.41493	0.159995
cg11837610	chr18	3726221	DLGAP1;DLGAP1;DLGAP1;DLGAP1;DLGAP1;DLGAP1;DLGAP1;DLGAP1;DLGAP1	Body;Body;Body;Body;Body;Body;Body;Body;Body	0.0882646	-0.0355016	0.212031	1.41376	0.160337
cg07557260	chr8	132052870	ADCY8	TSS200	0.116709	-0.0469878	0.280407	1.41337	0.160452
cg00041368	chr18	3879131	DLGAP1	1stExon	-0.10566	-0.253862	0.0425423	-1.41334	0.16046
cg05802147	chr11	120668345	GRIK4;GRIK4;GRIK4	Body;Body;Body	-0.102517	-0.246355	0.0413212	-1.41291	0.160588
cg00242242	chr1	235716901	GNG4;GNG4;GNG4;MIR5096	Body;Body;Body;Body	-0.105385	-0.253295	0.0425241	-1.41246	0.160719
cg04956306	chr22	50700563	MAPK12	TSS1500	0.0718457	-0.0290461	0.172738	1.41168	0.160948
cg09291387	chr17	64636403	PRKCA	Body	-0.157788	-0.379442	0.0638658	-1.41121	0.161087
cg05800983	chr6	34102530	GRM4	TSS1500	0.140476	-0.0569623	0.337914	1.41047	0.161305
cg09157251	chr11	70733251	SHANK2	Body	-0.931386	-2.24068	0.377907	-1.41021	0.161379
cg23431342	chr6	33588441	ITPR3	TSS1500	-0.184817	-0.444662	0.075028	-1.41	0.161442
cg04378167	chr19	49944943	SLC17A7	TSS200	-0.184836	-0.444746	0.0750745	-1.40979	0.161504
cg25741755	chr11	70801749	SHANK2	Body	-0.117618	-0.283041	0.047806	-1.40951	0.161588
cg21177958	chr1	37450610	GRIK3	Body	0.149263	-0.0608018	0.359327	1.40861	0.161853
cg08232407	chr6	34019439	GRM4;GRM4;GRM4;GRM4;GRM4;GRM4	Body;Body;Body;Body;Body;Body	-0.0746057	-0.179616	0.0304045	-1.40842	0.161908
cg24030173	chr19	48922140	GRIN2D	Body	-0.053425	-0.128641	0.0217911	-1.40808	0.16201
cg16215975	chr8	75941672	CRISPLD1;CRISPLD1;CRISPLD1	Body;Body;Body	-0.112787	-0.271637	0.0460634	-1.40754	0.162167
cg25759160	chr16	84927731	CRISPLD2	Body	-0.152604	-0.367541	0.0623333	-1.40749	0.162182
cg26085633	chr3	53723308	CACNA1D;CACNA1D;CACNA1D	Body;Body;Body	-0.124665	-0.300321	0.0509903	-1.40694	0.162346
cg02648422	chr18	4068843	DLGAP1;DLGAP1	5'UTR;5'UTR	-0.0745035	-0.17949	0.0304827	-1.40681	0.162383
cg04907257	chr5	7395318	ADCY2	TSS1500	0.0946094	-0.038755	0.227974	1.40633	0.162527
cg24495832	chr6	35996759	MAPK14;MAPK14;MAPK14;MAPK14	Body;Body;Body;Body	-0.175772	-0.42355	0.0720069	-1.4063	0.162536
cg21200501	chr1	68621066	GNG12-AS1;WLS;WLS;WLS	Body;Body;Body;Body	0.12668	-0.0519071	0.305267	1.40621	0.162562
cg27630678	chr11	70565201	SHANK2	Body	-0.0888691	-0.214227	0.0364883	-1.40538	0.162809
cg00169172	chr17	4719065	PLD2;PLD2;PLD2;PLD2	ExonBnd;ExonBnd;Body;Body	-0.103399	-0.249259	0.0424621	-1.4053	0.162832
cg06648963	chr1	68182470	GNG12	5'UTR	-0.084512	-0.203905	0.0348809	-1.40324	0.163443
cg27458862	chr17	64687924	PRKCA	Body	-0.104698	-0.252708	0.0433118	-1.4023	0.163724
cg04174014	chr7	79763794	GNAI1;GNAI1	TSS1500;TSS1500	0.0840128	-0.0347646	0.20279	1.40218	0.163759
cg14081884	chr12	26986758	ITPR2	TSS1500	-0.250278	-0.604239	0.103682	-1.40172	0.163896
cg15988801	chr3	4873038	ITPR1;ITPR1;ITPR1	Body;Body;Body	-0.114147	-0.275629	0.0473348	-1.40131	0.164019
cg11692021	chr12	6949472	GNB3;GNB3	1stExon;5'UTR	-0.103543	-0.250032	0.0429473	-1.40121	0.164048
cg03791164	chr11	35293872	SLC1A2;SLC1A2;SLC1A2	Body;Body;Body	-0.0770626	-0.186116	0.0319904	-1.40087	0.164149
cg07185068	chr3	53801915	CACNA1D;CACNA1D;CACNA1D	Body;Body;Body	-0.0814656	-0.196768	0.0338367	-1.40064	0.164216
cg09579899	chr15	42439375	PLA2G4F;PLA2G4F	Body;Body	-0.292882	-0.707434	0.121671	-1.40057	0.164239
cg07207789	chr16	84852909	CRISPLD2	TSS1500	-0.178966	-0.432452	0.0745193	-1.39962	0.164522
cg12079020	chr2	68459433	PPP3R1	Body	-0.0678248	-0.163914	0.0282646	-1.39928	0.164623
cg21272956	chr1	84622022	PRKACB;PRKACB;PRKACB;PRKACB	Body;Body;Body;Body	-0.084723	-0.20479	0.0353441	-1.39884	0.164754
cg05798012	chr6	36009413	MAPK14;MAPK14;MAPK14;MAPK14	Body;Body;Body;Body	0.151476	-0.0632859	0.366238	1.39823	0.164938
cg04583232	chr11	22362874	SLC17A6	Body	-0.075702	-0.183137	0.0317334	-1.39686	0.165349
cg21017392	chr16	84875523	CRISPLD2	Body	0.0901473	-0.0378207	0.218115	1.39651	0.165454
cg11029504	chr9	80512104	GNAQ	Body	-0.0910942	-0.220413	0.0382245	-1.39644	0.165475
cg00589864	chr2	68478328	PPP3R1	Body	-0.204669	-0.495297	0.0859578	-1.39607	0.165584
cg00574547	chr1	68633188	GNG12-AS1;WLS;WLS;WLS	Body;Body;Body;Body	0.185021	-0.0777976	0.44784	1.39559	0.165731
cg05255330	chr18	3498963	DLGAP1;DLGAP1	3'UTR;3'UTR	0.0800099	-0.0337763	0.193796	1.39395	0.166224
cg27457284	chr11	35439994	SLC1A2	Body	0.11534	-0.048707	0.279387	1.39381	0.166265
cg16377872	chr19	15084823	SLC1A6	TSS1500	-0.102067	-0.247271	0.0431374	-1.39347	0.166369
cg07801726	chr12	26618307	ITPR2	Body	-0.103808	-0.251541	0.0439253	-1.39298	0.166517
cg02816678	chr16	84932106	CRISPLD2	Body	-0.083483	-0.202334	0.0353676	-1.39248	0.166667
cg12744994	chr9	80347053	GNAQ	Body	-0.0891841	-0.216217	0.0378493	-1.39175	0.166887
cg07359386	chr5	7762680	ADCY2	Body	-0.0972859	-0.235912	0.0413407	-1.39122	0.167048
cg16558263	chr6	35994761	MAPK14;MAPK14;MAPK14;MAPK14	TSS1500;TSS1500;TSS1500;TSS1500	-0.0868498	-0.210612	0.0369121	-1.39115	0.167069
cg12225220	chr4	87281434	MAPK10;MAPK10;MAPK10	TSS200;TSS200;5'UTR	-0.4263	-1.03402	0.181422	-1.3906	0.167235
cg01604905	chr19	15065048	SLC1A6;SLC1A6	Body;Body	-0.123837	-0.300455	0.0527808	-1.38998	0.167423
cg22827707	chr6	34100899	GRM4	1stExon	0.125137	-0.0534231	0.303698	1.38929	0.167631
cg04806742	chr3	50256927	SLC38A3	Body	-0.0915266	-0.222169	0.0391156	-1.38885	0.167765
cg08573102	chr15	42386780	PLA2G4D	TSS200	-0.0610226	-0.148155	0.0261093	-1.38837	0.16791
cg02107718	chr20	57463713	GNAS;GNAS;GNAS;GNAS	3'UTR;3'UTR;TSS1500;Body	0.128039	-0.0548691	0.310948	1.38772	0.168108
cg08325885	chr8	22297108	PPP3CC	TSS1500	0.0945112	-0.0405341	0.229556	1.38738	0.168211
cg00627954	chr15	52436666	GNB5;GNB5	Body;Body	-0.134115	-0.325755	0.0575242	-1.38735	0.168221
cg27066930	chr17	64345160	PRKCA	Body	-0.103322	-0.250997	0.0443524	-1.38701	0.168323
cg26749761	chr19	13372030	CACNA1A;CACNA1A;CACNA1A;CACNA1A;CACNA1A	Body;Body;Body;Body;Body	-0.0602826	-0.146447	0.0258814	-1.38694	0.168345
cg09856671	chr1	235777897	MIR5096;GNG4;GNG4;GNG4	Body;5'UTR;5'UTR;5'UTR	-0.163629	-0.397514	0.0702569	-1.38691	0.168354
cg23715749	chr1	37413867	GRIK3	Body	-0.106381	-0.258441	0.0456793	-1.38688	0.168362
cg04471888	chr12	2233112	CACNA1C;CACNA1C;CACNA1C;CACNA1C;CACNA1C;CACNA1C;CACNA1C;CACNA1C;CACNA1C;CACNA1C;CACNA1C;CACNA1C;CACNA1C;CACNA1C;CACNA1C;CACNA1C;CACNA1C;CACNA1C;CACNA1C;CACNA1C;CACNA1C;CACNA1C;CACNA1C	Body;Body;Body;Body;Body;Body;Body;Body;Body;Body;Body;Body;Body;Body;Body;Body;Body;Body;Body;Body;Body;Body;Body	-0.0998457	-0.242578	0.0428861	-1.38676	0.1684
cg04077795	chr16	9857925	GRIN2A;GRIN2A;GRIN2A	Body;Body;Body	-0.148682	-0.361251	0.0638862	-1.3866	0.168448
cg26196416	chr3	4641568	ITPR1;ITPR1;ITPR1	Body;Body;Body	-0.0851212	-0.206884	0.0366412	-1.38585	0.168676
cg19267953	chr14	52338834	GNG2;GNG2;GNG2	5'UTR;5'UTR;5'UTR	-0.0961234	-0.233812	0.041565	-1.38396	0.169253
cg03551401	chr8	132051228	ADCY8	Body	-0.14733	-0.358382	0.0637214	-1.38387	0.169281
cg24733637	chr19	19050451	HOMER3;HOMER3;HOMER3;HOMER3;HOMER3	5'UTR;5'UTR;TSS1500;5'UTR;TSS200	-0.0964374	-0.234603	0.0417284	-1.38368	0.169338
cg27119430	chr17	64350123	PRKCA	Body	-0.0985388	-0.239797	0.0427189	-1.38289	0.169581
cg04138502	chr3	123167522	ADCY5	TSS200	-0.121438	-0.295551	0.052674	-1.38267	0.169648
cg25546629	chr17	64370551	PRKCA	Body	0.264987	-0.115249	0.645223	1.38154	0.169994
cg13476287	chr12	26940002	ITPR2	Body	-0.0917688	-0.223644	0.040107	-1.3795	0.170619
cg16279290	chr11	70368624	SHANK2;SHANK2	Body;Body	-0.0854226	-0.208245	0.0373994	-1.37876	0.170847
cg18056212	chr16	10226565	GRIN2A;GRIN2A;GRIN2A	Body;Body;Body	-0.108283	-0.264122	0.0475561	-1.37745	0.17125
cg26345663	chr5	36652280	SLC1A3;SLC1A3;SLC1A3;SLC1A3	Body;Body;Body;Body	-0.112195	-0.273679	0.0492877	-1.37734	0.171285
cg01355739	chr20	57416888	GNASAS;GNAS	Body;3'UTR	0.154039	-0.0679126	0.375992	1.37583	0.17175
cg26460286	chr3	171361142	PLD1;PLD1	Body;Body	-0.113041	-0.275963	0.0498814	-1.37546	0.171865
cg11964522	chr16	56388911	GNAO1	Body	-0.0918518	-0.224246	0.040542	-1.37535	0.171899
cg16693012	chr1	68283821	GNG12	5'UTR	-0.100669	-0.24578	0.0444412	-1.37528	0.17192
cg09900169	chr19	2595817	GNG7	5'UTR	-0.0953558	-0.23282	0.0421086	-1.37515	0.171961
cg02031276	chr3	142442763	TRPC1;TRPC1	TSS1500;TSS1500	-0.183024	-0.446903	0.0808546	-1.37498	0.172013
cg26229990	chr14	24801301	ADCY4	Body	0.173525	-0.0767306	0.42378	1.37458	0.172136
cg14527423	chr1	1788843	GNB1;GNB1;GNB1	5'UTR;5'UTR;5'UTR	-0.048966	-0.119586	0.0216541	-1.37454	0.172148
cg25983622	chr19	2700849	GNG7	5'UTR	-0.110756	-0.270557	0.0490453	-1.37397	0.172324
cg08128827	chr3	53800870	CACNA1D;CACNA1D;CACNA1D	Body;Body;Body	-0.108807	-0.265798	0.0481838	-1.37396	0.172327
cg03973705	chr16	24174850	PRKCB;PRKCB	Body;Body	-0.103946	-0.253924	0.0460318	-1.37396	0.172329
cg13523713	chr19	48614733	PLA2G4C;PLA2G4C;PLA2G4C	TSS1500;TSS1500;TSS1500	-0.121362	-0.296509	0.0537849	-1.37364	0.172428
cg03983726	chr11	70319482	SHANK2;SHANK2	Body;Body	-0.120634	-0.294794	0.053527	-1.37313	0.172586
cg21388665	chr5	7519455	ADCY2	Body	-0.144789	-0.353831	0.0642534	-1.37307	0.172603
cg23202253	chr12	26902211	ITPR2	Body	-0.098755	-0.241413	0.0439035	-1.37231	0.172838
cg01431260	chr20	8112760	PLCB1;PLCB1	TSS200;TSS200	-0.206576	-0.505098	0.0919473	-1.37181	0.172995
cg22851944	chr6	101847388	GRIK2;GRIK2;GRIK2	Body;Body;Body	0.110082	-0.0490579	0.269222	1.37129	0.173156
cg05650416	chr12	2781766	CACNA1C-AS2;CACNA1C;CACNA1C;CACNA1C;CACNA1C;CACNA1C;CACNA1C;CACNA1C;CACNA1C;CACNA1C;CACNA1C;CACNA1C;CACNA1C;CACNA1C;CACNA1C;CACNA1C;CACNA1C;CACNA1C;CACNA1C;CACNA1C;CACNA1C;CACNA1C;CACNA1C;CACNA1C	TSS1500;Body;Body;Body;Body;Body;Body;Body;Body;Body;Body;Body;Body;Body;Body;Body;Body;Body;Body;Body;Body;Body;Body;Body	-0.100071	-0.244796	0.0446537	-1.37075	0.173324
cg26648094	chr16	84908201	CRISPLD2	Body	-0.100761	-0.246491	0.0449683	-1.37069	0.173344
cg12872693	chr3	179168798	GNB4	5'UTR	0.0802889	-0.0358366	0.196414	1.37063	0.173362
cg04953162	chr16	4101611	ADCY9	Body	-0.11169	-0.273235	0.0498551	-1.37061	0.173369
cg09481370	chr15	83605946	HOMER2;HOMER2	Body;Body	-0.076287	-0.186734	0.0341601	-1.36927	0.173786
cg23390118	chr12	2339513	CACNA1C;CACNA1C;CACNA1C;CACNA1C;CACNA1C;CACNA1C;CACNA1C;CACNA1C;CACNA1C;CACNA1C;CACNA1C;CACNA1C;CACNA1C;CACNA1C;CACNA1C;CACNA1C;CACNA1C;CACNA1C;CACNA1C;CACNA1C;CACNA1C;CACNA1C;CACNA1C	Body;Body;Body;Body;Body;Body;Body;Body;Body;Body;Body;Body;Body;Body;Body;Body;Body;Body;Body;Body;Body;Body;Body	0.140774	-0.0630708	0.344618	1.36903	0.173858
cg11996652	chr11	70882283	SHANK2	5'UTR	-0.102517	-0.251036	0.0460025	-1.36837	0.174064
cg21409787	chrX	122352175	GRIA3;GRIA3	Body;Body	-0.130256	-0.318997	0.0584843	-1.36812	0.174142
cg07786301	chr16	56246205	GNAO1;GNAO1	Body;Body	-0.161233	-0.394869	0.0724022	-1.36807	0.174159
cg15921518	chr5	180664022	GNB2L1	Body	-0.0723036	-0.177091	0.0324842	-1.36786	0.174225
cg12981270	chr19	42509946	GRIK5	Body	-0.123072	-0.301475	0.0553305	-1.36757	0.174314
cg10273340	chr16	56224793	GNAO1;GNAO1;LOC283856	TSS1500;TSS1500;Body	-0.220614	-0.540419	0.0991916	-1.36754	0.174326
cg15442907	chr12	2800463	CACNA1C;CACNA1C;CACNA1C;CACNA1C;CACNA1C;CACNA1C;CACNA1C;CACNA1C;CACNA1C;CACNA1C;CACNA1C;CACNA1C;CACNA1C;CACNA1C;CACNA1C;CACNA1C;CACNA1C;CACNA1C;CACNA1C;CACNA1C;CACNA1C;CACNA1C;CACNA1C	3'UTR;3'UTR;3'UTR;3'UTR;3'UTR;3'UTR;3'UTR;3'UTR;3'UTR;3'UTR;3'UTR;3'UTR;3'UTR;3'UTR;3'UTR;3'UTR;3'UTR;3'UTR;3'UTR;3'UTR;3'UTR;3'UTR;3'UTR	-0.184358	-0.45187	0.083154	-1.36619	0.174747
cg03412431	chr6	34023418	GRM4	Body	-0.129305	-0.316943	0.0583329	-1.36611	0.17477
cg07633435	chr5	152869009	GRIA1;GRIA1	TSS1500;TSS1500	-0.0815901	-0.199995	0.0368148	-1.36603	0.174797
cg06561442	chr21	31125799	GRIK1-AS1;GRIK1;GRIK1	Body;Body;Body	0.11036	-0.0498733	0.270594	1.36537	0.175002
cg03973404	chr20	9149533	PLCB4	5'UTR	-0.0980262	-0.240352	0.0442994	-1.36537	0.175002
cg21496778	chr1	186919850	PLA2G4A;PLA2G4A	ExonBnd;Body	-0.107213	-0.262939	0.0485131	-1.36483	0.175173
cg27097169	chr11	70738168	SHANK2	Body	-0.0930097	-0.228225	0.0422054	-1.36362	0.17555
cg00792185	chr16	9855960	GRIN2A;GRIN2A	3'UTR;3'UTR	-0.117862	-0.289224	0.0535004	-1.36348	0.175594
cg00807990	chr15	52483575	GNB5;LOC100129973	TSS200;Body	0.0813652	-0.0369522	0.199683	1.36327	0.175662
cg17583381	chr7	45757359	ADCY1	3'UTR	-0.10768	-0.264354	0.0489943	-1.36248	0.175911
cg15767424	chr12	26556214	ITPR2	Body	-0.0877217	-0.215359	0.0399152	-1.36246	0.175917
cg04475809	chr15	52454378	GNB5;GNB5	Body;Body	-0.11291	-0.277217	0.0513973	-1.36228	0.175972
cg17580484	chr7	86398494	GRM3	Body	-0.0931073	-0.228602	0.0423869	-1.36224	0.175984
cg22490420	chr15	42434040	PLA2G4F;PLA2G4F	Body;3'UTR	-0.113925	-0.279763	0.0519118	-1.36185	0.176107
cg26988138	chr19	2639424	GNG7	5'UTR	0.19349	-0.0881887	0.475168	1.36175	0.176141
cg14869721	chr2	25065924	ADCY3	Body	-0.0944297	-0.231902	0.0430428	-1.36171	0.176152
cg16757375	chr22	22119524	MAPK1	3'UTR	-0.0731273	-0.179591	0.0333368	-1.36166	0.176168
cg26564874	chr5	178416134	GRM6	Body	-0.101632	-0.249619	0.0463554	-1.36144	0.176238
cg22364021	chr5	36613039	SLC1A3;SLC1A3;SLC1A3;SLC1A3	Body;Body;Body;Body	-0.12166	-0.298945	0.0556252	-1.3604	0.176564
cg08512142	chr11	88796227	GRM5	5'UTR	-0.108939	-0.267689	0.04981	-1.36039	0.176566
cg00499912	chr4	102196536	PPP3CA;PPP3CA;PPP3CA	Body;Body;Body	0.117036	-0.0536203	0.287693	1.35953	0.176839
cg21008776	chr16	23934961	PRKCB;PRKCB	Body;Body	-0.0871606	-0.214289	0.0399681	-1.35915	0.176958
cg08616516	chr11	88796092	GRM5	5'UTR	-0.252599	-0.621073	0.115874	-1.359	0.177007
cg12092677	chr17	7120534	DLG4;DLG4;DLG4;ACADVL	1stExon;5'UTR;Body;Body	0.343481	-0.157699	0.844661	1.35863	0.177124
cg18924906	chr16	4104310	ADCY9	Body	-0.230727	-0.567503	0.106049	-1.35815	0.177274
cg13280108	chr11	70398751	SHANK2;SHANK2	Body;Body	-0.136736	-0.336342	0.0628695	-1.35801	0.17732
cg17546365	chr19	2540252	GNG7	5'UTR	1.15941	-0.534285	2.85311	1.35705	0.177625
cg02979978	chr3	4737576	ITPR1;ITPR1;ITPR1	Body;Body;Body	-0.0797509	-0.196265	0.0367634	-1.3569	0.177671
cg04254724	chr11	70348182	SHANK2;SHANK2;SHANK2	Body;Body;Body	-0.07036	-0.173159	0.032439	-1.35684	0.17769
cg15594302	chr16	84917978	CRISPLD2	Body	-0.285488	-0.702832	0.131856	-1.35608	0.17793
cg14583825	chr19	54393040	PRKCG	Body	-0.0645802	-0.158988	0.0298281	-1.35607	0.177935
cg05488168	chr19	13400637	CACNA1A;CACNA1A	Body;Body	-0.0857925	-0.211266	0.0396807	-1.35547	0.178124
cg10189856	chr21	31199724	GRIK1;GRIK1	Body;Body	-0.110094	-0.271122	0.0509338	-1.35536	0.178159
cg00409812	chr12	2557267	CACNA1C;CACNA1C;CACNA1C;CACNA1C;CACNA1C;CACNA1C;CACNA1C;CACNA1C;CACNA1C;CACNA1C;CACNA1C;CACNA1C;CACNA1C;CACNA1C;CACNA1C;CACNA1C;CACNA1C;CACNA1C;CACNA1C;CACNA1C;CACNA1C;CACNA1C;CACNA1C	Body;Body;Body;Body;Body;Body;Body;Body;Body;Body;Body;Body;Body;Body;Body;Body;Body;Body;Body;Body;Body;Body;Body	-0.0628188	-0.154772	0.0291341	-1.3543	0.178495
cg05670602	chr14	24804651	ADCY4;ADCY4;ADCY4	TSS1500;TSS1500;TSS1500	0.0977681	-0.0453444	0.240881	1.35429	0.1785
cg15644184	chr16	84853594	CRISPLD2;CRISPLD2	1stExon;5'UTR	0.0949899	-0.0441001	0.23408	1.35386	0.178637
cg02898821	chr4	87374491	MAPK10	TSS1500	-0.0584527	-0.144043	0.0271378	-1.35385	0.178639
cg16449436	chr8	131947008	ADCY8	Body	-0.096874	-0.238744	0.0449963	-1.35365	0.178702
cg17606115	chr3	50266316	GNAI2;GNAI2	5'UTR;Body	-0.102377	-0.252344	0.0475898	-1.35332	0.178809
cg10988261	chr3	7577887	GRM7-AS1;GRM7;GRM7	TSS1500;Body;Body	-0.106581	-0.26271	0.0495471	-1.35329	0.178817
cg12452386	chr15	42302500	PLA2G4E	TSS200	0.0896573	-0.0417129	0.221028	1.35295	0.178927
cg15908975	chr7	126698829	MIR592;GRM8;GRM8;GRM8	TSS1500;Body;Body;Body	-0.17018	-0.419636	0.0792761	-1.3524	0.1791
cg09067029	chr1	186954259	PLA2G4A	Body	-0.08112	-0.200051	0.0378109	-1.35215	0.17918
cg26186507	chr6	34070271	GRM4;GRM4;GRM4;GRM4;GRM4;GRM4	Body;Body;Body;Body;Body;5'UTR	-0.0809211	-0.199569	0.0377269	-1.35205	0.179212
cg15131024	chr11	70338408	SHANK2;SHANK2	Body;Body	-0.157949	-0.389619	0.0737197	-1.35158	0.179363
cg09221924	chr2	25142185	ADCY3	TSS200	0.236286	-0.11034	0.582911	1.35135	0.179435
cg13701180	chr19	2513436	GNG7	3'UTR	-0.11189	-0.276075	0.0522941	-1.35099	0.179551
cg23941295	chr1	37431553	GRIK3	Body	-0.118438	-0.292297	0.0554201	-1.35048	0.179713
cg09871938	chr7	45648859	ADCY1;ADCY1	Body;Body	-0.106445	-0.262808	0.0499171	-1.34954	0.180014
cg07651898	chr17	64531309	PRKCA	Body	-0.101996	-0.251921	0.0479301	-1.34864	0.180302
cg04515132	chr3	53787670	CACNA1D;CACNA1D;CACNA1D	Body;Body;Body	0.119458	-0.0561959	0.295112	1.34819	0.180448
cg15008401	chr4	102267974	PPP3CA;PPP3CA;PPP3CA;PPP3CA;PPP3CA;PPP3CA	1stExon;5'UTR;1stExon;5'UTR;5'UTR;1stExon	0.0549451	-0.0258732	0.135763	1.34776	0.180586
cg17122789	chr18	3586433	DLGAP1;DLGAP1;DLGAP1;DLGAP1;DLGAP1;DLGAP1;DLGAP1;DLGAP1;DLGAP1	Body;Body;Body;Body;Body;Body;Body;Body;Body	-0.132951	-0.328511	0.0626094	-1.34773	0.180594
cg01553699	chr11	120538157	GRIK4;GRIK4;GRIK4	Body;Body;Body	-0.0884716	-0.218614	0.0416711	-1.34765	0.180621
cg21824045	chr15	42342830	PLA2G4E	1stExon	-0.120308	-0.297312	0.0566963	-1.34742	0.180694
cg24295229	chr18	3722551	DLGAP1;DLGAP1;DLGAP1;DLGAP1;DLGAP1;DLGAP1;DLGAP1;DLGAP1;DLGAP1	Body;Body;Body;Body;Body;Body;Body;Body;Body	0.0895037	-0.0421825	0.22119	1.34739	0.180704
cg18882910	chr12	2608364	CACNA1C;CACNA1C;CACNA1C;CACNA1C;CACNA1C;CACNA1C;CACNA1C;CACNA1C;CACNA1C;CACNA1C;CACNA1C;CACNA1C;CACNA1C;CACNA1C;CACNA1C;CACNA1C;CACNA1C;CACNA1C;CACNA1C;CACNA1C;CACNA1C;CACNA1C;CACNA1C	Body;Body;Body;Body;Body;Body;Body;Body;Body;Body;Body;Body;Body;Body;Body;Body;Body;Body;Body;Body;Body;Body;Body	-0.102173	-0.252545	0.048198	-1.34699	0.180832
cg01358541	chr3	179156937	GNB4	5'UTR	0.0823511	-0.0388493	0.203551	1.34697	0.180839
cg22166710	chr1	37319298	GRIK3	Body	-0.0715862	-0.17695	0.0337779	-1.34688	0.180867
cg00335360	chr12	2793097	CACNA1C-AS1;CACNA1C;CACNA1C;CACNA1C;CACNA1C;CACNA1C;CACNA1C;CACNA1C;CACNA1C;CACNA1C;CACNA1C;CACNA1C;CACNA1C;CACNA1C;CACNA1C;CACNA1C;CACNA1C;CACNA1C;CACNA1C;CACNA1C;CACNA1C;CACNA1C;CACNA1C;CACNA1C	Body;Body;Body;Body;Body;Body;Body;Body;Body;Body;Body;Body;Body;Body;Body;Body;Body;Body;Body;Body;Body;Body;Body;Body	-0.0767289	-0.189689	0.0362309	-1.34656	0.180969
cg12602532	chr18	4445094	DLGAP1;DLGAP1	5'UTR;5'UTR	-0.0922376	-0.228104	0.0436289	-1.34582	0.181207
cg20063954	chr2	68452607	PPP3R1	Body	-0.0868326	-0.21484	0.0411751	-1.34474	0.181555
cg04930816	chr16	56303621	GNAO1;GNAO1	Body;Body	-0.0674729	-0.16696	0.0320141	-1.34448	0.181638
cg07524053	chr3	53533158	CACNA1D;CACNA1D;CACNA1D	Body;Body;Body	-0.0829662	-0.205367	0.0394348	-1.34372	0.181885
cg05974269	chr20	57485819	GNAS;GNAS;GNAS;GNAS;GNAS;GNAS;GNAS;GNAS	Body;Body;3'UTR;Body;Body;3'UTR;Body;Body	-0.186229	-0.460982	0.088523	-1.34369	0.181894
cg23441167	chr1	84971866	SPATA1;GNG5	TSS200;5'UTR	0.106247	-0.0505389	0.263033	1.34339	0.181991
cg06709277	chr16	56225900	LOC283856;GNAO1;GNAO1;GNAO1;GNAO1	TSS1500;5'UTR;5'UTR;1stExon;1stExon	0.139901	-0.0665662	0.346367	1.34326	0.182031
cg13463245	chr9	140042657	GRIN1;GRIN1;GRIN1	Body;Body;Body	0.113992	-0.0543426	0.282327	1.34243	0.182299
cg26584734	chr12	2322914	CACNA1C;CACNA1C;CACNA1C;CACNA1C;CACNA1C;CACNA1C;CACNA1C;CACNA1C;CACNA1C;CACNA1C;CACNA1C;CACNA1C;CACNA1C;CACNA1C;CACNA1C;CACNA1C;CACNA1C;CACNA1C;CACNA1C;CACNA1C;CACNA1C;CACNA1C;CACNA1C	Body;Body;Body;Body;Body;Body;Body;Body;Body;Body;Body;Body;Body;Body;Body;Body;Body;Body;Body;Body;Body;Body;Body	-0.0915996	-0.226922	0.0437226	-1.34189	0.182475
cg04929165	chr1	186807235	PLA2G4A	5'UTR	-0.0975379	-0.241651	0.0465749	-1.34172	0.182529
cg10392209	chr5	78694361	HOMER1;HOMER1;HOMER1	Body;Body;Body	-0.109417	-0.271211	0.0523766	-1.34065	0.182875
cg07673535	chr19	13344743	CACNA1A;CACNA1A;CACNA1A;CACNA1A;CACNA1A	Body;Body;Body;Body;Body	-0.0753412	-0.186791	0.0361091	-1.34012	0.183048
cg23963841	chr16	10266946	GRIN2A;GRIN2A;GRIN2A	Body;Body;Body	-0.0777896	-0.192871	0.0372919	-1.34001	0.183083
cg19509125	chr4	87343777	MAPK10	5'UTR	-0.0819805	-0.203263	0.0393016	-1.34	0.183086
cg06068039	chr6	34031208	GRM4	Body	-0.0881444	-0.218564	0.0422751	-1.33981	0.183147
cg21585414	chr21	31121163	GRIK1-AS1;GRIK1-AS1;GRIK1;GRIK1	ExonBnd;Body;Body;Body	-0.0776015	-0.192455	0.0372524	-1.33942	0.183275
cg09134876	chr1	53600889	SLC1A7	Body	-0.47967	-1.18983	0.230488	-1.339	0.183412
cg02346062	chr6	24491168	GPLD1;GPLD1	TSS1500;TSS1500	-0.0756007	-0.187537	0.0363354	-1.3389	0.183444
cg13228862	chr18	3729405	DLGAP1;DLGAP1	Body;Body	-0.142155	-0.352641	0.0683298	-1.33886	0.183458
cg03861217	chr2	155652401	KCNJ3	Body	-0.091186	-0.226237	0.0438645	-1.33852	0.183568
cg26626089	chr19	54385865	PRKCG	1stExon	0.104686	-0.0503751	0.259747	1.33838	0.183614
cg08111661	chr12	2223540	CACNA1C;CACNA1C;CACNA1C;CACNA1C;CACNA1C;CACNA1C;CACNA1C;CACNA1C;CACNA1C;CACNA1C;CACNA1C;CACNA1C;CACNA1C;CACNA1C;CACNA1C;CACNA1C;CACNA1C;CACNA1C;CACNA1C;CACNA1C;CACNA1C;CACNA1C;CACNA1C	Body;Body;Body;Body;Body;Body;Body;Body;Body;Body;Body;Body;Body;Body;Body;Body;Body;Body;Body;Body;Body;Body;Body	-0.0836017	-0.207503	0.0403	-1.33761	0.183862
cg22880405	chr6	33588455	ITPR3	TSS1500	-0.316399	-0.78559	0.152792	-1.33683	0.184114
cg09390512	chr9	104355491	PPP3R2;PPP3R2;GRIN3A	3'UTR;1stExon;Body	-0.106628	-0.264752	0.0514966	-1.33679	0.184129
cg09390512.1	chr9	104355491	PPP3R2;PPP3R2;GRIN3A	3'UTR;1stExon;Body	-0.106628	-0.264752	0.0514966	-1.33679	0.184129
cg05957477	chr20	8228450	PLCB1;PLCB1	Body;Body	-0.0562759	-0.139738	0.0271859	-1.33668	0.184166
cg07629549	chr15	40582931	PLCB2;PLCB2;PLCB2	Body;Body;Body	-0.127626	-0.316968	0.0617169	-1.33623	0.184311
cg22010938	chr12	13745724	GRIN2B	Body	-0.113593	-0.282143	0.0549568	-1.33603	0.184377
cg20715780	chr1	186814701	PLA2G4A	5'UTR	-0.0685994	-0.170407	0.0332083	-1.33577	0.184461
cg08288223	chr11	70563131	SHANK2	Body	0.109577	-0.0531472	0.2723	1.33493	0.184735
cg13907146	chr3	50243565	SLC38A3	5'UTR	0.114516	-0.0556611	0.284693	1.334	0.185038
cg00369202	chr6	33989844	GRM4	3'UTR	0.111093	-0.054046	0.276232	1.33361	0.185166
cg16783478	chr16	9943657	GRIN2A;GRIN2A;GRIN2A	Body;Body;Body	-0.173555	-0.431571	0.0844605	-1.33347	0.185212
cg17781668	chr20	9334016	PLCB4;PLCB4;PLCB4	Body;Body;Body	-0.0961665	-0.239171	0.0468375	-1.33311	0.185328
cg17031357	chr5	78760281	HOMER1;HOMER1;HOMER1	Body;Body;Body	-0.116754	-0.290454	0.0569463	-1.33249	0.185533
cg11745208	chr19	17628522	PGLS;PGLS	ExonBnd;Body	-0.0999998	-0.248792	0.0487929	-1.33232	0.185587
cg09466214	chr6	34068597	GRM4;GRM4;GRM4;GRM4;GRM4;GRM4	Body;Body;Body;Body;Body;5'UTR	-0.0791208	-0.196858	0.0386164	-1.3322	0.185628
cg22148389	chr3	6907277	GRM7;GRM7	Body;Body	-0.115045	-0.286264	0.0561749	-1.332	0.185692
cg09961445	chr7	126214596	GRM8;GRM8;GRM8	Body;Body;Body	-0.094526	-0.2353	0.0462481	-1.33113	0.185978
cg05926269	chr20	57463906	GNAS;GNAS;GNAS;GNAS	3'UTR;3'UTR;TSS1500;Body	0.173863	-0.0850776	0.432804	1.33106	0.185999
cg06249288	chr3	4622488	ITPR1;ITPR1;ITPR1	Body;Body;Body	-0.0746912	-0.185945	0.0365623	-1.33091	0.186051
cg01833890	chr12	2564063	CACNA1C;CACNA1C;CACNA1C;CACNA1C;CACNA1C;CACNA1C;CACNA1C;CACNA1C;CACNA1C;CACNA1C;CACNA1C;CACNA1C;CACNA1C;CACNA1C;CACNA1C;CACNA1C;CACNA1C;CACNA1C;CACNA1C;CACNA1C;CACNA1C;CACNA1C;CACNA1C	Body;Body;Body;Body;Body;Body;Body;Body;Body;Body;Body;Body;Body;Body;Body;Body;Body;Body;Body;Body;Body;Body;Body	0.0573095	-0.0281513	0.14277	1.32939	0.18655
cg02501929	chr2	25065495	ADCY3	Body	-0.115591	-0.287973	0.0567897	-1.32931	0.186574
cg16845741	chr3	53810232	CACNA1D;CACNA1D;CACNA1D	Body;Body;Body	-0.0900814	-0.224439	0.0442763	-1.32912	0.186637
cg08400488	chr11	70799223	SHANK2	Body	-0.0896801	-0.223454	0.0440936	-1.32898	0.186685
cg24977997	chr1	68642083	GNG12-AS1;WLS;WLS;WLS	Body;Body;Body;Body	-0.146308	-0.364644	0.0720289	-1.32841	0.186871
cg01728682	chr2	25057480	ADCY3	Body	-0.134158	-0.334424	0.0661075	-1.32801	0.187002
cg03412547	chr16	4057728	ADCY9	Body	-0.0940291	-0.234393	0.0463347	-1.328	0.187006
cg26421343	chr3	53827129	CACNA1D;CACNA1D;CACNA1D	Body;Body;Body	-0.0715183	-0.178281	0.0352442	-1.32798	0.187014
cg11155924	chr11	70449258	SHANK2;SHANK2	Body;Body	0.100593	-0.0495807	0.250767	1.3279	0.187039
cg06196161	chr1	1822066	GNB1	5'UTR	-0.183625	-0.457926	0.0906773	-1.32707	0.187313
cg16167013	chr1	53552934	SLC1A7	3'UTR	-0.0995139	-0.248237	0.0492089	-1.32647	0.18751
cg01871907	chr19	2703055	GNG7	TSS1500	0.145827	-0.0722965	0.36395	1.32534	0.187884
cg17247899	chr12	26920082	ITPR2	Body	-0.0982786	-0.24532	0.0487631	-1.32498	0.188002
cg25961618	chr11	35360531	SLC1A2	Body	-0.0981328	-0.244991	0.0487254	-1.32467	0.188105
cg07048414	chr18	3795107	DLGAP1;DLGAP1;DLGAP1;DLGAP1;DLGAP1;DLGAP1;DLGAP1;DLGAP1;DLGAP1	Body;Body;Body;Body;Body;Body;Body;Body;Body	0.0778989	-0.038826	0.194624	1.323	0.188658
cg10623198	chr12	6949114	GNB3	TSS1500	-0.0670664	-0.167666	0.0335335	-1.3216	0.189123
cg03104820	chr20	8435207	PLCB1;PLCB1	Body;Body	-0.053315	-0.133289	0.0266589	-1.32158	0.18913
cg06595510	chr3	123080228	ADCY5;ADCY5	Body;Body	-0.137011	-0.342548	0.0685252	-1.32148	0.189164
cg21011133	chr2	25142198	ADCY3	TSS200	-0.144471	-0.361201	0.0722595	-1.32146	0.189171
cg13890558	chr1	37417183	GRIK3	Body	-0.140688	-0.351744	0.070368	-1.32145	0.189172
cg00984177	chr17	64663421	PRKCA	Body	-0.0968078	-0.242049	0.0484338	-1.32133	0.189212
cg22371972	chr11	22364961	SLC17A6	Body	-0.245927	-0.615598	0.123743	-1.31882	0.190049
cg13578726	chr11	120740592	GRIK4;GRIK4;GRIK4	Body;Body;Body	-0.100105	-0.250587	0.0503776	-1.31875	0.190072
cg23535804	chr20	8312668	PLCB1;PLCB1	Body;Body	-0.104619	-0.262003	0.0527654	-1.31777	0.190397
cg14988748	chr11	120742566	GRIK4;GRIK4;GRIK4	Body;Body;Body	-0.107995	-0.270476	0.054485	-1.31764	0.190442
cg21264131	chr17	72857053	GRIN2C	TSS1500	0.100729	-0.0508632	0.252321	1.31725	0.19057
cg10544026	chr3	53829973	CACNA1D;CACNA1D;CACNA1D	Body;Body;Body	-0.119203	-0.298626	0.0602203	-1.31704	0.19064
cg10721961	chr11	120519869	GRIK4;GRIK4;GRIK4	5'UTR;5'UTR;5'UTR	-0.0859744	-0.215393	0.0434444	-1.31693	0.190677
cg26678852	chr1	68297929	GNG12	5'UTR	-0.215564	-0.540064	0.108936	-1.3169	0.190688
cg20650194	chr1	235752331	MIR5096;GNG4;GNG4;GNG4	Body;5'UTR;5'UTR;5'UTR	0.0813291	-0.0411003	0.203759	1.3169	0.190688
cg07982896	chr19	13365938	CACNA1A;CACNA1A	Body;Body	-0.178134	-0.446393	0.0901238	-1.3164	0.190856
cg04244254	chr6	34123807	GRM4	TSS1500	-0.10337	-0.259071	0.0523319	-1.31611	0.190952
cg24065478	chr6	146474298	GRM1;GRM1;GRM1;GRM1	Body;Body;Body;Body	-0.0993292	-0.248997	0.0503385	-1.31565	0.191106
cg13574337	chr16	4016720	ADCY9	Body	-0.0870268	-0.218161	0.0441069	-1.31562	0.191116
cg02839565	chr12	2799281	CACNA1C-AS1;CACNA1C;CACNA1C;CACNA1C;CACNA1C;CACNA1C;CACNA1C;CACNA1C;CACNA1C;CACNA1C;CACNA1C;CACNA1C;CACNA1C;CACNA1C;CACNA1C;CACNA1C;CACNA1C;CACNA1C;CACNA1C;CACNA1C;CACNA1C;CACNA1C;CACNA1C;CACNA1C	Body;Body;Body;Body;Body;Body;Body;Body;Body;Body;Body;Body;Body;Body;Body;Body;Body;Body;Body;Body;Body;Body;Body;Body	-0.0826829	-0.207299	0.0419331	-1.31533	0.191214
cg22759220	chr3	53830105	CACNA1D;CACNA1D;CACNA1D	Body;Body;Body	-0.07836	-0.196469	0.0397487	-1.31524	0.191244
cg09292319	chr1	1725163	GNB1;GNB1;GNB1	Body;Body;Body	0.0766331	-0.0390033	0.192269	1.31375	0.191742
cg21295221	chr7	86416062	GRM3	Body	-0.116995	-0.293542	0.0595524	-1.3137	0.191758
cg25419928	chr6	33656793	ITPR3	Body	-0.0903608	-0.226733	0.0460116	-1.31355	0.191811
cg22881976	chr19	51218800	SHANK1	Body	0.154236	-0.0785516	0.387024	1.31346	0.191839
cg03011594	chr16	56370697	GNAO1;GNAO1	Body;Body	-0.141899	-0.356107	0.0723097	-1.31321	0.191924
cg25947253	chr20	9288423	PLCB4;PLCB4;PLCB4	TSS200;5'UTR;5'UTR	-0.0992289	-0.249052	0.0505939	-1.31296	0.192007
cg21838377	chr21	31132586	GRIK1-AS1;GRIK1;GRIK1	Body;Body;Body	-0.0996356	-0.250074	0.0508028	-1.31295	0.192012
cg04837533	chr12	26986864	ITPR2	TSS1500	0.112491	-0.0573916	0.282375	1.31269	0.192099
cg00406461	chr17	64777246	PRKCA	Body	-0.102598	-0.25755	0.0523554	-1.31259	0.192132
cg19172898	chr11	70693404	SHANK2	Body	-0.0957889	-0.240564	0.0489863	-1.31164	0.192453
cg18708900	chr4	87037799	MAPK10;MAPK10;MAPK10	Body;Body;Body	-0.265086	-0.666002	0.13583	-1.31077	0.192746
cg06268701	chr1	110091083	GNAI3	TSS200	-0.210698	-0.529359	0.107964	-1.31075	0.192749
cg06077359	chr9	114393671	DNAJC25;DNAJC25-GNG10;DNAJC25;DNAJC25-GNG10;DNAJC25	5'UTR;5'UTR;1stExon;1stExon;Body	0.234925	-0.12039	0.59024	1.31071	0.192763
cg15464481	chr3	123151962	ADCY5	Body	0.144706	-0.0742589	0.363671	1.3101	0.19297
cg09066361	chr7	126890254	GRM8	5'UTR	-0.169225	-0.425338	0.086888	-1.30986	0.193051
cg02011392	chr6	101847541	GRIK2;GRIK2;GRIK2	Body;Body;Body	0.187003	-0.0961018	0.470109	1.30946	0.193184
cg14145908	chr12	2162506	CACNA1C;CACNA1C;CACNA1C;CACNA1C;CACNA1C;CACNA1C;CACNA1C;CACNA1C;CACNA1C;CACNA1C;CACNA1C;CACNA1C;CACNA1C;CACNA1C;CACNA1C;CACNA1C;CACNA1C;CACNA1C;CACNA1C;CACNA1C;CACNA1C;CACNA1C;CACNA1C;CACNA1C;CACNA1C;CACNA1C;CACNA1C;CACNA1C;CACNA1C;CACNA1C;CACNA1C;CACNA1C;CACNA1C;CACNA1C;CACNA1C;CACNA1C;CACNA1C;CACNA1C;CACNA1C;CACNA1C;CACNA1C;CACNA1C;CACNA1C;CACNA1C;CACNA1C;CACNA1C	5'UTR;5'UTR;5'UTR;5'UTR;5'UTR;5'UTR;5'UTR;5'UTR;5'UTR;5'UTR;5'UTR;5'UTR;5'UTR;5'UTR;5'UTR;5'UTR;5'UTR;5'UTR;5'UTR;5'UTR;1stExon;1stExon;1stExon;1stExon;1stExon;1stExon;1stExon;1stExon;1stExon;1stExon;1stExon;1stExon;1stExon;1stExon;1stExon;1stExon;1stExon;1stExon;1stExon;1stExon;5'UTR;5'UTR;5'UTR;1stExon;1stExon;1stExon	-0.225852	-0.56782	0.116116	-1.30928	0.193248
cg05892483	chr6	101852882	GRIK2;GRIK2;GRIK2	Body;Body;Body	0.146293	-0.0752557	0.367842	1.30902	0.193334
cg11768925	chr1	84609128	PRKACB;PRKACB;PRKACB;PRKACB	TSS1500;TSS1500;Body;Body	-0.0584541	-0.146991	0.0300827	-1.30883	0.193398
cg01084963	chr9	140038440	GRIN1;GRIN1;GRIN1	Body;Body;Body	-0.11208	-0.281872	0.0577108	-1.3086	0.193477
cg00269140	chr7	86389542	GRM3	5'UTR	0.0996662	-0.0513189	0.250651	1.3086	0.193477
cg27073113	chr16	56228744	DKFZP434H168;GNAO1;GNAO1	TSS1500;Body;Body	0.103827	-0.0535026	0.261157	1.30825	0.193593
cg16514642	chr20	8194986	PLCB1;PLCB1	Body;Body	0.0653522	-0.0336953	0.1644	1.308	0.193678
cg27393597	chr7	126105476	GRM8;GRM8;GRM8	Body;Body;Body	-0.135374	-0.340616	0.0698679	-1.30756	0.193828
cg18128115	chr16	24021753	PRKCB;PRKCB	Body;Body	0.106658	-0.0551021	0.268419	1.30712	0.193977
cg05287944	chr1	84639778	PRKACB;PRKACB;PRKACB;PRKACB;PRKACB;PRKACB;PRKACB;PRKACB;PRKACB;PRKACB;PRKACB	Body;Body;Body;Body;Body;Body;Body;Body;Body;Body;Body	-0.085605	-0.215442	0.0442316	-1.30705	0.193998
cg20943121	chr16	10276685	GRIN2A;GRIN2A;GRIN2A	TSS1500;TSS1500;TSS200	0.111041	-0.0574102	0.279493	1.30678	0.194093
cg20984065	chr3	51745321	GRM2;GRM2	5'UTR;Body	-0.0731957	-0.184253	0.037862	-1.30656	0.194167
cg12664560	chr15	83621517	HOMER2;HOMER2;HOMER2;HOMER2	TSS200;TSS200;TSS200;TSS200	0.200709	-0.103899	0.505317	1.30622	0.194279
cg01255513	chr19	13365923	CACNA1A;CACNA1A	Body;Body	-0.107593	-0.270886	0.0557006	-1.30619	0.194291
cg07959068	chr16	24057138	PRKCB;PRKCB	Body;Body	-0.0989256	-0.249094	0.0512431	-1.30593	0.194378
cg26875958	chr6	146751590	GRM1;GRM1	3'UTR;Body	-0.0934721	-0.235368	0.048424	-1.30588	0.194396
cg07008989	chr11	70463673	SHANK2;SHANK2;SHANK2	Body;Body;Body	-0.111625	-0.281093	0.0578436	-1.30576	0.194437
cg01360067	chr10	75256027	PPP3CB;PPP3CB;PPP3CB	TSS1500;TSS1500;TSS1500	-0.189488	-0.477202	0.0982263	-1.30561	0.19449
cg14708401	chr3	4715031	ITPR1;ITPR1;ITPR1	Body;Body;Body	0.159891	-0.0829831	0.402766	1.30507	0.19467
cg07824914	chr20	57465815	GNAS;GNAS;GNAS;GNAS;GNAS;GNAS;GNAS;GNAS	3'UTR;TSS1500;TSS1500;Body;TSS1500;3'UTR;TSS1500;Body	-0.103478	-0.260718	0.0537621	-1.3046	0.194831
cg04925085	chr11	120827591	GRIK4	Body	0.200439	-0.104272	0.50515	1.30402	0.195026
cg13234082	chr19	42504694	GRIK5	Body	-0.0875026	-0.220532	0.0455264	-1.30397	0.195046
cg23501962	chr11	35440252	SLC1A2	Body	-0.0804489	-0.202758	0.0418598	-1.30393	0.195058
cg08227615	chr15	52429715	GNB5;GNB5	Body;Body	-0.0557344	-0.140491	0.0290221	-1.30359	0.195172
cg06328100	chr6	33638806	ITPR3	Body	0.120286	-0.0627725	0.303344	1.30262	0.195505
cg03437186	chr7	45614848	ADCY1	Body	0.0930026	-0.048543	0.234548	1.30254	0.195531
cg12072529	chr11	70644532	SHANK2	Body	-0.0784438	-0.197854	0.0409666	-1.30229	0.195615
cg15591578	chr19	51219167	SHANK1	Body	-0.0961383	-0.242488	0.0502114	-1.30226	0.195627
cg18545483	chr11	70618224	SHANK2	Body	-0.0926434	-0.233684	0.048397	-1.30216	0.195662
cg09375092	chr12	26576047	ITPR2	Body	-0.142158	-0.358643	0.0743257	-1.30178	0.195789
cg20896124	chr7	126299385	GRM8;GRM8;GRM8	Body;Body;Body	0.0704006	-0.0368315	0.177633	1.3015	0.195886
cg25452407	chr3	4868088	ITPR1;ITPR1;ITPR1	Body;Body;Body	-0.0994547	-0.250955	0.0520458	-1.30138	0.195927
cg16288284	chr11	70552108	SHANK2	Body	-0.100733	-0.254205	0.0527395	-1.30117	0.195999
cg06163629	chr20	57414884	GNASAS;GNAS;GNAS	Body;1stExon;5'UTR	0.14139	-0.0741219	0.356902	1.30059	0.196197
cg09320113	chr1	186799481	PLA2G4A	5'UTR	0.0604159	-0.0318023	0.152634	1.29875	0.196823
cg19099281	chr15	83621006	HOMER2;HOMER2;HOMER2;HOMER2	Body;Body;Body;Body	0.0844283	-0.0444497	0.213306	1.29868	0.196849
cg05907538	chr11	120501116	GRIK4;GRIK4;GRIK4	5'UTR;5'UTR;5'UTR	-0.0656845	-0.165961	0.0345917	-1.29854	0.196894
cg24384034	chr11	70858463	SHANK2	5'UTR	-0.102172	-0.258157	0.0538123	-1.29851	0.196908
cg21282015	chr16	23914670	PRKCB;PRKCB	Body;Body	-0.0598982	-0.15136	0.031564	-1.29827	0.196989
cg12328509	chr16	56385582	GNAO1	Body	-0.0947001	-0.239361	0.0499607	-1.29775	0.197166
cg20697297	chr11	120644804	GRIK4;GRIK4;GRIK4	Body;Body;Body	-0.0932457	-0.235791	0.0493	-1.29678	0.197498
cg16899036	chr19	19052705	HOMER3	TSS1500	-0.0652069	-0.164899	0.0344855	-1.29665	0.197543
cg18132279	chr1	186946594	PLA2G4A	Body	-0.10893	-0.275521	0.0576617	-1.29624	0.197684
cg00254338	chr12	26726020	ITPR2	Body	-0.110768	-0.280177	0.0586415	-1.29619	0.197702
cg23849443	chr20	8230364	PLCB1;PLCB1	Body;Body	-0.103067	-0.260882	0.0547479	-1.29468	0.198219
cg15294693	chr6	34072200	GRM4;GRM4;GRM4;GRM4;GRM4;GRM4	5'UTR;Body;Body;Body;Body;5'UTR	-0.0755268	-0.191196	0.040142	-1.29442	0.198308
cg05111420	chr18	3538691	DLGAP1;DLGAP1;DLGAP1;DLGAP1;DLGAP1;DLGAP1;DLGAP1;DLGAP1;DLGAP1	Body;Body;Body;Body;Body;Body;Body;Body;Body	-0.0778286	-0.19703	0.0413732	-1.29434	0.198337
cg01716959	chr11	70515714	SHANK2	Body	-0.070536	-0.178569	0.0374966	-1.29434	0.198337
cg14761552	chr2	191745402	GLS;GLS	TSS200;TSS200	0.195052	-0.103877	0.493981	1.29353	0.198617
cg12110361	chr9	104497916	GRIN3A	Body	-0.116435	-0.294912	0.0620429	-1.29327	0.198704
cg17913177	chr11	120749884	GRIK4;GRIK4;GRIK4	Body;Body;Body	-0.1224	-0.31007	0.0652712	-1.29293	0.198822
cg18361915	chr6	36035212	MAPK14;MAPK14;MAPK14;MAPK14	Body;Body;Body;Body	-0.0732863	-0.185658	0.0390853	-1.29288	0.19884
cg10045571	chr15	42360741	PLA2G4D	3'UTR	-0.0599677	-0.151947	0.0320115	-1.29247	0.198982
cg00447817	chr11	70484490	SHANK2;SHANK2	Body;Body	-0.139344	-0.353113	0.0744254	-1.29221	0.199069
cg09293347	chr5	36635976	SLC1A3;SLC1A3;SLC1A3;SLC1A3	Body;Body;Body;Body	-0.0836839	-0.212076	0.0447077	-1.2921	0.199107
cg24699271	chr3	4638584	ITPR1;ITPR1;ITPR1	Body;Body;Body	-0.0758149	-0.192224	0.0405942	-1.2911	0.199454
cg11914659	chr5	180670379	GNB2L1;SNORD96A;SNORD95	Body;TSS1500;TSS200	-0.187056	-0.474322	0.100211	-1.29086	0.199538
cg04147909	chr1	37324797	GRIK3	Body	-0.101771	-0.258066	0.0545246	-1.29083	0.199547
cg00140112	chr18	3879595	DLGAP1	1stExon	-0.126653	-0.321274	0.0679684	-1.29008	0.199806
cg17510725	chr1	84628924	PRKACB;PRKACB;PRKACB;PRKACB;PRKACB;PRKACB;PRKACB;PRKACB;PRKACB;PRKACB;PRKACB	TSS1500;TSS1500;TSS1500;TSS1500;TSS1500;TSS1500;TSS1500;Body;Body;Body;Body	-0.0953897	-0.242006	0.0512268	-1.28976	0.199915
cg25534294	chr2	155554931	KCNJ3	TSS200	0.200687	-0.107783	0.509158	1.28973	0.199928
cg03061441	chr11	120403632	GRIK4	5'UTR	-0.0790665	-0.20061	0.0424774	-1.28959	0.199976
cg24935571	chr2	155564803	KCNJ3;KCNJ3;KCNJ3	Body;Body;Body	-0.0995492	-0.252608	0.0535093	-1.28935	0.200058
cg21823406	chr19	15090738	SLC1A6;SLC1A6;SLC1A6	TSS200;TSS200;Body	0.12129	-0.0652145	0.307794	1.28922	0.200104
cg02914800	chr7	93549968	GNG11	TSS1500	-0.119138	-0.302351	0.0640754	-1.28909	0.200148
[truncated: 5,348 more rows]
