# Supplementary material for: Differential Epigenetic Regulation of Glutamatergic Synapse Pathway in Adults With Prenatal Exposure to Famine
Source: Eur J Neurosci. 2025 Jul 9;62(1):e70195. doi: 10.1111/ejn.70195 (PMC12240727; doi:10.1111/ejn.70195)
Supplement: Supplementary file 4 — Table S4. Supporting Information [file EJN-62-0-s001.xlsx]

## Sheet: Table_S4 male differential DNAm
CpGs	chr	pos	UCSC_RefGene_Name	UCSC_RefGene_Group	logFC	CI.L	CI.R	t	P.Value
cg11758280	chr20	9153867	PLCB4	5'UTR	0.495085	0.25321	0.736961	4.08348	0.000117831
cg09329346	chr19	2534739	GNG7	5'UTR	-0.525841	-0.7971	-0.254582	-3.86733	0.00024644
cg07592190	chr11	105785765	GRIA4;GRIA4	Body;Body	-0.310774	-0.475146	-0.146402	-3.77188	0.000339009
cg04735468	chr16	56389025	GNAO1	3'UTR	-0.390874	-0.606062	-0.175685	-3.62376	0.000551213
cg02327001	chr4	101972762	PPP3CA;PPP3CA;PPP3CA	Body;Body;Body	-0.307321	-0.477227	-0.137415	-3.60849	0.000579176
cg22546818	chr19	17626408	PGLS	Body	0.299621	0.128045	0.471198	3.48383	0.000863576
cg14691364	chr7	126165242	GRM8;GRM8;GRM8	Body;Body;Body	-0.314325	-0.497517	-0.131133	-3.42306	0.00104614
cg05242561	chr15	83522137	HOMER2;HOMER2	Body;Body	0.370115	0.150646	0.589584	3.36439	0.00125654
cg22518785	chr1	167884082	ADCY10;ADCY10;ADCY10	TSS1500;TSS1500;TSS1500	-0.433941	-0.692166	-0.175717	-3.35255	0.00130359
cg06185738	chr11	22359868	SLC17A6;SLC17A6	5'UTR;1stExon	-0.492517	-0.791487	-0.193548	-3.28653	0.00159785
cg26531995	chr5	78810173	HOMER1	TSS1500	0.348917	0.13536	0.562474	3.25949	0.00173554
cg09020716	chr16	84882771	CRISPLD2	Body	-0.408995	-0.663147	-0.154843	-3.21045	0.0020141
cg17467003	chr2	191790593	GLS;GLS	Body;Body	-0.400673	-0.649936	-0.151409	-3.20681	0.0020364
cg21797718	chr6	34024416	GRM4	Body	-0.52895	-0.86014	-0.19776	-3.18625	0.00216659
cg23274691	chr18	3580333	DLGAP1;DLGAP1;DLGAP1;DLGAP1;DLGAP1;DLGAP1;DLGAP1;DLGAP1;DLGAP1	Body;Body;Body;Body;Body;Body;Body;Body;Body	-0.314988	-0.512281	-0.117695	-3.18511	0.00217398
cg10439113	chr11	22360177	SLC17A6	Body	-0.344753	-0.561152	-0.128354	-3.17829	0.00221899
cg06696564	chr3	123051183	ADCY5;ADCY5	Body;Body	-0.511858	-0.833532	-0.190183	-3.1745	0.00224443
cg04779428	chr20	57463355	GNAS;GNAS;GNAS;GNAS	3'UTR;3'UTR;TSS1500;Body	-0.282049	-0.460058	-0.104041	-3.16101	0.002337
cg00991400	chr7	126883137	GRM8;GRM8;GRM8	1stExon;Body;Body	-0.429579	-0.702777	-0.15638	-3.13694	0.00251117
cg17064838	chr3	50242116	SLC38A3	TSS1500	-0.325855	-0.538164	-0.113546	-3.06195	0.00313475
cg03476673	chr16	84870203	CRISPLD2	5'UTR	-0.310491	-0.51511	-0.105873	-3.02724	0.00346975
cg00036258	chr16	4029218	ADCY9	Body	-0.289654	-0.483696	-0.0956107	-2.97799	0.00400252
cg07287255	chr16	56374688	GNAO1;GNAO1	Body;Body	-0.289999	-0.484734	-0.0952641	-2.97095	0.00408464
cg07078950	chr19	48940241	GRIN2D	Body	-0.236182	-0.394951	-0.0774129	-2.96772	0.00412277
cg10213756	chr4	102193235	PPP3CA;PPP3CA;PPP3CA	Body;Body;Body	-0.302716	-0.507952	-0.0974813	-2.94257	0.00443158
cg18879627	chr1	53580067	SLC1A7;SLC1A7;SLC1A7;SLC1A7;SLC1A7	Body;Body;Body;Body;Body	-0.314001	-0.528493	-0.099509	-2.92053	0.00471957
cg17762073	chr6	34024220	GRM4	Body	-0.405114	-0.682529	-0.127699	-2.91333	0.00481741
cg09934565	chr3	4655969	ITPR1;ITPR1;ITPR1	Body;Body;Body	-0.22071	-0.372588	-0.0688323	-2.89914	0.00501556
cg06420150	chr19	13603056	CACNA1A;CACNA1A;CACNA1A;CACNA1A;CACNA1A	Body;Body;Body;Body;Body	-0.391744	-0.664812	-0.118675	-2.86202	0.00557043
cg23800248	chr6	101877838	GRIK2;GRIK2;GRIK2	Body;Body;Body	-0.343688	-0.583424	-0.103951	-2.86004	0.00560151
cg11464074	chr7	126417126	GRM8;GRM8;GRM8	Body;Body;Body	-0.27992	-0.477092	-0.0827476	-2.83224	0.00605576
cg03210680	chr21	31132600	GRIK1-AS1;GRIK1;GRIK1	Body;Body;Body	-0.378992	-0.647184	-0.110801	-2.81921	0.00628012
cg15391100	chr16	4065397	ADCY9	Body	-0.230089	-0.394516	-0.0656626	-2.79168	0.00677951
cg03882437	chr9	140051729	GRIN1;GRIN1;GRIN1	Body;Body;Body	-0.27608	-0.473617	-0.0785426	-2.78822	0.00684474
cg08450380	chr4	102268617	FLJ20021;PPP3CA;PPP3CA;PPP3CA;PPP3CA;PPP3CA;PPP3CA	TSS1500;1stExon;1stExon;1stExon;5'UTR;5'UTR;5'UTR	-0.513359	-0.883188	-0.143529	-2.76925	0.00721321
cg14168851	chr18	3602111	DLGAP1;DLGAP1;DLGAP1;DLGAP1;DLGAP1;DLGAP1;DLGAP1;DLGAP1;DLGAP1	Body;Body;Body;Body;Body;Body;Body;Body;Body	-0.236454	-0.407978	-0.0649306	-2.75021	0.00760108
cg23562538	chr8	144798877	MAPK15	Body	-0.320241	-0.554253	-0.0862299	-2.73012	0.00803077
cg18754118	chr19	2588376	GNG7	5'UTR	-0.275272	-0.476633	-0.0739097	-2.72726	0.00809388
cg20151098	chr6	33995991	GRM4	Body	-0.407565	-0.70786	-0.10727	-2.70764	0.00853817
cg09481370	chr15	83605946	HOMER2;HOMER2	Body;Body	0.191999	0.0497507	0.334246	2.69274	0.00889038
cg01542384	chr3	50284305	GNAI2;GNAI2	TSS200;Body	0.164638	0.0426521	0.286624	2.69254	0.00889514
cg09372808	chr1	167791030	ADCY10;ADCY10	Body;Body	-0.318798	-0.555136	-0.0824598	-2.69106	0.00893084
cg20979061	chr19	49939949	SLC17A7	Body	-0.227199	-0.395889	-0.0585092	-2.68695	0.00903077
cg20817752	chr11	64030025	PLCB3	Body	-0.463623	-0.808754	-0.118492	-2.67993	0.0092037
cg14766208	chr17	64651067	PRKCA	Body	-0.254428	-0.444724	-0.0641327	-2.66734	0.00952141
cg12835868	chr3	4841394	ITPR1;ITPR1;ITPR1	Body;Body;Body	-0.24652	-0.431044	-0.0619961	-2.66527	0.00957458
cg10372668	chr20	8516552	PLCB1;PLCB1	Body;Body	-0.311734	-0.546608	-0.0768605	-2.64784	0.0100333
cg12651154	chr12	26820570	ITPR2	Body	-0.383166	-0.672076	-0.0942557	-2.64585	0.0100869
cg21580460	chr1	235764984	MIR5096;GNG4;GNG4;GNG4	Body;5'UTR;5'UTR;5'UTR	0.303603	0.0745377	0.532668	2.64417	0.0101326
cg15513941	chr9	114423675	GNG10;GNG10;DNAJC25-GNG10	TSS200;TSS200;Body	0.366359	0.08985	0.642869	2.64326	0.0101573
cg12333489	chr12	26834506	ITPR2	Body	-0.289903	-0.508861	-0.070946	-2.64141	0.0102076
cg10379479	chr3	123094052	ADCY5;ADCY5	Body;Body	-0.295938	-0.519866	-0.0720103	-2.63654	0.0103413
cg07894331	chr22	22121119	MAPK1	3'UTR	-0.224492	-0.395254	-0.0537294	-2.62271	0.01073
cg05624711	chr2	191815399	GLS	Body	-0.246083	-0.434099	-0.0580666	-2.61113	0.0110656
cg14533651	chr12	13715927	GRIN2B	Body	-0.24252	-0.428129	-0.0569111	-2.6067	0.0111965
cg18497291	chr19	48911688	GRIN2D	Body	0.215299	0.0503473	0.38025	2.60392	0.0112793
cg06376233	chr6	33595160	ITPR3	Body	-0.270292	-0.477535	-0.063049	-2.60193	0.0113389
cg14397813	chr9	80522508	GNAQ	Body	-0.232237	-0.410507	-0.0539665	-2.59893	0.0114295
cg07843390	chr19	2541015	GNG7	5'UTR	-0.247528	-0.437694	-0.0573625	-2.59678	0.0114947
cg19284621	chr1	68280023	GNG12	5'UTR	-0.203333	-0.359939	-0.046728	-2.59026	0.0116943
cg07048414	chr18	3795107	DLGAP1;DLGAP1;DLGAP1;DLGAP1;DLGAP1;DLGAP1;DLGAP1;DLGAP1;DLGAP1	Body;Body;Body;Body;Body;Body;Body;Body;Body	0.223563	0.0513224	0.395803	2.58944	0.0117197
cg27602828	chr18	3845348	DLGAP1;DLGAP1	TSS200;Body	-0.299719	-0.530763	-0.0686743	-2.58798	0.0117652
cg02530776	chr17	64322718	PRKCA	Body	-0.208947	-0.370336	-0.0475573	-2.58287	0.0119248
cg06541349	chr16	4015096	ADCY9	3'UTR	-0.220864	-0.391913	-0.0498154	-2.57601	0.0121423
cg02261541	chr16	4050315	ADCY9	Body	-0.215223	-0.382414	-0.0480327	-2.56814	0.0123961
cg15677487	chr3	142442816	TRPC1;TRPC1	TSS1500;TSS1500	0.375864	0.08386	0.667868	2.56793	0.0124029
cg10326287	chr16	84853821	CRISPLD2	5'UTR	-0.300149	-0.533894	-0.0664036	-2.56175	0.0126061
cg21146273	chr5	152869193	GRIA1;GRIA1	TSS1500;TSS1500	-0.267913	-0.476985	-0.0588416	-2.55647	0.0127815
cg10270430	chr6	34024362	GRM4	Body	-0.415282	-0.740519	-0.0900438	-2.54732	0.0130913
cg09661284	chr5	180671259	GNB2L1;SNORD95	TSS1500;TSS1500	0.59823	0.129342	1.06712	2.54531	0.0131602
cg03641740	chr4	102087758	PPP3CA;PPP3CA;PPP3CA	Body;Body;Body	-0.317822	-0.567508	-0.0681364	-2.53941	0.0133647
cg12228229	chr17	7122261	DLG4;ACADVL;DLG4;ACADVL;DLG4	5'UTR;TSS1500;TSS1500;TSS1500;1stExon	-0.187866	-0.335689	-0.0400435	-2.53542	0.0135044
cg24175498	chr11	35308945	SLC1A2;SLC1A2;SLC1A2	Body;Body;Body	-0.262421	-0.469508	-0.0553342	-2.52806	0.0137654
cg24713494	chr1	167818320	ADCY10;ADCY10;ADCY10	Body;Body;Body	-0.406278	-0.727284	-0.0852715	-2.52494	0.0138776
cg10283969	chr11	70666639	SHANK2	Body	-0.278477	-0.499614	-0.0573391	-2.51228	0.0143411
cg09134640	chr1	37337877	GRIK3	Body	-0.246013	-0.441857	-0.0501678	-2.50604	0.0145748
cg22018930	chr16	23999045	PRKCB;PRKCB	Body;Body	0.210228	0.0425799	0.377876	2.50169	0.0147394
cg14869721	chr2	25065924	ADCY3	Body	-0.22498	-0.404578	-0.0453817	-2.4991	0.0148383
cg03402505	chr5	152871678	GRIA1;GRIA1;GRIA1;GRIA1;GRIA1;GRIA1;GRIA1;GRIA1	5'UTR;TSS200;TSS200;5'UTR;Body;Body;Body;Body	0.275404	0.0554828	0.495325	2.4983	0.0148689
cg02346118	chr16	56296854	GNAO1;GNAO1	Body;Body	0.363177	0.0730462	0.653308	2.49728	0.0149084
cg00851052	chr21	31130566	GRIK1-AS1;GRIK1;GRIK1	Body;Body;Body	-0.288084	-0.51886	-0.057308	-2.49041	0.0151748
cg26584734	chr12	2322914	CACNA1C;CACNA1C;CACNA1C;CACNA1C;CACNA1C;CACNA1C;CACNA1C;CACNA1C;CACNA1C;CACNA1C;CACNA1C;CACNA1C;CACNA1C;CACNA1C;CACNA1C;CACNA1C;CACNA1C;CACNA1C;CACNA1C;CACNA1C;CACNA1C;CACNA1C;CACNA1C	Body;Body;Body;Body;Body;Body;Body;Body;Body;Body;Body;Body;Body;Body;Body;Body;Body;Body;Body;Body;Body;Body;Body	-0.198656	-0.357897	-0.0394144	-2.48879	0.0152383
cg07620571	chr2	155558382	KCNJ3	Body	-0.25561	-0.461298	-0.0499221	-2.4792	0.0156187
cg24077623	chr3	50274703	GNAI2;GNAI2;GNAI2;GNAI2;GNAI2	5'UTR;Body;5'UTR;5'UTR;Body	0.252345	0.0490914	0.455598	2.47684	0.0157134
cg02009256	chr12	56882326	GLS2	TSS200	0.559823	0.108561	1.01108	2.47494	0.0157906
cg02009256.1	chr12	56882326	GLS2	TSS200	0.559823	0.108561	1.01108	2.47494	0.0157906
cg10758986	chr16	56312736	GNAO1;GNAO1	Body;Body	-0.195876	-0.354303	-0.0374487	-2.46657	0.0161328
cg08365845	chr3	50265441	GNAI2;GNAI2	5'UTR;Body	0.293223	0.0559781	0.530467	2.46572	0.016168
cg27314718	chr15	42122598	JMJD7;JMJD7-PLA2G4B;JMJD7-PLA2G4B	Body;Body;Body	-0.182506	-0.330176	-0.0348361	-2.46563	0.0161719
cg27314718.1	chr15	42122598	JMJD7;JMJD7-PLA2G4B;JMJD7-PLA2G4B	Body;Body;Body	-0.182506	-0.330176	-0.0348361	-2.46563	0.0161719
cg25193885	chr11	70328867	SHANK2;SHANK2	Body;Body	-0.211698	-0.383487	-0.03991	-2.45847	0.0164703
cg07178143	chr7	79764735	GNAI1	Body	-0.372355	-0.674691	-0.0700199	-2.45703	0.0165311
cg17573807	chr15	52483573	GNB5;LOC100129973	TSS200;Body	-0.13206	-0.239375	-0.0247454	-2.45502	0.0166163
cg17246297	chr7	45649775	ADCY1;ADCY1	Body;Body	0.558609	0.103879	1.01334	2.45073	0.016799
cg25392362	chr7	100271250	GNB2	TSS200	0.353655	0.0653516	0.641958	2.44721	0.0169502
cg22345964	chr12	26766956	ITPR2	Body	-0.408743	-0.742801	-0.0746847	-2.44101	0.0172199
cg24626597	chr11	120446427	GRIK4;GRIK4;GRIK4	5'UTR;5'UTR;5'UTR	-0.29069	-0.5283	-0.0530803	-2.44066	0.0172352
cg25720625	chr12	2247784	CACNA1C;CACNA1C;CACNA1C;CACNA1C;CACNA1C;CACNA1C;CACNA1C;CACNA1C;CACNA1C;CACNA1C;CACNA1C;CACNA1C;CACNA1C;CACNA1C;CACNA1C;CACNA1C;CACNA1C;CACNA1C;CACNA1C;CACNA1C;CACNA1C;CACNA1C;CACNA1C	Body;Body;Body;Body;Body;Body;Body;Body;Body;Body;Body;Body;Body;Body;Body;Body;Body;Body;Body;Body;Body;Body;Body	-0.191441	-0.347938	-0.0349443	-2.44046	0.0172441
cg19530551	chr19	19051190	HOMER3;HOMER3;HOMER3;HOMER3;HOMER3	TSS200;TSS1500;5'UTR;TSS200;TSS1500	0.257287	0.046697	0.467877	2.43737	0.0173799
cg23939000	chr20	9389788	PLCB4;PLCB4;PLCB4	Body;Body;Body	-0.224064	-0.407566	-0.0405631	-2.43599	0.0174411
cg16909495	chr19	49940062	SLC17A7	Body	-0.181432	-0.33027	-0.0325931	-2.43187	0.0176247
cg16776173	chr16	4053786	ADCY9	Body	-0.251049	-0.457727	-0.0443704	-2.42329	0.0180119
cg24481809	chr12	100795232	SLC17A8;SLC17A8	Body;Body	-0.228775	-0.417188	-0.0403611	-2.42235	0.0180546
cg10080401	chr22	22210635	MAPK1;MAPK1	Body;Body	-0.180761	-0.32976	-0.0317617	-2.42026	0.0181504
cg16281600	chr5	152869431	GRIA1;GRIA1	TSS1500;TSS1500	-0.159304	-0.290998	-0.027609	-2.41323	0.0184756
cg13958322	chr8	132038001	ADCY8	Body	-0.241476	-0.441551	-0.0414003	-2.40781	0.0187302
cg23145996	chr12	2303908	CACNA1C;CACNA1C;CACNA1C;CACNA1C;CACNA1C;CACNA1C;CACNA1C;CACNA1C;CACNA1C;CACNA1C;CACNA1C;CACNA1C;CACNA1C;CACNA1C;CACNA1C;CACNA1C;CACNA1C;CACNA1C;CACNA1C;CACNA1C;CACNA1C;CACNA1C;CACNA1C	Body;Body;Body;Body;Body;Body;Body;Body;Body;Body;Body;Body;Body;Body;Body;Body;Body;Body;Body;Body;Body;Body;Body	-0.312874	-0.572699	-0.0530486	-2.40232	0.0189912
cg17959824	chr11	70391706	SHANK2;SHANK2	Body;Body	-0.291437	-0.533518	-0.0493567	-2.40175	0.0190184
cg21462934	chr19	2622858	GNG7	5'UTR	-0.205018	-0.375395	-0.0346405	-2.40061	0.0190728
cg17166762	chr5	152870046	GRIA1;GRIA1;GRIA1;GRIA1;GRIA1;GRIA1	TSS1500;TSS200;TSS200;TSS200;TSS200;TSS200	-0.155499	-0.285004	-0.0259932	-2.39541	0.0193236
cg14708401	chr3	4715031	ITPR1;ITPR1;ITPR1	Body;Body;Body	-0.341344	-0.625867	-0.0568215	-2.39341	0.019421
cg03885818	chr12	2299830	CACNA1C;CACNA1C;CACNA1C;CACNA1C;CACNA1C;CACNA1C;CACNA1C;CACNA1C;CACNA1C;CACNA1C;CACNA1C;CACNA1C;CACNA1C;CACNA1C;CACNA1C;CACNA1C;CACNA1C;CACNA1C;CACNA1C;CACNA1C;CACNA1C;CACNA1C;CACNA1C	Body;Body;Body;Body;Body;Body;Body;Body;Body;Body;Body;Body;Body;Body;Body;Body;Body;Body;Body;Body;Body;Body;Body	-0.313865	-0.57688	-0.050851	-2.38071	0.0200495
cg21375506	chr17	64470354	PRKCA	Body	-0.221822	-0.407798	-0.0358471	-2.37954	0.0201084
cg12298955	chr19	51220192	SHANK1;SHANK1	1stExon;5'UTR	-0.324093	-0.596051	-0.0521355	-2.37745	0.0202137
cg05884705	chr15	40600099	PLCB2;PLCB2	1stExon;5'UTR	0.327301	0.0519647	0.602637	2.37151	0.0205154
cg23334507	chr12	46753241	SLC38A2	3'UTR	-0.255217	-0.47055	-0.0398845	-2.36451	0.0208768
cg22598610	chr17	64456625	PRKCA	Body	-0.219585	-0.405162	-0.0340073	-2.36058	0.0210822
cg25531220	chr6	101878898	GRIK2;GRIK2;GRIK2	Body;Body;Body	1.20431	0.184891	2.22373	2.35683	0.0212801
cg08250938	chr1	68377412	GNG12-AS1	Body	-0.264232	-0.488198	-0.0402657	-2.35367	0.0214479
cg20061882	chr2	25046245	ADCY3	Body	-0.169527	-0.313269	-0.0257849	-2.35286	0.0214906
cg03330328	chr20	8639212	PLCB1;PLCB1	Body;Body	-0.261165	-0.483627	-0.038703	-2.34208	0.0220733
cg18441383	chr10	75265076	PPP3CB-AS1;PPP3CB-AS1;USP54;USP54	Body;Body;ExonBnd;Body	-0.533174	-0.988482	-0.0778671	-2.33618	0.0223975
cg16168199	chr17	7123990	DLG4;ACADVL;ACADVL	TSS1500;Body;Body	0.247019	0.035886	0.458153	2.33408	0.0225141
cg17540499	chr7	126698451	MIR592;GRM8;GRM8;GRM8	TSS1500;Body;Body;Body	-0.322103	-0.597419	-0.0467881	-2.33403	0.0225168
cg24366594	chr17	4721303	PLD2;PLD2;PLD2;PLD2	ExonBnd;ExonBnd;Body;Body	-0.239347	-0.444342	-0.0343527	-2.32931	0.0227806
cg00070899	chr6	34024479	GRM4	Body	-0.349806	-0.651262	-0.0483488	-2.31496	0.0236003
cg17446536	chr20	57477170	GNAS;GNAS;GNAS;GNAS;GNAS;GNAS;GNAS;GNAS;GNAS	3'UTR;Body;3'UTR;Body;Body;Body;Body;Body;Body	-0.192394	-0.35842	-0.0263682	-2.31184	0.0237819
cg19602045	chr2	25138079	ADCY3	Body	-0.179031	-0.333902	-0.0241595	-2.30621	0.0241127
cg00671386	chr16	851834	GNG13	TSS1500	-0.228762	-0.426816	-0.0307077	-2.30431	0.0242251
cg24909371	chr6	33627751	ITPR3	Body	-0.186901	-0.348842	-0.0249598	-2.30248	0.0243339
cg00807990	chr15	52483575	GNB5;LOC100129973	TSS200;Body	-0.206712	-0.386	-0.0274225	-2.30013	0.0244743
cg17402889	chr12	2527099	CACNA1C;CACNA1C;CACNA1C;CACNA1C;CACNA1C;CACNA1C;CACNA1C;CACNA1C;CACNA1C;CACNA1C;CACNA1C;CACNA1C;CACNA1C;CACNA1C;CACNA1C;CACNA1C;CACNA1C;CACNA1C;CACNA1C;CACNA1C;CACNA1C;CACNA1C;CACNA1C	Body;Body;Body;Body;Body;Body;Body;Body;Body;Body;Body;Body;Body;Body;Body;Body;Body;Body;Body;Body;Body;Body;Body	-0.158376	-0.295748	-0.0210034	-2.30002	0.0244812
cg08630736	chr12	14115619	GRIN2B	5'UTR	-0.155917	-0.29135	-0.0204832	-2.29672	0.0246794
cg11523424	chr11	70918848	SHANK2	5'UTR	-0.252461	-0.472103	-0.0328184	-2.29308	0.0248999
cg05436658	chr16	23847568	PRKCB;PRKCB	1stExon;1stExon	0.213119	0.0276222	0.398617	2.29207	0.0249616
cg25894071	chr4	101953935	PPP3CA;PPP3CA;PPP3CA	Body;Body;Body	-0.252969	-0.473448	-0.03249	-2.28898	0.0251505
cg20189474	chr16	24011961	PRKCB;PRKCB	Body;Body	-0.301929	-0.565241	-0.0386179	-2.28759	0.0252362
cg20723935	chr11	70313989	SHANK2;SHANK2	3'UTR;3'UTR	-0.216054	-0.404589	-0.0275187	-2.28619	0.0253224
cg14022022	chr9	140055728	GRIN1;GRIN1;GRIN1	Body;Body;Body	-0.232204	-0.435905	-0.0285033	-2.27415	0.0260752
cg04737885	chr16	4014095	ADCY9	3'UTR	-0.249163	-0.467829	-0.0304974	-2.27324	0.026133
cg25597489	chr12	46756417	SLC38A2;SLC38A2;SLC38A2;SLC38A2	ExonBnd;ExonBnd;Body;Body	-0.181347	-0.340616	-0.0220786	-2.27155	0.0262403
cg23596673	chr6	24491098	GPLD1;GPLD1	TSS1500;TSS1500	0.218974	0.0265412	0.411408	2.27015	0.0263295
cg00940140	chr20	57480494	GNAS;GNAS;GNAS;GNAS;GNAS;GNAS;GNAS;GNAS	Body;Body;3'UTR;Body;Body;3'UTR;Body;Body	-0.247464	-0.465675	-0.0292524	-2.26244	0.0268267
cg09910144	chr22	22133038	MAPK1;MAPK1	Body;Body	-0.180396	-0.339809	-0.0209828	-2.25759	0.0271433
cg19696388	chr19	19042720	HOMER3;HOMER3;HOMER3;HOMER3;HOMER3	Body;Body;Body;Body;Body	-0.169625	-0.319699	-0.0195512	-2.2549	0.0273203
cg08598988	chr3	123166420	ADCY5	1stExon	-0.338011	-0.637203	-0.0388186	-2.25384	0.0273906
cg08350163	chr9	80568015	GNAQ	Body	0.21164	0.0233308	0.39995	2.24217	0.0281723
cg26799245	chr1	235716542	GNG4;GNG4;GNG4;MIR5096	Body;Body;Body;Body	-0.197982	-0.374175	-0.0217887	-2.2417	0.0282037
cg11246948	chr11	120581281	GRIK4;GRIK4;GRIK4	Body;Body;Body	-0.251348	-0.475069	-0.0276265	-2.24135	0.0282278
cg07405126	chr3	50273278	GNAI2	TSS1500	-0.498854	-0.942962	-0.0547466	-2.24093	0.0282566
cg23332732	chr12	26986274	ITPR2	TSS200	-0.286368	-0.541598	-0.0311388	-2.23839	0.0284294
cg16230983	chr14	52336657	GNG2;GNG2;GNG2	5'UTR;5'UTR;5'UTR	0.14707	0.0159822	0.278158	2.23823	0.0284408
cg16742775	chr5	7742507	ADCY2	Body	-0.235046	-0.445386	-0.0247064	-2.22933	0.0290551
cg10206594	chr1	37314665	GRIK3	Body	0.252653	0.0262139	0.479093	2.22595	0.0292915
cg16528638	chr1	84630556	PRKACB;PRKACB;PRKACB;PRKACB;PRKACB;PRKACB;PRKACB;PRKACB;PRKACB;PRKACB;PRKACB;PRKACB;PRKACB;PRKACB	5'UTR;5'UTR;5'UTR;1stExon;1stExon;1stExon;Body;Body;Body;Body;Body;Body;Body;Body	-0.171267	-0.324815	-0.0177194	-2.22522	0.0293428
cg04075641	chr7	126888942	GRM8	5'UTR	-0.200471	-0.380418	-0.0205246	-2.22254	0.0295312
cg17517849	chr7	86271778	GRM3	TSS1500	0.167792	0.0169577	0.318626	2.21929	0.0297624
cg26519134	chr16	56329406	GNAO1;GNAO1	Body;Body	-0.223697	-0.424824	-0.0225709	-2.21888	0.0297913
cg06938519	chr19	2545986	GNG7	5'UTR	0.193945	0.019441	0.368449	2.21725	0.0299074
cg13254556	chr4	158140839	GRIA2;GRIA2;GRIA2	TSS1500;TSS1500;TSS1500	-0.301124	-0.572222	-0.0300262	-2.21596	0.0300002
cg21702625	chr18	3502812	DLGAP1;DLGAP1	Body;Body	-0.562829	-1.07039	-0.0552708	-2.21224	0.0302675
cg04925085	chr11	120827591	GRIK4	Body	-0.386124	-0.736006	-0.0362429	-2.20165	0.0310412
cg09892357	chr7	93534861	GNGT1	TSS1500	0.160284	0.0150388	0.305528	2.20156	0.0310478
cg20401915	chr7	126884787	GRM8;GRM8;GRM8	5'UTR;TSS1500;TSS1500	-0.231594	-0.441588	-0.0215992	-2.20019	0.031149
cg12339476	chr4	87141163	MAPK10;MAPK10;MAPK10	5'UTR;5'UTR;5'UTR	-0.310687	-0.592469	-0.0289051	-2.19964	0.0311898
cg25510907	chr19	13364234	CACNA1A;CACNA1A;CACNA1A;CACNA1A;CACNA1A	Body;Body;Body;Body;Body	-0.150426	-0.286972	-0.0138797	-2.19778	0.0313279
cg03296797	chr16	84870066	CRISPLD2	5'UTR	-0.158413	-0.302375	-0.0144516	-2.19526	0.0315161
cg25766748	chr19	13614882	CACNA1A;CACNA1A	Body;Body	-0.432754	-0.826109	-0.039398	-2.19481	0.0315499
cg02904606	chr19	15090744	SLC1A6;SLC1A6;SLC1A6	TSS200;TSS200;Body	-0.279203	-0.533086	-0.0253211	-2.19397	0.0316132
cg21970929	chr5	36608598	SLC1A3;SLC1A3;SLC1A3	Body;Body;1stExon	-0.211327	-0.404378	-0.0182767	-2.18387	0.0323792
cg03824573	chr12	2382868	CACNA1C-IT3;CACNA1C;CACNA1C;CACNA1C;CACNA1C;CACNA1C;CACNA1C;CACNA1C;CACNA1C;CACNA1C;CACNA1C;CACNA1C;CACNA1C;CACNA1C;CACNA1C;CACNA1C;CACNA1C;CACNA1C;CACNA1C;CACNA1C;CACNA1C;CACNA1C;CACNA1C;CACNA1C	Body;Body;Body;Body;Body;Body;Body;Body;Body;Body;Body;Body;Body;Body;Body;Body;Body;Body;Body;Body;Body;Body;Body;Body	0.148197	0.0123555	0.284038	2.17645	0.0329519
cg15814605	chr15	42298316	PLA2G4E;PLA2G4E	ExonBnd;Body	0.145568	0.012125	0.279011	2.17627	0.0329664
cg20098420	chr22	51155589	SHANK3	Body	-0.176264	-0.337894	-0.0146344	-2.17563	0.0330161
cg15144016	chr3	51749782	GRM2;GRM2	Body;Body	-0.310554	-0.595393	-0.0257149	-2.1751	0.0330572
cg18851100	chr22	51158550	SHANK3	Body	-0.232498	-0.445823	-0.0191727	-2.1743	0.0331201
cg24136476	chr3	53703284	CACNA1D;CACNA1D;CACNA1D	Body;Body;Body	-0.251347	-0.482071	-0.0206224	-2.17331	0.0331972
cg08444674	chr16	10002703	GRIN2A;GRIN2A;GRIN2A	Body;Body;Body	0.20749	0.0167068	0.398273	2.1697	0.0334814
cg25225238	chr7	86272973	GRM3	TSS1500	-0.280672	-0.539448	-0.0218954	-2.1638	0.03395
cg16634125	chr22	51115062	SHANK3;SHANK3	ExonBnd;Body	-0.179388	-0.344928	-0.0138475	-2.16188	0.0341034
cg20715780	chr1	186814701	PLA2G4A	5'UTR	-0.157985	-0.303903	-0.012067	-2.15998	0.0342563
cg17328085	chr8	75916668	CRISPLD1;CRISPLD1;CRISPLD1	Body;5'UTR;5'UTR	-0.240082	-0.461851	-0.0183132	-2.15974	0.0342754
cg10243075	chr19	13615439	CACNA1A;CACNA1A	Body;Body	-0.343796	-0.661424	-0.0261669	-2.15935	0.0343069
cg14301531	chr12	2226907	CACNA1C;CACNA1C;CACNA1C;CACNA1C;CACNA1C;CACNA1C;CACNA1C;CACNA1C;CACNA1C;CACNA1C;CACNA1C;CACNA1C;CACNA1C;CACNA1C;CACNA1C;CACNA1C;CACNA1C;CACNA1C;CACNA1C;CACNA1C;CACNA1C;CACNA1C;CACNA1C	Body;Body;Body;Body;Body;Body;Body;Body;Body;Body;Body;Body;Body;Body;Body;Body;Body;Body;Body;Body;Body;Body;Body	-0.184367	-0.354811	-0.013924	-2.15797	0.0344179
cg04021514	chr19	54406516	PRKCG	Body	-0.417913	-0.80434	-0.0314875	-2.15756	0.0344516
cg07115148	chr12	26956628	ITPR2	Body	0.161632	0.0121606	0.311104	2.1573	0.034472
cg12747180	chr3	123163096	ADCY5	Body	-0.226709	-0.436648	-0.0167692	-2.15435	0.0347119
cg20843277	chr11	70672365	SHANK2	Body	-0.484747	-0.933638	-0.0358555	-2.15435	0.0347121
cg15254064	chr11	70798335	SHANK2	Body	-0.1959	-0.377553	-0.0142483	-2.15148	0.0349464
cg11871050	chr15	52477794	GNB5	5'UTR	-0.193682	-0.373445	-0.0139195	-2.14947	0.035111
cg17082795	chr16	4039320	ADCY9	Body	-0.223341	-0.430665	-0.0160164	-2.14912	0.0351405
cg06261742	chr3	4533905	ITPR1-AS1;ITPR1;ITPR1;ITPR1	Body;TSS1500;TSS1500;TSS1500	0.139447	0.00999674	0.268898	2.14906	0.0351452
cg11132101	chr16	56387521	GNAO1	Body	-0.224143	-0.432335	-0.0159515	-2.14785	0.0352447
cg13861294	chr12	100750473	SLC17A8;SLC17A8	TSS1500;TSS1500	-0.191212	-0.36909	-0.0133344	-2.14455	0.0355182
cg16361867	chr11	120581355	GRIK4	Body	-0.28379	-0.548102	-0.0194786	-2.14202	0.035729
cg05824594	chr12	2734503	CACNA1C;CACNA1C;CACNA1C;CACNA1C;CACNA1C;CACNA1C;CACNA1C;CACNA1C;CACNA1C;CACNA1C;CACNA1C;CACNA1C;CACNA1C;CACNA1C;CACNA1C;CACNA1C;CACNA1C;CACNA1C;CACNA1C;CACNA1C;CACNA1C;CACNA1C;CACNA1C	Body;Body;Body;Body;Body;Body;Body;Body;Body;Body;Body;Body;Body;Body;Body;Body;Body;Body;Body;Body;Body;Body;Body	0.219778	0.0147464	0.424809	2.13848	0.0360255
cg11953885	chr15	52457007	GNB5;GNB5	Body;Body	0.140435	0.00926545	0.271605	2.13592	0.0362418
cg17839232	chr5	36686601	SLC1A3;SLC1A3	3'UTR;3'UTR	-0.219685	-0.424984	-0.0143862	-2.13479	0.0363368
cg17484288	chr16	50346848	ADCY7	Body	-0.416283	-0.805593	-0.0269729	-2.13322	0.0364708
cg13065504	chr15	42448234	PLA2G4F;PLA2G4F	Body;Body	-0.191133	-0.370006	-0.0122601	-2.13173	0.036597
cg20170028	chr11	70917283	SHANK2	5'UTR	-0.288417	-0.558492	-0.018341	-2.13048	0.0367043
cg21174128	chr20	8229345	PLCB1;PLCB1	Body;Body	-0.216931	-0.420458	-0.0134037	-2.12638	0.0370561
cg08461840	chr19	2620967	GNG7	5'UTR	0.230133	0.0140594	0.446206	2.12481	0.0371921
cg05626536	chr8	144801088	MAPK15	Body	-0.272053	-0.527518	-0.0165879	-2.12454	0.0372155
cg19620086	chr12	46768016	SLC38A2	TSS1500	-0.174429	-0.338757	-0.0101007	-2.11762	0.0378181
cg02215595	chr9	80551002	GNAQ	Body	0.73037	0.0411681	1.41957	2.11416	0.0381226
cg06359892	chr12	26489898	ITPR2	3'UTR	-0.290087	-0.564192	-0.0159823	-2.11132	0.0383747
cg18423469	chr18	3726858	DLGAP1;DLGAP1	Body;Body	0.172498	0.00920917	0.335788	2.10751	0.0387145
cg21747330	chrX	122319602	GRIA3;GRIA3	Body;Body	0.487237	0.0250905	0.949383	2.10331	0.0390926
cg01174786	chr16	4027541	ADCY9	Body	-0.203589	-0.396788	-0.0103897	-2.10228	0.0391852
cg14113010	chr5	180671389	GNB2L1;SNORD95	TSS1500;TSS1500	0.577965	0.0292889	1.12664	2.10149	0.0392568
cg02645807	chr9	80641235	GNAQ	Body	-0.353532	-0.689811	-0.0172516	-2.09734	0.0396345
cg09997760	chr3	179169556	GNB4	TSS200	-0.388761	-0.75872	-0.0188014	-2.09638	0.0397224
cg16644457	chr11	22359480	SLC17A6	TSS200	-0.243121	-0.474573	-0.0116687	-2.09557	0.0397964
cg16613243	chr19	51205190	SHANK1	Body	-0.300539	-0.586912	-0.0141652	-2.09368	0.0399708
cg05693127	chr6	33643684	ITPR3	Body	-0.264423	-0.516612	-0.012235	-2.09178	0.0401455
cg20401058	chr20	57426240	GNAS;GNASAS	3'UTR;TSS1500	-0.141548	-0.276694	-0.00640154	-2.08949	0.0403576
cg04076908	chr11	120452045	GRIK4;GRIK4;GRIK4	5'UTR;5'UTR;5'UTR	0.171863	0.00757061	0.336155	2.08693	0.0405966
cg09403608	chr15	40591528	PLCB2;PLCB2;PLCB2	Body;Body;Body	-0.142011	-0.278105	-0.00591678	-2.08173	0.0410841
cg13300911	chr15	42119951	JMJD7;MAPKBP1;MAPKBP1;JMJD7-PLA2G4B;JMJD7-PLA2G4B	TSS1500;3'UTR;3'UTR;TSS1500;TSS1500	0.309007	0.0127058	0.605308	2.08054	0.041196
cg13300911.1	chr15	42119951	JMJD7;MAPKBP1;MAPKBP1;JMJD7-PLA2G4B;JMJD7-PLA2G4B	TSS1500;3'UTR;3'UTR;TSS1500;TSS1500	0.309007	0.0127058	0.605308	2.08054	0.041196
cg06575316	chr8	22330427	PPP3CC;PPP3CC;PPP3CC	Body;Body;Body	-0.197619	-0.38718	-0.00805745	-2.07979	0.0412669
cg00499912	chr4	102196536	PPP3CA;PPP3CA;PPP3CA	Body;Body;Body	-0.228002	-0.447258	-0.00874619	-2.07458	0.0417634
cg08535918	chr16	56256748	GNAO1;GNAO1	Body;Body	-0.170393	-0.334318	-0.00646772	-2.07371	0.0418464
cg08033640	chr11	70419197	SHANK2;SHANK2	Body;Body	-0.262556	-0.515187	-0.00992581	-2.07338	0.0418781
cg01094580	chr2	191796184	GLS;GLS	Body;Body	-0.305641	-0.59987	-0.0114124	-2.07238	0.0419742
cg24073044	chr17	64621878	PRKCA	Body	-0.208202	-0.408669	-0.00773451	-2.07197	0.0420136
cg24977997	chr1	68642083	GNG12-AS1;WLS;WLS;WLS	Body;Body;Body;Body	-0.274734	-0.540029	-0.00943945	-2.06598	0.0425927
cg05087008	chr11	105483680	GRIA4;GRIA4;GRIA4;GRIA4	Body;Body;Body;Body	-0.181853	-0.35746	-0.00624621	-2.06596	0.042595
cg17839545	chr2	68412870	PPP3R1	Body	-0.279024	-0.54866	-0.00938789	-2.06446	0.0427412
cg10988261	chr3	7577887	GRM7-AS1;GRM7;GRM7	TSS1500;Body;Body	-0.190171	-0.374696	-0.00564527	-2.05603	0.0435702
cg13052954	chr1	37467416	GRIK3	Body	-0.204415	-0.402965	-0.0058657	-2.05393	0.0437786
cg09357953	chr3	123165682	ADCY5	Body	-0.171277	-0.33765	-0.00490345	-2.05379	0.0437925
cg05137810	chr19	42513374	GRIK5;GRIK5	Body;Body	0.205316	0.00580346	0.404828	2.05303	0.043869
cg23260202	chr11	70705835	SHANK2	Body	0.153482	0.00431396	0.302651	2.05269	0.0439025
cg19466160	chr17	7117160	DLG4;DLG4	Body;Body	-0.18612	-0.367081	-0.00515979	-2.05188	0.0439836
cg01793368	chr11	64022905	PLCB3	Body	-0.19923	-0.393599	-0.00486031	-2.04488	0.0446884
cg02985145	chr16	10126317	GRIN2A;GRIN2A;GRIN2A	Body;Body;Body	-0.203029	-0.401226	-0.00483197	-2.04363	0.0448151
cg03015304	chr11	70516824	SHANK2	Body	0.2519	0.00584107	0.49796	2.04235	0.0449453
cg21059964	chr11	105544348	GRIA4;GRIA4;GRIA4;GRIA4;GRIA4	Body;Body;Body;Body;Body	0.432823	0.00999794	0.855648	2.04217	0.0449642
cg16517543	chr7	126446422	GRM8;GRM8;GRM8	Body;Body;Body	0.193805	0.0043697	0.383241	2.04101	0.045082
cg22292278	chr17	7096996	DLG4;DLG4;DLG4;DLG4	ExonBnd;ExonBnd;Body;Body	-0.132634	-0.262349	-0.00291893	-2.03989	0.0451972
cg07621806	chr20	8770879	PLCB1;PLCB1	Body;Body	-0.250265	-0.495115	-0.0054155	-2.03912	0.0452759
cg07008989	chr11	70463673	SHANK2;SHANK2;SHANK2	Body;Body;Body	0.25215	0.00460993	0.49969	2.03215	0.0459957
cg07612901	chr19	48589816	PLA2G4C;PLA2G4C;PLA2G4C	Body;Body;Body	0.202864	0.00336712	0.402361	2.02867	0.0463588
cg24620508	chr21	31310605	GRIK1;GRIK1	Body;Body	-0.238283	-0.472883	-0.00368232	-2.02631	0.0466062
cg02914800	chr7	93549968	GNG11	TSS1500	-0.219644	-0.436101	-0.00318658	-2.02437	0.046811
cg05477909	chr2	191777457	GLS;GLS	Body;Body	-0.270661	-0.537539	-0.00378194	-2.02327	0.046927
cg03264550	chr20	57465448	GNAS;GNAS;GNAS;GNAS;GNAS;GNAS;GNAS;GNAS	3'UTR;TSS1500;TSS1500;Body;TSS1500;3'UTR;TSS1500;Body	-0.219059	-0.43508	-0.0030373	-2.02305	0.0469504
cg20344767	chr14	52326463	GNG2;GNG2;GNG2	TSS1500;TSS1500;TSS1500	-0.189282	-0.37623	-0.00233522	-2.01992	0.0472825
cg11285285	chr11	70912728	SHANK2	5'UTR	-0.150216	-0.298592	-0.00184133	-2.01975	0.0472998
cg08105378	chr19	19040175	HOMER3;HOMER3;HOMER3;HOMER3;HOMER3	Body;3'UTR;3'UTR;3'UTR;3'UTR	-0.234429	-0.466074	-0.00278412	-2.01897	0.047383
cg08626004	chr19	2513687	GNG7	3'UTR	-0.424326	-0.844409	-0.00424251	-2.01514	0.0477929
cg12859826	chr16	4021441	ADCY9	Body	-0.159746	-0.317956	-0.00153598	-2.01436	0.0478767
cg22319267	chr7	126675358	GRM8;GRM8;GRM8	Body;Body;Body	-0.252951	-0.503522	-0.00237995	-2.01394	0.0479219
cg09351978	chr5	180664131	GNB2L1	Body	-0.182431	-0.363502	-0.00135956	-2.00998	0.048351
cg12605068	chr11	105590209	GRIA4;GRIA4;GRIA4;GRIA4;GRIA4	Body;Body;Body;Body;Body	-0.188808	-0.376483	-0.00113221	-2.00703	0.0486713
cg12768945	chr14	52397230	GNG2;GNG2;GNG2	5'UTR;5'UTR;5'UTR	0.135218	0.000711359	0.269724	2.00555	0.0488336
cg24874003	chr19	2602614	GNG7	5'UTR	-0.240777	-0.480376	-0.00117734	-2.0048	0.0489155
cg22259285	chr12	26783594	ITPR2	Body	-0.183862	-0.366834	-0.00088939	-2.00469	0.048927
cg13327846	chr15	52472389	GNB5;GNB5	TSS1500;Body	0.20953	0.000891212	0.418169	2.00352	0.0490561
cg16875863	chr19	48947572	GRIN2D;GRWD1	3'UTR;TSS1500	-0.291242	-0.581454	-0.00102984	-2.00208	0.0492147
cg20418715	chr11	105846010	GRIA4;GRIA4;GRIA4	3'UTR;Body;Body	-0.264084	-0.527476	-0.000693057	-2.00025	0.0494167
cg11920655	chr12	56866406	GLS2;GLS2;GLS2;GLS2	Body;Body;Body;Body	-0.352607	-0.704443	-0.000770379	-1.99936	0.0495142
cg11920655.1	chr12	56866406	GLS2;GLS2;GLS2;GLS2	Body;Body;Body;Body	-0.352607	-0.704443	-0.000770379	-1.99936	0.0495142
cg12863967	chr7	93534920	GNGT1	TSS1500	-0.188663	-0.376955	-0.000370242	-1.99892	0.0495636
cg10769416	chr6	102375569	GRIK2;GRIK2;GRIK2	Body;Body;Body	-0.207991	-0.415711	-0.00027141	-1.9976	0.0497096
cg13407349	chr12	26789762	ITPR2	Body	-0.268348	-0.536527	-0.000168216	-1.99625	0.0498604
cg00009629	chr11	70486652	SHANK2;SHANK2;SHANK2	Body;Body;Body	-0.152366	-0.304708	-2.36224e-05	-1.99531	0.0499655
cg16449436	chr8	131947008	ADCY8	Body	-0.174671	-0.34939	4.8161e-05	-1.99445	0.0500614
cg03050237	chr11	70632173	SHANK2	Body	-0.150618	-0.301396	0.000159651	-1.99288	0.0502364
cg15820397	chr19	17622945	PGLS	Body	0.165581	-0.000270224	0.331432	1.99175	0.0503641
cg02624701	chr19	49937176	SLC17A7	Body	-0.182952	-0.366577	0.000674013	-1.98767	0.0508235
cg03100801	chr20	9075962	PLCB4;PLCB4	TSS1500;TSS1500	-0.214878	-0.430612	0.000857075	-1.98707	0.0508919
cg19904783	chr20	9287445	PLCB4;PLCB4;PLCB4	TSS1500;5'UTR;5'UTR	0.144868	-0.000579055	0.290316	1.98705	0.0508938
cg06411688	chr11	35395481	SLC1A2;SLC1A2;SLC1A2	Body;5'UTR;5'UTR	-0.218273	-0.43774	0.00119392	-1.98414	0.0512247
cg00845219	chr22	19842449	GNB1L;GNB1L;C22orf29	1stExon;5'UTR;TSS200	0.364158	-0.00204932	0.730364	1.98383	0.0512602
cg05906712	chr5	36684013	SLC1A3;SLC1A3;SLC1A3;SLC1A3	Body;Body;Body;Body	0.118502	-0.00070857	0.237713	1.98314	0.0513394
cg12704527	chr4	102161730	PPP3CA;PPP3CA;PPP3CA	Body;Body;Body	-0.203271	-0.407798	0.0012564	-1.98274	0.0513848
cg22088263	chr3	51746830	GRM2;GRM2	5'UTR;Body	-0.247236	-0.496027	0.00155558	-1.98252	0.0514098
cg05368896	chr1	1760171	GNB1;GNB1;GNB1	5'UTR;5'UTR;5'UTR	0.148309	-0.00110677	0.297725	1.98022	0.0516738
cg02631791	chr21	31077585	GRIK1;GRIK1	Body;Body	-0.339727	-0.682506	0.00305163	-1.97724	0.0520174
cg03123689	chr2	191774893	GLS;GLS	Body;Body	-0.250833	-0.504086	0.0024205	-1.97593	0.0521686
cg25781595	chr19	48918712	GRIN2D	Body	0.215798	-0.00223844	0.433834	1.97451	0.0523326
cg02908052	chr3	4675051	ITPR1;ITPR1;ITPR1	Body;Body;Body	-0.142136	-0.285897	0.00162633	-1.97243	0.0525754
cg21921917	chr15	42382857	PLA2G4D	Body	0.291194	-0.00342857	0.585816	1.97178	0.0526509
cg01823958	chr1	53557455	SLC1A7	Body	0.193908	-0.00228459	0.390101	1.97176	0.0526527
cg23530133	chr19	49945298	SLC17A7	TSS1500	-0.17511	-0.352341	0.00211996	-1.97113	0.0527265
cg26522639	chr2	191790846	GLS;GLS	Body;Body	-0.168752	-0.339638	0.00213487	-1.97007	0.0528505
cg13701086	chr9	140041732	GRIN1;GRIN1;GRIN1	Body;Body;Body	-0.344442	-0.693536	0.00465135	-1.96841	0.053045
cg11360734	chr1	53591829	SLC1A7;SLC1A7;SLC1A7;SLC1A7;SLC1A7	Body;Body;Body;Body;Body	0.109633	-0.0016153	0.220882	1.96603	0.0533258
cg07706442	chr1	84971874	SPATA1;GNG5	TSS200;5'UTR	0.167054	-0.00257342	0.336682	1.96473	0.0534793
cg15673034	chr18	3499093	DLGAP1;DLGAP1	3'UTR;3'UTR	-0.215374	-0.434282	0.00353447	-1.96278	0.0537098
cg21007713	chr17	64634559	PRKCA	Body	-0.15702	-0.3169	0.00286066	-1.9593	0.0541249
cg00161247	chr9	140060986	GRIN1;GRIN1;GRIN1	Body;Body;Body	-0.177469	-0.358209	0.00327109	-1.95889	0.0541739
cg16755189	chr22	22116467	MAPK1	3'UTR	0.642525	-0.0118502	1.2969	1.95887	0.0541766
cg23772734	chr7	45753064	ADCY1	Body	-0.143568	-0.289866	0.00272896	-1.95778	0.0543066
cg01344243	chr16	9855280	GRIN2A;GRIN2A	3'UTR;3'UTR	-0.222404	-0.449528	0.00472103	-1.95353	0.0548185
cg00323646	chr1	37307074	GRIK3	Body	0.192216	-0.00424993	0.388682	1.95184	0.0550227
cg26350373	chr15	42449015	PLA2G4F;PLA2G4F	TSS200;TSS200	-0.163146	-0.329976	0.00368486	-1.95093	0.0551329
cg03027174	chr16	4105170	ADCY9	Body	0.14106	-0.00318805	0.285309	1.9509	0.0551362
cg16162905	chr9	104501251	GRIN3A	TSS1500	-0.174299	-0.352627	0.00403005	-1.94991	0.0552569
cg07789454	chr11	120388149	GRIK4	5'UTR	-0.275991	-0.559337	0.00735537	-1.94321	0.0560774
cg00408446	chr17	64634007	PRKCA	Body	-0.209165	-0.42402	0.00569037	-1.94216	0.0562067
cg15156844	chr18	3880020	DLGAP1	1stExon	-0.441877	-0.895825	0.0120721	-1.94194	0.0562335
cg25534294	chr2	155554931	KCNJ3	TSS200	0.281694	-0.00816715	0.571556	1.93878	0.0566244
cg14298577	chr7	100272703	GNB2	5'UTR	0.555543	-0.0170258	1.12811	1.93567	0.057012
cg20586366	chr19	17624940	PGLS	Body	0.103854	-0.00318965	0.210898	1.93555	0.0570274
cg03070152	chr3	179131230	GNB4	Body	-0.158131	-0.32132	0.00505897	-1.93315	0.0573279
cg19442437	chr3	6686772	GRM7-AS3	Body	-0.188137	-0.382539	0.00626579	-1.9307	0.0576367
cg10430493	chr12	26787780	ITPR2	Body	-0.240465	-0.489065	0.00813554	-1.92971	0.0577611
cg14696064	chr3	123010055	ADCY5	Body	-0.268164	-0.54546	0.00913072	-1.92931	0.0578121
cg25612948	chr5	7593246	ADCY2	Body	-0.239748	-0.487788	0.00829171	-1.92831	0.0579386
cg17006443	chr11	70628938	SHANK2	Body	-0.154378	-0.314156	0.0053997	-1.92757	0.0580312
cg26238857	chr20	9304477	PLCB4;PLCB4;PLCB4	Body;Body;Body	0.136011	-0.00479625	0.276819	1.92704	0.0580989
cg10223099	chr20	57477556	GNAS;GNAS;GNAS;GNAS;GNAS;GNAS;GNAS;GNAS;GNAS	3'UTR;Body;3'UTR;Body;Body;Body;Body;Body;Body	-0.154996	-0.315575	0.00558421	-1.92562	0.0582796
cg13414750	chr3	53782863	CACNA1D;CACNA1D;CACNA1D	Body;Body;Body	-0.176468	-0.359347	0.00641195	-1.92505	0.0583522
cg13856573	chr11	62475078	BSCL2;BSCL2;BSCL2;GNG3;BSCL2	5'UTR;5'UTR;1stExon;TSS200;TSS1500	-0.260569	-0.530791	0.00965276	-1.92373	0.0585203
cg09574793	chr22	22222497	MAPK1;MAPK1	TSS1500;TSS1500	0.27333	-0.0103043	0.556965	1.92252	0.0586753
cg19063085	chr11	105804541	GRIA4;GRIA4;GRIA4	Body;Body;Body	0.178526	-0.00721918	0.364271	1.91746	0.0593261
cg07259711	chr4	87221920	MAPK10;MAPK10;MAPK10	5'UTR;5'UTR;5'UTR	0.179362	-0.00729926	0.366023	1.91698	0.0593876
cg04176585	chr16	4034311	ADCY9	Body	-0.405883	-0.828544	0.0167768	-1.91581	0.0595397
cg19518242	chr14	52379761	GNG2;GNG2;GNG2	5'UTR;5'UTR;5'UTR	-0.137869	-0.281561	0.0058231	-1.91415	0.059755
cg17767099	chr19	1009048	GRIN3B	Body	-0.45327	-0.926511	0.0199709	-1.91081	0.0601909
cg11284196	chr19	51190047	SHANK1	Body	-0.11805	-0.241351	0.00525168	-1.91002	0.0602932
cg26709988	chr16	84860918	CRISPLD2	5'UTR	-0.152343	-0.311582	0.00689688	-1.90859	0.0604814
cg00021157	chr11	70845412	SHANK2	Body	0.186983	-0.00853102	0.382496	1.90795	0.0605659
cg23528203	chr2	25095576	ADCY3;ADCY3	ExonBnd;Body	-0.178068	-0.364275	0.00813944	-1.90779	0.0605864
cg20288565	chr1	235805403	GNG4;GNG4;GNG4	5'UTR;5'UTR;5'UTR	-0.280648	-0.574295	0.0129979	-1.90669	0.0607314
cg08877283	chr11	120725871	GRIK4;GRIK4;GRIK4	Body;Body;Body	-0.240786	-0.49275	0.011178	-1.90649	0.0607576
cg03344105	chr20	57426131	GNASAS;GNAS	TSS200;3'UTR	-0.176266	-0.360845	0.00831397	-1.90514	0.0609365
cg19112275	chr12	26987164	ITPR2	TSS1500	0.145933	-0.00705586	0.298921	1.90299	0.0612211
cg19645248	chr6	146354506	GRM1;GRM1	Body;Body	-0.216314	-0.443139	0.0105108	-1.90255	0.0612791
cg04950965	chr1	68202520	GNG12	5'UTR	-0.178211	-0.365129	0.0087056	-1.90208	0.0613415
cg19910616	chr3	123143630	ADCY5	Body	0.252183	-0.0127274	0.517093	1.89915	0.0617323
cg15292486	chr21	31098163	GRIK1;GRIK1	Body;Body	-0.159573	-0.327291	0.00814459	-1.89812	0.0618702
cg26555733	chr16	23846279	PRKCB;PRKCB	TSS1500;TSS1500	-0.228803	-0.469367	0.0117605	-1.89747	0.0619574
cg25990314	chr22	19841927	GNB1L;C22orf29	5'UTR;5'UTR	0.35951	-0.0186812	0.7377	1.89645	0.0620935
cg07212894	chr3	50243021	SLC38A3	5'UTR	0.317853	-0.0167924	0.652499	1.89489	0.0623038
cg14833988	chr11	120483567	GRIK4;GRIK4;GRIK4	5'UTR;5'UTR;5'UTR	-0.170284	-0.349785	0.00921683	-1.89256	0.0626181
cg22749173	chr19	2614039	GNG7	5'UTR	0.16791	-0.00937738	0.345197	1.88947	0.0630366
cg27350478	chr16	56374175	GNAO1;GNAO1	Body;Body	-0.204779	-0.421051	0.0114936	-1.88897	0.0631046
cg21823406	chr19	15090738	SLC1A6;SLC1A6;SLC1A6	TSS200;TSS200;Body	-0.197102	-0.40539	0.0111853	-1.88786	0.063256
cg14167033	chr11	70424559	SHANK2;SHANK2	Body;Body	-1.34058	-2.75855	0.0773769	-1.88613	0.0634926
cg05880245	chr1	37411093	GRIK3	Body	-0.133246	-0.274222	0.00772979	-1.88561	0.0635639
cg22666555	chr6	34114320	GRM4;GRM4;GRM4;GRM4	TSS1500;TSS1500;TSS1500;Body	-0.152939	-0.314889	0.00901007	-1.884	0.0637841
cg05944877	chr16	24197863	PRKCB;PRKCB	Body;Body	-0.192986	-0.397386	0.0114146	-1.88359	0.0638415
cg09856671	chr1	235777897	MIR5096;GNG4;GNG4;GNG4	Body;5'UTR;5'UTR;5'UTR	-0.374275	-0.771073	0.0225226	-1.88176	0.0640933
cg18460186	chr18	3870024	DLGAP1;DLGAP1;DLGAP1;DLGAP1;DLGAP1;DLGAP1	Body;Body;Body;Body;Body;Body	-0.156653	-0.322781	0.00947418	-1.88122	0.0641672
cg18935491	chr20	57425979	GNASAS;GNAS	TSS200;3'UTR	-0.160739	-0.331306	0.00982808	-1.88004	0.0643301
cg25452407	chr3	4868088	ITPR1;ITPR1;ITPR1	Body;Body;Body	-0.186249	-0.384014	0.0115161	-1.87882	0.064499
cg24111443	chr15	40583709	PLCB2;PLCB2;PLCB2	Body;Body;Body	-0.530298	-1.09351	0.0329109	-1.87842	0.0645552
cg21830821	chr15	52475339	GNB5	Body	-0.215037	-0.443606	0.0135317	-1.87689	0.0647679
cg22106628	chr19	2575586	GNG7	5'UTR	-0.355137	-0.733239	0.0229647	-1.87383	0.0651953
cg05624487	chr6	35996850	MAPK14;MAPK14;MAPK14;MAPK14	Body;Body;Body;Body	0.870607	-0.0568104	1.79802	1.87279	0.0653405
cg17936807	chr14	52334855	GNG2;GNG2;GNG2	5'UTR;5'UTR;5'UTR	0.150923	-0.00995283	0.311799	1.87157	0.0655113
cg14010550	chr19	1009642	GRIN3B	3'UTR	-0.39164	-0.809346	0.0260652	-1.87051	0.0656612
cg17823598	chr5	78810202	HOMER1;HOMER1;HOMER1	TSS1500;TSS1500;TSS1500	0.254398	-0.016963	0.525759	1.87029	0.065692
cg23575891	chr9	104345199	GRIN3A	Body	-0.248743	-0.514121	0.0166348	-1.86994	0.0657406
cg07740985	chr11	70851975	SHANK2	Body	-0.175944	-0.36388	0.0119923	-1.86769	0.0660581
cg14525062	chr22	22121889	MAPK1	3'UTR	-0.131577	-0.272469	0.00931507	-1.8631	0.0667113
cg08424427	chr5	180670815	SNORD95;GNB2L1;GNB2L1	TSS1500;1stExon;5'UTR	0.290504	-0.020571	0.601579	1.86307	0.0667152
cg16760112	chr15	52450489	GNB5;GNB5	Body;Body	-0.160381	-0.332156	0.0113941	-1.86266	0.0667729
cg00007326	chr19	13366046	CACNA1A;CACNA1A	Body;Body	-0.218842	-0.453454	0.0157693	-1.8609	0.0670248
cg25937388	chr21	30928055	GRIK1;GRIK1	Body;Body	-0.158485	-0.328612	0.0116413	-1.85848	0.0673721
cg24194077	chr19	54386020	PRKCG	Body	0.167912	-0.0124593	0.348283	1.85719	0.0675585
cg10603826	chr12	26986825	ITPR2	TSS1500	0.265362	-0.0197324	0.550456	1.85692	0.0675981
cg00978634	chr11	120434987	GRIK4;GRIK4;GRIK4	TSS200;TSS200;5'UTR	-0.260448	-0.540598	0.0197024	-1.85469	0.0679195
cg09150064	chr11	22364185	SLC17A6	Body	-0.231881	-0.481577	0.0178148	-1.85266	0.0682142
cg25418001	chr7	79780310	GNAI1	Body	-0.345605	-0.71808	0.0268693	-1.85108	0.0684439
cg15133006	chr11	70334187	SHANK2;SHANK2;SHANK2	Body;Body;Body	-0.20598	-0.427977	0.0160174	-1.85105	0.068448
cg22960767	chr1	37422679	GRIK3	Body	0.182932	-0.0144364	0.3803	1.84907	0.0687374
cg11480267	chr20	57463503	GNAS;GNAS;GNAS;GNAS	3'UTR;3'UTR;TSS1500;Body	-0.25045	-0.520745	0.0198448	-1.84852	0.0688176
cg21550279	chr3	7202540	GRM7;GRM7	Body;Body	0.697668	-0.0562586	1.45159	1.84613	0.0691694
cg19311555	chr3	179169560	GNB4	TSS200	0.295391	-0.0238363	0.614619	1.84603	0.0691834
cg08516911	chr6	146350240	GRM1;GRM1;GRM1;GRM1	5'UTR;TSS200;TSS200;TSS200	0.203132	-0.0164496	0.422713	1.84554	0.0692553
cg24067803	chr11	70653378	SHANK2	Body	0.141076	-0.0114691	0.29362	1.845	0.0693351
cg06288402	chr1	186822988	PLA2G4A	5'UTR	-0.286474	-0.596526	0.0235781	-1.84328	0.0695885
cg25348163	chr9	80602527	GNAQ	Body	-0.213865	-0.445341	0.0176107	-1.84322	0.0695987
cg10730349	chr11	35441796	SLC1A2;SLC1A2;SLC1A2	TSS1500;TSS200;TSS200	-0.389069	-0.810263	0.032125	-1.84284	0.069655
cg25010361	chr5	36607377	SLC1A3;SLC1A3;SLC1A3	TSS1500;5'UTR;5'UTR	0.195928	-0.0162663	0.408122	1.84206	0.0697692
cg07590135	chr19	2515268	GNG7	Body	-0.159284	-0.331858	0.0132888	-1.84137	0.0698716
cg19965023	chr17	72838366	GRIN2C	3'UTR	-0.148566	-0.309585	0.0124523	-1.84071	0.0699695
cg05830569	chr1	37332231	GRIK3	Body	-0.276283	-0.575907	0.0233421	-1.83958	0.0701385
cg20934024	chr5	152869743	GRIA1;GRIA1;GRIA1;GRIA1;GRIA1;GRIA1	TSS1500;TSS1500;TSS1500;TSS1500;TSS1500;TSS1500	-0.146112	-0.304628	0.0124032	-1.8389	0.0702399
cg25838214	chr17	64448394	PRKCA	Body	-0.111791	-0.233318	0.00973622	-1.83517	0.0707974
cg06952422	chr6	33647685	ITPR3	Body	-0.213579	-0.445825	0.0186674	-1.83464	0.0708759
cg20875807	chr15	83620951	HOMER2;HOMER2;HOMER2;HOMER2	Body;Body;Body;Body	0.108948	-0.00956846	0.227465	1.83393	0.070983
cg01513092	chr5	7593644	ADCY2	Body	0.141305	-0.0124485	0.295058	1.83347	0.0710516
cg26083841	chr11	35323160	SLC1A2;SLC1A2;SLC1A2	Body;Body;Body	-0.24307	-0.507594	0.0214545	-1.83319	0.0710942
cg10443999	chr11	35355993	SLC1A2;SLC1A2;SLC1A2	Body;5'UTR;5'UTR	-0.145865	-0.304662	0.0129312	-1.83254	0.0711923
cg04202736	chr15	42371721	PLA2G4D	Body	-0.346471	-0.723681	0.0307386	-1.83243	0.0712094
cg14974622	chr6	101886381	GRIK2;GRIK2;GRIK2	Body;Body;Body	-0.22929	-0.47937	0.02079	-1.82914	0.0717052
cg18545483	chr11	70618224	SHANK2	Body	0.130955	-0.0119154	0.273825	1.82861	0.0717858
cg08413366	chr10	75255930	PPP3CB;PPP3CB;PPP3CB	TSS200;TSS200;TSS200	0.276682	-0.0252153	0.57858	1.82837	0.0718229
cg09754636	chr18	3594136	DLGAP1-AS1;DLGAP1;DLGAP1;DLGAP1;DLGAP1;DLGAP1;DLGAP1;DLGAP1;DLGAP1;DLGAP1	Body;Body;Body;Body;Body;Body;Body;Body;Body;Body	0.401137	-0.0366218	0.838895	1.8281	0.0718638
cg16620233	chr3	53781107	CACNA1D;CACNA1D;CACNA1D	Body;Body;Body	-0.114773	-0.240039	0.010493	-1.82788	0.0718965
cg18163279	chr11	70875690	SHANK2	5'UTR	0.182593	-0.0166974	0.381884	1.82785	0.0719022
cg04173762	chr16	4063661	ADCY9	Body	-0.229462	-0.479969	0.021046	-1.82739	0.0719717
cg14788049	chr11	64018549	PLCB3	TSS1500	-0.526255	-1.10091	0.0484001	-1.82697	0.0720357
cg21116900	chr12	100750760	SLC17A8;SLC17A8	TSS200;TSS200	-0.171494	-0.358804	0.0158171	-1.82653	0.0721021
cg06811975	chr1	68627445	GNG12-AS1;WLS;WLS;WLS	Body;Body;Body;Body	0.132208	-0.0122078	0.276624	1.82635	0.0721293
cg00164429	chr3	53772039	CACNA1D;CACNA1D;CACNA1D	Body;Body;Body	0.151942	-0.0140947	0.317979	1.82564	0.0722377
cg04590790	chr5	7770690	ADCY2	Body	0.17903	-0.0166744	0.374734	1.82502	0.072333
cg04947391	chr4	87011602	MAPK10;MAPK10;MAPK10;MAPK10	Body;Body;Body;Body	-0.164676	-0.344896	0.0155431	-1.82294	0.0726514
cg14149552	chr9	80642464	GNAQ	Body	-0.168977	-0.354186	0.0162322	-1.82015	0.0730795
cg26482373	chrX	122616688	GRIA3;GRIA3	Body;Body	-0.215132	-0.451036	0.0207727	-1.81933	0.0732066
cg02481982	chr12	26841755	ITPR2	Body	-0.216235	-0.453548	0.0210785	-1.8178	0.0734425
cg03962451	chr2	191754464	GLS	Body	0.096361	-0.00959237	0.202314	1.81438	0.0739724
cg19986285	chr16	84900303	CRISPLD2	Body	-0.166711	-0.350186	0.0167644	-1.81271	0.0742327
cg13343565	chr17	4710032	PLD2	TSS1500	0.197353	-0.0198787	0.414584	1.81243	0.0742757
cg02521395	chr11	70925930	SHANK2	5'UTR	-0.149829	-0.314786	0.0151273	-1.81204	0.0743367
cg09776150	chr3	123040885	ADCY5;ADCY5	Body;Body	-0.108907	-0.228869	0.0110548	-1.81115	0.0744762
cg08454387	chr15	42129007	JMJD7;JMJD7-PLA2G4B;JMJD7-PLA2G4B	Body;Body;Body	-0.168224	-0.353766	0.0173183	-1.80879	0.0748472
cg08454387.1	chr15	42129007	JMJD7;JMJD7-PLA2G4B;JMJD7-PLA2G4B	Body;Body;Body	-0.168224	-0.353766	0.0173183	-1.80879	0.0748472
cg14514943	chr11	120425790	GRIK4	5'UTR	-0.152265	-0.320388	0.0158575	-1.80683	0.0751557
cg01468907	chr16	84852577	CRISPLD2	TSS1500	0.232958	-0.0244476	0.490364	1.80552	0.0753622
cg08718050	chr11	70563677	SHANK2	Body	-0.29124	-0.613108	0.0306277	-1.80516	0.0754187
cg13455717	chr1	235814365	GNG4;GNG4;GNG4	TSS1500;TSS1500;TSS1500	-0.159719	-0.336291	0.0168537	-1.80458	0.0755111
cg17110550	chr1	37298695	GRIK3	Body	-0.184175	-0.387883	0.0195337	-1.8037	0.0756506
cg18408283	chr1	68387546	GNG12-AS1	Body	0.29449	-0.0317656	0.620745	1.80075	0.0761179
cg19707326	chr14	24787611	ADCY4	3'UTR	-0.108242	-0.228273	0.0117882	-1.79907	0.0763872
cg26076664	chr12	46756856	SLC38A2;SLC38A2	Body;Body	0.113801	-0.0124942	0.240096	1.79763	0.0766165
cg04019914	chr20	57463357	GNAS;GNAS;GNAS;GNAS	3'UTR;3'UTR;TSS1500;Body	-0.175246	-0.370004	0.0195112	-1.79513	0.0770179
cg27277859	chr19	51165632	SHANK1	Body	-0.240447	-0.507723	0.0268302	-1.79473	0.0770826
cg07964240	chr6	34054055	GRM4;GRM4;GRM4;GRM4;GRM4;GRM4	Body;Body;Body;Body;Body;5'UTR	-0.213031	-0.449954	0.0238919	-1.79382	0.0772302
cg11479156	chr11	70672388	SHANK2	Body	-0.255859	-0.540434	0.0287148	-1.79369	0.0772501
cg13947301	chr3	4858791	ITPR1;ITPR1;ITPR1	Body;Body;Body	-1.32866	-2.80716	0.149851	-1.7928	0.0773945
cg05861880	chr12	2156895	CACNA1C-IT2	TSS1500	-0.108583	-0.229438	0.0122709	-1.79244	0.0774531
cg18292244	chr19	13492318	CACNA1A;CACNA1A;CACNA1A;CACNA1A;CACNA1A	Body;Body;Body;Body;Body	-0.181392	-0.383546	0.0207613	-1.79011	0.0778299
cg05848509	chr17	72857354	GRIN2C	TSS1500	0.0902909	-0.0103755	0.190957	1.78938	0.077949
cg07432009	chr1	1815199	GNB1;GNB1;GNB1	5'UTR;5'UTR;5'UTR	-0.166032	-0.351311	0.0192477	-1.78775	0.0782142
cg08129673	chr3	50242103	SLC38A3	TSS1500	-0.164756	-0.348713	0.0192009	-1.78676	0.0783744
cg13907146	chr3	50243565	SLC38A3	5'UTR	0.173452	-0.0202836	0.367188	1.78613	0.0784787
cg23671501	chr19	51167620	SHANK1	Body	-0.201315	-0.42656	0.0239302	-1.78305	0.0789833
cg07751325	chr3	7340242	GRM7;GRM7	Body;Body	-0.169392	-0.359153	0.0203691	-1.78085	0.0793446
cg14077898	chr12	100750695	SLC17A8;SLC17A8	TSS200;TSS200	-0.215633	-0.457205	0.0259396	-1.78078	0.0793569
cg18872881	chr4	102199803	PPP3CA;PPP3CA;PPP3CA	Body;Body;Body	-0.203896	-0.432508	0.0247162	-1.77931	0.0795993
cg05835514	chr5	152870795	GRIA1;GRIA1;GRIA1;GRIA1;GRIA1;GRIA1;GRIA1;GRIA1	TSS1500;TSS1500;TSS200;5'UTR;Body;Body;Body;Body	-0.273145	-0.579441	0.0331523	-1.77907	0.0796395
cg09233429	chr15	40583241	PLCB2	Body	-0.55005	-1.16782	0.0677226	-1.7763	0.0800988
cg16168876	chr12	2467848	CACNA1C;CACNA1C;CACNA1C;CACNA1C;CACNA1C;CACNA1C;CACNA1C;CACNA1C;CACNA1C;CACNA1C;CACNA1C;CACNA1C;CACNA1C;CACNA1C;CACNA1C;CACNA1C;CACNA1C;CACNA1C;CACNA1C;CACNA1C;CACNA1C;CACNA1C;CACNA1C	Body;Body;Body;Body;Body;Body;Body;Body;Body;Body;Body;Body;Body;Body;Body;Body;Body;Body;Body;Body;Body;Body;Body	0.18235	-0.0224908	0.38719	1.77595	0.080156
cg01669573	chr18	3758773	DLGAP1;DLGAP1;DLGAP1;DLGAP1;DLGAP1;DLGAP1;DLGAP1;DLGAP1;DLGAP1	Body;Body;Body;Body;Body;Body;Body;Body;Body	-0.188988	-0.401331	0.0233552	-1.77557	0.0802195
cg14769892	chr12	100749594	SLC17A8;SLC17A8	TSS1500;TSS1500	0.170079	-0.021126	0.361285	1.77457	0.0803859
cg17892830	chr9	71630533	PRKACG	TSS1500	-0.281157	-0.597348	0.0350332	-1.77395	0.0804888
cg15995075	chr3	142451487	TRPC1	Body	-0.150464	-0.319787	0.0188579	-1.77281	0.0806806
cg12092090	chr19	13617584	CACNA1A;CACNA1A	TSS1500;TSS1500	0.192381	-0.0241664	0.408928	1.77236	0.0807559
cg11209521	chr1	68209155	GNG12	5'UTR	-0.201354	-0.428057	0.0253489	-1.77192	0.0808284
cg12394789	chr16	4030239	ADCY9	Body	-0.163834	-0.348328	0.02066	-1.77159	0.0808839
cg18150383	chr19	49933217	SLC17A7	3'UTR	-0.272276	-0.579	0.0344486	-1.77094	0.0809941
cg24574096	chr4	87028499	MAPK10;MAPK10;MAPK10;MAPK10;MAPK10;MAPK10;MAPK10;MAPK10	5'UTR;1stExon;ExonBnd;ExonBnd;ExonBnd;Body;Body;Body	-0.175894	-0.374069	0.0222805	-1.7707	0.0810334
cg24192279	chr7	86416065	GRM3	Body	-0.305199	-0.649546	0.0391472	-1.76819	0.0814552
cg21409965	chr1	37283904	GRIK3	Body	0.291262	-0.0374757	0.620001	1.76757	0.0815605
cg05509049	chr3	171410250	PLD1;PLD1;PLD1;PLD1	ExonBnd;ExonBnd;Body;Body	-0.185277	-0.39471	0.0241557	-1.7649	0.0820128
cg03725414	chr16	84862964	CRISPLD2	5'UTR	-0.116089	-0.247332	0.0151529	-1.76466	0.0820528
cg23501962	chr11	35440252	SLC1A2	Body	0.162565	-0.02122	0.34635	1.76465	0.0820541
cg20364241	chr4	87056153	MAPK10;MAPK10;MAPK10	Body;Body;Body	0.152255	-0.019879	0.324389	1.7646	0.0820624
cg11727252	chr3	51752143	GRM2;GRM2	3'UTR;3'UTR	0.136541	-0.0178375	0.290919	1.76449	0.0820823
cg03697708	chr19	13617549	CACNA1A;CACNA1A	TSS1500;TSS1500	0.252867	-0.0331036	0.538838	1.76406	0.0821548
cg02286008	chr16	30133247	MAPK3;MAPK3;MAPK3	Body;Body;Body	-0.254233	-0.542168	0.0337023	-1.76149	0.0825926
cg21595175	chr5	180670701	SNORD95;GNB2L1	TSS1500;1stExon	0.280913	-0.0374983	0.599325	1.76005	0.0828372
cg05927578	chr16	4029543	ADCY9	Body	-0.151239	-0.322814	0.0203358	-1.75854	0.083096
cg05307817	chr17	64650871	PRKCA	Body	-0.149721	-0.319704	0.0202622	-1.75719	0.0833275
cg09207674	chr15	83521559	HOMER2;HOMER2	Body;Body	0.132293	-0.0179776	0.282563	1.75632	0.0834764
cg15138238	chr20	3155489	LZTS3	TSS1500	-0.194099	-0.41458	0.0263828	-1.75627	0.083485
cg25396818	chr3	4848353	ITPR1;ITPR1;ITPR1	Body;Body;Body	-0.135513	-0.289573	0.0185474	-1.75482	0.0837361
cg20732440	chr1	1749888	GNB1;GNB1;GNB1	Body;Body;5'UTR	0.160991	-0.0222814	0.344263	1.75245	0.0841445
cg04845582	chr3	7602849	GRM7;GRM7	Body;Body	0.1387	-0.0192285	0.296628	1.7521	0.0842063
cg01281157	chr5	178422260	GRM6	TSS200	-0.182231	-0.389875	0.0254122	-1.75084	0.0844241
cg05314054	chr5	36606214	SLC1A3;SLC1A3;SLC1A3;SLC1A3;SLC1A3	TSS1500;TSS1500;TSS1500;TSS1500;TSS1500	0.794062	-0.111357	1.69948	1.74963	0.084634
cg06553442	chr4	87030002	MAPK10;MAPK10;MAPK10;MAPK10	TSS1500;Body;Body;Body	0.128041	-0.0179586	0.27404	1.7496	0.0846393
cg27517999	chr11	120435015	GRIK4;GRIK4;GRIK4	TSS200;TSS200;5'UTR	-0.223423	-0.478234	0.0313871	-1.74926	0.0846997
cg25350635	chr12	49182847	ADCY6	TSS200	0.117416	-0.016518	0.25135	1.74895	0.0847523
cg06018119	chr22	50706650	MAPK11	Body	-0.335852	-0.719152	0.0474491	-1.74803	0.0849127
cg19783958	chr1	53609261	SLC1A7;SLC1A7;SLC1A7;SLC1A7;SLC1A7	TSS1500;TSS1500;TSS1500;TSS1500;TSS1500	-0.141007	-0.302052	0.0200384	-1.74676	0.0851345
cg17354426	chr3	50273544	GNAI2;GNAI2;GNAI2;GNAI2;GNAI2	TSS200;TSS200;5'UTR;Body;5'UTR	0.241911	-0.0344252	0.518247	1.74646	0.0851868
cg22277102	chr19	2591194	GNG7	5'UTR	-0.1918	-0.410982	0.0273813	-1.74577	0.0853084
cg09947844	chr16	4163819	ADCY9	Body	-0.168056	-0.36055	0.0244375	-1.74173	0.0860189
cg10482356	chr16	56328421	GNAO1;GNAO1	Body;Body	-0.137397	-0.295014	0.02022	-1.73907	0.0864891
cg05007288	chr21	30953716	GRIK1;GRIK1	Body;Body	-0.138805	-0.298049	0.0204392	-1.73894	0.0865123
cg01296215	chr19	48921046	GRIN2D	Body	-0.132483	-0.284517	0.0195517	-1.73844	0.0866004
cg15653430	chr11	120393585	GRIK4	5'UTR	-0.11861	-0.254836	0.017615	-1.73703	0.0868509
cg19902246	chr5	7563792	ADCY2	Body	-0.16176	-0.347567	0.0240459	-1.73682	0.0868885
cg26635576	chr11	35275997	SLC1A2	3'UTR	-0.203903	-0.438181	0.0303754	-1.73633	0.0869743
cg18863595	chr3	6902845	GRM7;GRM7;GRM7;GRM7	1stExon;5'UTR;5'UTR;1stExon	-0.172368	-0.37052	0.0257836	-1.73541	0.0871395
cg22499652	chr1	84630050	PRKACB;PRKACB;PRKACB;PRKACB;PRKACB;PRKACB;PRKACB;PRKACB;PRKACB;PRKACB;PRKACB;PRKACB;PRKACB;PRKACB;PRKACB	TSS1500;TSS1500;TSS1500;5'UTR;5'UTR;5'UTR;5'UTR;1stExon;1stExon;1stExon;1stExon;Body;Body;Body;Body	-0.135788	-0.291904	0.0203286	-1.73522	0.0871729
cg20721022	chr19	54386355	PRKCG	Body	0.2552	-0.0383331	0.548734	1.73447	0.0873074
cg20008140	chr20	57463455	GNAS;GNAS;GNAS;GNAS	3'UTR;3'UTR;TSS1500;Body	-0.20236	-0.435168	0.0304475	-1.73408	0.0873757
cg08975507	chr16	24147692	PRKCB;PRKCB	Body;Body	-0.149922	-0.322407	0.0225625	-1.73403	0.0873845
cg20083839	chr20	57485940	GNAS;GNAS;GNAS;GNAS;GNAS;GNAS;GNAS;GNAS	3'UTR;3'UTR;3'UTR;3'UTR;3'UTR;Body;3'UTR;3'UTR	-0.205139	-0.441381	0.0311024	-1.73234	0.0876866
cg14061491	chr9	80433462	GNAQ	Body	-0.197938	-0.425946	0.0300695	-1.7319	0.0877668
cg13504602	chr1	235808105	MIR5096;GNG4;GNG4;GNG4	Body;5'UTR;5'UTR;5'UTR	-0.154933	-0.333406	0.0235395	-1.73187	0.0877722
cg03752537	chr11	120678600	GRIK4;GRIK4;GRIK4	Body;Body;Body	0.107054	-0.0162901	0.230399	1.73152	0.087835
cg21754246	chr5	78712589	HOMER1;HOMER1;HOMER1	Body;Body;Body	0.0985344	-0.0150015	0.21207	1.7314	0.0878566
cg01186181	chr1	37437759	GRIK3	Body	-0.201822	-0.434423	0.0307801	-1.731	0.087928
cg11968045	chr15	42282548	PLA2G4E-AS1;PLA2G4E	Body;Body	0.120947	-0.0184821	0.260377	1.73055	0.0880088
cg11457007	chr1	68225861	GNG12	5'UTR	-0.114949	-0.247481	0.0175837	-1.73031	0.0880517
cg25839745	chr4	101969341	PPP3CA;PPP3CA;PPP3CA	Body;Body;Body	-0.149964	-0.322934	0.0230061	-1.72965	0.0881706
cg27318000	chr18	3845667	DLGAP1;DLGAP1	TSS1500;Body	-0.223951	-0.482544	0.0346431	-1.72773	0.0885163
cg13536522	chr19	51170017	SHANK1	Body	0.135746	-0.0214002	0.292892	1.72332	0.0893165
cg09840973	chr22	19785166	GNB1L	Body	-0.148809	-0.321215	0.0235983	-1.72193	0.0895689
cg14172797	chr17	64428103	PRKCA	Body	0.124087	-0.0197938	0.267967	1.72054	0.0898222
cg04266169	chr1	1822862	GNB1	TSS1500	-0.51115	-1.10401	0.0817066	-1.72005	0.0899125
cg03550794	chr7	100271228	GNB2	TSS200	0.341292	-0.0546726	0.737257	1.71954	0.0900059
cg04473078	chr16	4165886	ADCY9;ADCY9	5'UTR;1stExon	0.274736	-0.0441914	0.593664	1.71856	0.0901843
cg02710936	chr5	7749898	ADCY2	Body	-0.17882	-0.386503	0.0288636	-1.71773	0.0903366
cg25230157	chr11	62473922	BSCL2;GNG3;BSCL2;BSCL2	Body;TSS1500;Body;TSS200	0.205733	-0.0332805	0.444746	1.71721	0.0904329
cg02517189	chr19	42553354	GRIK5;GRIK5	Body;Body	-0.173667	-0.375674	0.0283387	-1.71513	0.0908167
cg13286510	chr7	126893007	GRM8	TSS1500	0.178248	-0.0293589	0.385855	1.71287	0.091233
cg11544138	chr19	1003455	GRIN3B	Body	0.129382	-0.0213886	0.280152	1.71198	0.0913979
cg07546293	chr16	851255	GNG13	TSS1500	-0.142989	-0.310063	0.0240839	-1.70741	0.0922477
cg10577016	chr9	114423680	GNG10;DNAJC25-GNG10	TSS200;Body	0.155297	-0.0265035	0.337097	1.70416	0.0928577
cg14636556	chr19	13346848	CACNA1A;CACNA1A;CACNA1A;CACNA1A;CACNA1A	Body;Body;Body;Body;Body	-0.243238	-0.528031	0.0415546	-1.7039	0.0929056
cg09156426	chr1	68643840	GNG12-AS1;WLS;WLS;WLS	Body;Body;Body;Body	0.21209	-0.0364429	0.460622	1.70247	0.093176
cg16684939	chr7	100272223	GNB2	5'UTR	0.240203	-0.0412894	0.521695	1.70237	0.0931941
cg12413242	chr12	2292890	CACNA1C;CACNA1C;CACNA1C;CACNA1C;CACNA1C;CACNA1C;CACNA1C;CACNA1C;CACNA1C;CACNA1C;CACNA1C;CACNA1C;CACNA1C;CACNA1C;CACNA1C;CACNA1C;CACNA1C;CACNA1C;CACNA1C;CACNA1C;CACNA1C;CACNA1C;CACNA1C	Body;Body;Body;Body;Body;Body;Body;Body;Body;Body;Body;Body;Body;Body;Body;Body;Body;Body;Body;Body;Body;Body;Body	-0.146777	-0.318827	0.0252726	-1.70195	0.0932733
cg23940413	chr1	182359608	GLUL;GLUL;GLUL	5'UTR;5'UTR;5'UTR	0.231897	-0.0403829	0.504177	1.69911	0.0938095
cg14351882	chr9	140061878	GRIN1;GRIN1;GRIN1	Body;Body;Body	-0.299084	-0.650328	0.0521596	-1.69874	0.0938798
cg24947067	chr3	50273727	GNAI2;GNAI2;GNAI2;GNAI2;GNAI2;GNAI2;GNAI2	5'UTR;1stExon;1stExon;5'UTR;Body;5'UTR;5'UTR	0.256614	-0.044793	0.558022	1.69851	0.0939226
cg07605516	chr3	4840933	ITPR1;ITPR1;ITPR1	Body;Body;Body	-0.156839	-0.341088	0.02741	-1.69821	0.0939807
cg16009558	chr6	101846707	GRIK2;GRIK2;GRIK2	TSS200;TSS200;TSS200	-0.155723	-0.338666	0.0272192	-1.69817	0.093988
cg13685294	chr3	51743318	GRM2;GRM2	5'UTR;Body	-0.164154	-0.357138	0.0288295	-1.69697	0.0942162
cg07926858	chr10	75252761	PPP3CB;PPP3CB;PPP3CB	Body;Body;Body	0.175321	-0.0308068	0.381449	1.69683	0.0942414
cg04498349	chr16	10274317	GRIN2A;GRIN2A;GRIN2A	5'UTR;5'UTR;5'UTR	0.1596	-0.0280578	0.347258	1.69671	0.0942645
cg04603130	chr19	2550027	GNG7	5'UTR	-0.106449	-0.231651	0.0187517	-1.6962	0.0943619
cg15994455	chr12	26775802	ITPR2	Body	-0.144717	-0.315036	0.0256015	-1.69512	0.0945683
cg05120716	chr16	23881993	PRKCB;PRKCB	Body;Body	-0.148027	-0.322253	0.0262	-1.69499	0.0945924
cg02023150	chr1	235814188	GNG4;GNG4;GNG4;MIR5096	TSS1500;TSS200;TSS200;Body	0.199482	-0.0354795	0.434443	1.69375	0.0948295
cg20557710	chr12	2788782	CACNA1C;CACNA1C;CACNA1C;CACNA1C;CACNA1C;CACNA1C;CACNA1C;CACNA1C;CACNA1C;CACNA1C;CACNA1C;CACNA1C;CACNA1C;CACNA1C;CACNA1C;CACNA1C;CACNA1C;CACNA1C;CACNA1C;CACNA1C;CACNA1C;CACNA1C;CACNA1C	Body;Body;Body;Body;Body;Body;Body;Body;Body;Body;Body;Body;Body;Body;Body;Body;Body;Body;Body;Body;Body;Body;Body	-0.406515	-0.885676	0.0726462	-1.69253	0.0950622
cg23196625	chr3	123013083	ADCY5;ADCY5	Body;Body	-0.119468	-0.260404	0.0214688	-1.6911	0.0953368
cg07326706	chr11	70808889	SHANK2	Body	-0.162652	-0.35466	0.0293564	-1.68998	0.0955522
cg17101572	chr11	70549568	SHANK2	Body	0.134397	-0.0242923	0.293086	1.6896	0.0956248
cg25910065	chr11	120665214	GRIK4;GRIK4;GRIK4	Body;Body;Body	0.0825308	-0.014932	0.179994	1.68935	0.0956732
cg21806090	chr12	2198034	CACNA1C;CACNA1C;CACNA1C;CACNA1C;CACNA1C;CACNA1C;CACNA1C;CACNA1C;CACNA1C;CACNA1C;CACNA1C;CACNA1C;CACNA1C;CACNA1C;CACNA1C;CACNA1C;CACNA1C;CACNA1C;CACNA1C;CACNA1C;CACNA1C;CACNA1C;CACNA1C	Body;Body;Body;Body;Body;Body;Body;Body;Body;Body;Body;Body;Body;Body;Body;Body;Body;Body;Body;Body;Body;Body;Body	-0.181048	-0.394905	0.0328093	-1.68893	0.0957539
cg01427575	chr19	51171712	SHANK1	Body	-0.239021	-0.52155	0.0435076	-1.68778	0.0959755
cg14805807	chr20	8112713	PLCB1;PLCB1	TSS200;TSS200	0.21473	-0.0391126	0.468573	1.6876	0.0960097
cg05201209	chr22	22152374	MAPK1;MAPK1	Body;Body	-0.143027	-0.312142	0.026087	-1.68725	0.0960768
cg05672540	chr20	8375030	PLCB1;PLCB1	Body;Body	0.0756387	-0.0138623	0.16514	1.686	0.096319
cg16674267	chr19	2537741	GNG7	5'UTR	0.138889	-0.0254654	0.303243	1.68589	0.0963412
cg25317192	chr5	78744381	HOMER1;HOMER1;HOMER1	Body;Body;Body	0.165627	-0.0303901	0.361644	1.6857	0.0963783
cg14746605	chr11	35374336	SLC1A2	Body	-0.174955	-0.382049	0.0321388	-1.68539	0.096437
cg07667666	chr3	171422062	PLD1;PLD1	Body;Body	-0.139287	-0.304168	0.0255937	-1.68532	0.0964507
cg11085524	chr3	53585509	CACNA1D;CACNA1D;CACNA1D	Body;Body;Body	0.0994222	-0.0182715	0.217116	1.68528	0.0964587
cg03345933	chr3	50264003	MIR5787;GNAI2;GNAI2	TSS1500;TSS200;TSS200	0.186398	-0.0344945	0.407291	1.68346	0.0968124
cg03871526	chr3	142447949	TRPC1	Body	-0.14523	-0.317342	0.0268819	-1.6834	0.0968236
cg11027031	chr14	52327347	GNG2;GNG2;GNG2;GNG2;GNG2;GNG2	1stExon;1stExon;1stExon;5'UTR;5'UTR;5'UTR	0.313765	-0.0582095	0.685739	1.6828	0.0969398
cg20213508	chr20	57463325	GNAS;GNAS;GNAS;GNAS	3'UTR;3'UTR;TSS1500;Body	-0.144178	-0.315181	0.0268262	-1.68203	0.0970899
cg09487167	chr14	55518661	MAPK1IP1L	5'UTR	0.111669	-0.0208588	0.244196	1.681	0.0972913
cg26369050	chr3	51749143	GRM2;GRM2	5'UTR;Body	-0.169343	-0.370379	0.0316938	-1.68048	0.0973924
cg13160120	chr16	4061946	ADCY9	Body	-0.237716	-0.519942	0.0445097	-1.68037	0.0974147
cg20699497	chr19	49944642	SLC17A7;SLC17A7	5'UTR;1stExon	-0.231911	-0.50745	0.043628	-1.67911	0.0976595
cg06300424	chr16	56388105	GNAO1	Body	-0.158865	-0.347798	0.0300671	-1.67751	0.0979743
cg22685913	chr16	24045131	PRKCB;PRKCB	Body;Body	-0.181866	-0.398404	0.0346713	-1.67556	0.0983564
cg25673737	chr4	101966414	PPP3CA;PPP3CA;PPP3CA	Body;Body;Body	-0.149888	-0.328359	0.0285838	-1.67548	0.098373
cg21296708	chr20	9216201	PLCB4;PLCB4	5'UTR;5'UTR	0.151459	-0.0289031	0.331822	1.6753	0.0984088
cg17525428	chr19	51197463	SHANK1	Body	0.296892	-0.0567395	0.650523	1.6749	0.0984866
cg23766996	chr7	86272023	GRM3	TSS1500	-0.157041	-0.344313	0.0302301	-1.67296	0.0988709
cg00264136	chr19	13326697	CACNA1A;CACNA1A;CACNA1A;CACNA1A;CACNA1A	Body;Body;Body;Body;Body	-0.10246	-0.224654	0.0197337	-1.67281	0.098899
cg05588903	chr16	84866150	CRISPLD2	5'UTR	-0.289876	-0.635799	0.0560473	-1.67176	0.0991071
cg04761722	chr16	10274315	GRIN2A;GRIN2A;GRIN2A	5'UTR;5'UTR;5'UTR	0.218357	-0.0422551	0.478969	1.67153	0.0991529
cg05974269	chr20	57485819	GNAS;GNAS;GNAS;GNAS;GNAS;GNAS;GNAS;GNAS	Body;Body;3'UTR;Body;Body;3'UTR;Body;Body	-0.24862	-0.54543	0.0481903	-1.67109	0.0992409
cg17247916	chr6	146679732	GRM1;GRM1;GRM1;GRM1	Body;Body;Body;Body	0.844744	-0.164253	1.85374	1.67023	0.0994103
cg19137437	chr16	4117365	ADCY9	Body	-0.125684	-0.275818	0.0244498	-1.6701	0.0994358
cg14076977	chr15	40600284	PLCB2	TSS200	0.345678	-0.0673207	0.758677	1.6698	0.0994958
cg03684384	chr12	26636694	ITPR2	Body	-0.156659	-0.343902	0.0305835	-1.66914	0.0996275
cg20101501	chr16	56225848	LOC283856;GNAO1;GNAO1;GNAO1;GNAO1	TSS1500;5'UTR;5'UTR;1stExon;1stExon	0.108301	-0.0211535	0.237755	1.669	0.0996549
cg12010857	chr4	102112901	PPP3CA;PPP3CA;PPP3CA	Body;Body;Body	-0.21686	-0.476128	0.0424083	-1.66868	0.0997199
cg25295273	chr20	9287061	PLCB4;PLCB4;PLCB4	TSS1500;5'UTR;5'UTR	-0.145337	-0.319106	0.028433	-1.66857	0.099742
cg11207372	chr11	70385365	SHANK2;SHANK2	Body;Body	-0.160308	-0.352033	0.0314167	-1.66809	0.0998369
cg19614135	chr6	36098504	MAPK13;MAPK13	Body;Body	0.19551	-0.0383725	0.429393	1.66768	0.0999179
cg06485596	chr16	24112658	PRKCB;PRKCB	Body;Body	0.149425	-0.0293339	0.328185	1.66762	0.0999299
cg06898038	chr7	100270482	GNB2	TSS1500	-0.232477	-0.510643	0.0456895	-1.66731	0.0999916
cg15536162	chr15	83522357	HOMER2;HOMER2	Body;Body	0.155948	-0.0307036	0.342599	1.66683	0.100089
cg27501686	chr12	2184874	CACNA1C;CACNA1C;CACNA1C;CACNA1C;CACNA1C;CACNA1C;CACNA1C;CACNA1C;CACNA1C;CACNA1C;CACNA1C;CACNA1C;CACNA1C;CACNA1C;CACNA1C;CACNA1C;CACNA1C;CACNA1C;CACNA1C;CACNA1C;CACNA1C;CACNA1C;CACNA1C	Body;Body;Body;Body;Body;Body;Body;Body;Body;Body;Body;Body;Body;Body;Body;Body;Body;Body;Body;Body;Body;Body;Body	-0.192033	-0.422017	0.037952	-1.66578	0.100297
cg02867288	chr20	57484887	GNAS;GNAS;GNAS;GNAS;GNAS;GNAS;GNAS;GNAS;GNAS	3'UTR;Body;3'UTR;Body;Body;Body;Body;Body;Body	-0.154485	-0.339559	0.0305889	-1.66527	0.100401
cg10385411	chr19	48897143	GRIN2D	TSS1500	0.311866	-0.0618903	0.685621	1.66464	0.100525
cg09286797	chr20	8116999	PLCB1;PLCB1	Body;Body	-0.204029	-0.448653	0.0405945	-1.66393	0.100668
cg13235075	chr6	34023808	GRM4;GRM4;GRM4;GRM4;GRM4;GRM4	Body;Body;Body;Body;Body;Body	-0.0990986	-0.217926	0.0197285	-1.66377	0.1007
cg10039424	chr3	7547189	GRM7;GRM7	Body;Body	0.130135	-0.0259926	0.286262	1.66286	0.100883
cg00308659	chr16	84871952	CRISPLD2	5'UTR	-0.203227	-0.447568	0.0411145	-1.6593	0.1016
cg13159413	chr10	75231932	PPP3CB;PPP3CB;PPP3CB;PPP3CB;PPP3CB	Body;Body;Body;Body;Body	-0.272385	-0.600017	0.0552464	-1.65859	0.101744
cg23666706	chr3	53568246	CACNA1D;CACNA1D;CACNA1D	Body;Body;Body	0.166216	-0.0337146	0.366147	1.65858	0.101747
cg18722608	chr16	56354968	GNAO1;GNAO1	Body;Body	0.102004	-0.0207506	0.224758	1.65776	0.101913
cg21340148	chr19	2702986	GNG7	TSS1500	0.190163	-0.0386895	0.419016	1.65773	0.101919
cg11435239	chr19	51220297	SHANK1	TSS200	-0.136021	-0.299724	0.0276824	-1.65764	0.101937
cg13545097	chr11	70370783	SHANK2;SHANK2;SHANK2	Body;Body;Body	0.167363	-0.0340746	0.368801	1.65753	0.101959
cg00866976	chr16	56224782	GNAO1;GNAO1;LOC283856	TSS1500;TSS1500;Body	-0.35213	-0.775959	0.0716992	-1.6575	0.101965
cg06642126	chr20	9374112	PLCB4;PLCB4;PLCB4	Body;Body;Body	-0.105514	-0.232521	0.0214935	-1.65738	0.101989
cg13823003	chr17	72856049	GRIN2C	TSS200	0.259792	-0.0529297	0.572513	1.65733	0.101999
cg00578437	chr22	22217249	MAPK1;MAPK1	Body;Body	-0.137246	-0.302471	0.0279791	-1.65716	0.102033
cg02333777	chr3	171508755	PLD1;PLD1	5'UTR;5'UTR	0.170784	-0.0348485	0.376417	1.6569	0.102086
cg20492121	chr1	182361258	GLUL;GLUL;GLUL;GLUL;GLUL	1stExon;1stExon;TSS1500;5'UTR;5'UTR	0.208299	-0.0426644	0.459261	1.65584	0.102302
cg17629488	chr6	34091589	GRM4;GRM4;GRM4;GRM4	Body;Body;Body;5'UTR	-0.187047	-0.412492	0.0383981	-1.65521	0.102431
cg13353325	chr20	57485837	GNAS;GNAS;GNAS;GNAS;GNAS;GNAS;GNAS;GNAS	Body;Body;3'UTR;Body;Body;3'UTR;Body;Body	-0.265814	-0.586586	0.0549586	-1.65319	0.102842
cg27431037	chr12	2330387	CACNA1C;CACNA1C;CACNA1C;CACNA1C;CACNA1C;CACNA1C;CACNA1C;CACNA1C;CACNA1C;CACNA1C;CACNA1C;CACNA1C;CACNA1C;CACNA1C;CACNA1C;CACNA1C;CACNA1C;CACNA1C;CACNA1C;CACNA1C;CACNA1C;CACNA1C;CACNA1C	Body;Body;Body;Body;Body;Body;Body;Body;Body;Body;Body;Body;Body;Body;Body;Body;Body;Body;Body;Body;Body;Body;Body	-0.189735	-0.418818	0.0393478	-1.65233	0.103017
cg09530407	chr11	22359486	SLC17A6	TSS200	-0.17939	-0.396055	0.037276	-1.65177	0.103132
cg00528079	chr16	10060873	GRIN2A;GRIN2A;GRIN2A	Body;Body;Body	0.105373	-0.0219051	0.232651	1.65165	0.103157
cg10504751	chr16	56390830	GNAO1	3'UTR	0.232033	-0.0482427	0.512309	1.65161	0.103166
cg00518386	chr16	10276984	GRIN2A;GRIN2A;GRIN2A	TSS1500;TSS1500;TSS1500	0.115812	-0.0240921	0.255716	1.65145	0.103198
cg16560679	chr7	100276684	GNB2	3'UTR	0.276342	-0.0580538	0.610738	1.64865	0.103772
cg04724700	chr1	84610126	PRKACB;PRKACB;PRKACB;PRKACB	1stExon;1stExon;Body;Body	-0.865869	-1.91371	0.181971	-1.64854	0.103795
cg05084391	chr16	56225591	LOC283856;GNAO1;GNAO1;GNAO1;GNAO1	TSS1500;1stExon;5'UTR;1stExon;5'UTR	0.258493	-0.0543326	0.571319	1.6485	0.103803
cg09671015	chr11	120396569	GRIK4	5'UTR	-0.145161	-0.320867	0.0305453	-1.64818	0.103869
cg23159970	chr12	2690385	CACNA1C;CACNA1C;CACNA1C;CACNA1C;CACNA1C;CACNA1C;CACNA1C;CACNA1C;CACNA1C;CACNA1C;CACNA1C;CACNA1C;CACNA1C;CACNA1C;CACNA1C;CACNA1C;CACNA1C;CACNA1C;CACNA1C;CACNA1C;CACNA1C;CACNA1C;CACNA1C	Body;Body;Body;Body;Body;Body;Body;Body;Body;Body;Body;Body;Body;Body;Body;Body;Body;Body;Body;Body;Body;Body;Body	1.7943	-0.378235	3.96683	1.64767	0.103974
cg16411340	chr2	25064517	ADCY3;ADCY3	ExonBnd;Body	-0.120076	-0.265563	0.0254105	-1.64655	0.104204
cg04474209	chr15	52484920	MYO5C;GNB5	3'UTR;TSS1500	-0.233291	-0.516377	0.0497953	-1.64407	0.104717
cg02478409	chr6	33589019	ITPR3	TSS200	-0.306937	-0.679492	0.0656189	-1.64361	0.104812
cg08605516	chr5	7653050	ADCY2	Body	0.119295	-0.0256083	0.264199	1.64243	0.105058
cg20579012	chr12	2803823	CACNA1C;CACNA1C;CACNA1C;CACNA1C;CACNA1C;CACNA1C;CACNA1C;CACNA1C;CACNA1C;CACNA1C;CACNA1C;CACNA1C;CACNA1C;CACNA1C;CACNA1C;CACNA1C;CACNA1C;CACNA1C;CACNA1C;CACNA1C;CACNA1C;CACNA1C;CACNA1C	3'UTR;3'UTR;3'UTR;3'UTR;3'UTR;3'UTR;3'UTR;3'UTR;3'UTR;3'UTR;3'UTR;3'UTR;3'UTR;3'UTR;3'UTR;3'UTR;3'UTR;3'UTR;3'UTR;3'UTR;3'UTR;3'UTR;3'UTR	-0.125581	-0.278157	0.0269961	-1.64201	0.105144
cg01604905	chr19	15065048	SLC1A6;SLC1A6	Body;Body	-0.202449	-0.448464	0.043566	-1.64171	0.105207
cg22060073	chr8	132052942	ADCY8	TSS200	0.12897	-0.0279002	0.285839	1.64017	0.105527
cg22983529	chr7	93551132	GNG11;GNG11	1stExon;5'UTR	0.180672	-0.0391402	0.400485	1.63976	0.105613
cg12276123	chr2	155555157	KCNJ3;KCNJ3	1stExon;5'UTR	-0.221004	-0.49017	0.0481613	-1.63804	0.105973
cg12008034	chr6	33996580	GRM4	Body	-0.0952036	-0.2112	0.0207932	-1.63738	0.106111
cg00056257	chr3	6901652	GRM7;GRM7	TSS1500;TSS1500	-0.194565	-0.431738	0.0426081	-1.6366	0.106275
cg06200857	chr20	57426420	GNAS;GNASAS	3'UTR;TSS1500	-0.199553	-0.442831	0.043724	-1.63644	0.106308
cg23300746	chr3	50293633	GNAI2;GNAI2;GNAI2;GNAI2;GNAI2;GNAI2;GNAI2;GNAI2;GNAI2;GNAI2;GNAI2;GNAI2	Body;Body;Body;Body;ExonBnd;ExonBnd;ExonBnd;ExonBnd;ExonBnd;ExonBnd;Body;Body	-0.139939	-0.310561	0.0306823	-1.63624	0.106349
cg19623955	chr14	24799921	ADCY4;ADCY4;ADCY4	Body;Body;Body	-0.374256	-0.830585	0.082072	-1.63619	0.10636
cg08388550	chr5	7749937	ADCY2	Body	-0.118688	-0.263492	0.0261149	-1.6352	0.106567
cg23107256	chr1	37498322	GRIK3	Body	0.15471	-0.034078	0.343499	1.63488	0.106635
cg04530793	chr19	13574298	CACNA1A;CACNA1A;CACNA1A;CACNA1A;CACNA1A	Body;Body;Body;Body;Body	0.23316	-0.0513815	0.517701	1.63475	0.106663
cg02236035	chr19	13355195	CACNA1A;CACNA1A;CACNA1A;CACNA1A;CACNA1A	Body;Body;Body;Body;Body	-0.126402	-0.280681	0.0278767	-1.63452	0.106711
cg24155399	chr1	235781578	GNG4;GNG4;GNG4	5'UTR;5'UTR;5'UTR	0.194334	-0.0429511	0.431618	1.63388	0.106846
cg09125627	chr3	123033868	ADCY5;ADCY5	Body;Body	-0.128385	-0.285185	0.0284139	-1.63348	0.10693
cg04856853	chr17	64459360	PRKCA	Body	-0.147168	-0.326967	0.0326312	-1.63293	0.107046
cg11092558	chr6	146623029	GRM1;GRM1;GRM1;GRM1	Body;Body;Body;Body	-0.185714	-0.412803	0.0413757	-1.63151	0.107346
cg11964522	chr16	56388911	GNAO1	Body	-0.129067	-0.286906	0.0287722	-1.63133	0.107383
cg03217795	chr16	23847556	PRKCB;PRKCB	1stExon;1stExon	0.15499	-0.0346085	0.344589	1.63084	0.107487
cg10368284	chr12	2762214	CACNA1C;CACNA1C;CACNA1C;CACNA1C;CACNA1C;CACNA1C;CACNA1C;CACNA1C;CACNA1C;CACNA1C;CACNA1C;CACNA1C;CACNA1C;CACNA1C;CACNA1C;CACNA1C;CACNA1C;CACNA1C;CACNA1C;CACNA1C;CACNA1C;CACNA1C;CACNA1C	Body;Body;Body;Body;Body;Body;Body;Body;Body;Body;Body;Body;Body;Body;Body;Body;Body;Body;Body;Body;Body;Body;Body	0.149413	-0.0335324	0.332358	1.62933	0.107807
cg08142947	chr12	26775259	ITPR2	Body	-0.181789	-0.404408	0.0408307	-1.62909	0.107857
cg27239921	chr3	53527994	CACNA1D;CACNA1D;CACNA1D	TSS1500;TSS1500;TSS1500	0.165965	-0.0373559	0.369287	1.62846	0.107992
cg12061734	chr6	102379814	GRIK2;GRIK2;GRIK2	Body;Body;Body	0.153976	-0.0347479	0.3427	1.62768	0.108158
cg10191387	chrX	122318517	GRIA3;GRIA3	Body;Body	0.214827	-0.0484916	0.478145	1.62761	0.108173
cg17274917	chr21	30967349	GRIK1-AS2;GRIK1;GRIK1	TSS1500;Body;Body	0.148743	-0.0335785	0.331064	1.62757	0.10818
cg21931938	chr15	40600493	PLCB2	TSS1500	0.14932	-0.0339009	0.332541	1.62587	0.108544
cg16218558	chr19	42514509	GRIK5;GRIK5	Body;Body	0.136581	-0.0310691	0.304231	1.62528	0.108669
cg06112910	chr6	33995939	GRM4	Body	-0.179548	-0.399978	0.0408811	-1.625	0.108728
cg06563300	chr12	100750811	SLC17A8;SLC17A8	TSS200;TSS200	-0.209782	-0.467346	0.0477819	-1.6249	0.108751
cg23982812	chr12	14004950	GRIN2B	Body	-0.195409	-0.435494	0.0446763	-1.62376	0.108994
cg00735962	chr16	23847240	PRKCB;PRKCB	TSS200;TSS200	0.246069	-0.0564872	0.548626	1.62253	0.109257
cg25556008	chr19	2525384	GNG7	5'UTR	-0.175216	-0.39069	0.0402586	-1.62226	0.109316
cg05362860	chr16	50320692	ADCY7	TSS1500	-0.168976	-0.376793	0.0388408	-1.62213	0.109342
cg10262425	chr19	17622362	PGLS	TSS200	0.177724	-0.041077	0.396524	1.62046	0.109701
cg18379295	chr14	52326155	GNG2	TSS1500	-0.115749	-0.258293	0.0267949	-1.61998	0.109804
cg07391962	chr11	120537147	GRIK4;GRIK4;GRIK4	Body;Body;Body	-0.204375	-0.456536	0.0477849	-1.61694	0.110461
cg07703495	chr5	7395240	ADCY2	TSS1500	0.117846	-0.027561	0.263253	1.61686	0.110479
cg03016097	chr15	83621726	HOMER2;HOMER2;HOMER2;HOMER2	TSS1500;TSS1500;TSS1500;TSS1500	0.0922045	-0.021592	0.206001	1.61646	0.110564
cg19742341	chr11	70385301	SHANK2;SHANK2	Body;Body	-0.15932	-0.356003	0.037362	-1.61602	0.110659
cg01511124	chr20	8464652	PLCB1;PLCB1	Body;Body	-0.148442	-0.331766	0.0348824	-1.61539	0.110796
cg08288223	chr11	70563131	SHANK2	Body	-0.148271	-0.331404	0.0348618	-1.61522	0.110833
cg21566106	chr18	3655496	DLGAP1;DLGAP1;DLGAP1;DLGAP1;DLGAP1;DLGAP1;DLGAP1;DLGAP1;DLGAP1	Body;Body;Body;Body;Body;Body;Body;Body;Body	0.730206	-0.172603	1.63302	1.61358	0.111189
cg00980784	chr17	47287577	ABI3;GNGT2;ABI3	TSS200;TSS1500;TSS200	0.114491	-0.0270847	0.256067	1.61334	0.111243
cg04527228	chr8	75911943	CRISPLD1;CRISPLD1;CRISPLD1	TSS1500;TSS1500;Body	0.147673	-0.0349705	0.330317	1.61302	0.111312
cg04871235	chr17	64537735	PRKCA	Body	0.162789	-0.0385697	0.364148	1.61286	0.111346
cg18035537	chr17	72856054	GRIN2C	TSS200	-0.228636	-0.51151	0.0542375	-1.61248	0.111429
cg14011057	chr16	10276801	GRIN2A;GRIN2A;GRIN2A	TSS1500;TSS1500;TSS200	0.36963	-0.0877649	0.827025	1.6122	0.111491
cg13362012	chr6	34073717	GRM4;GRM4;GRM4;GRM4;GRM4;GRM4;GRM4	5'UTR;1stExon;Body;Body;Body;Body;5'UTR	-0.198355	-0.443847	0.0471364	-1.61194	0.111547
cg23341970	chr12	26782390	ITPR2	Body	0.133326	-0.0318131	0.298465	1.61067	0.111823
cg22094797	chr17	47286654	GNGT2;GNGT2;GNGT2;GNGT2;ABI3;ABI3;GNGT2;GNGT2	5'UTR;5'UTR;5'UTR;5'UTR;TSS1500;TSS1500;1stExon;1stExon	0.0805437	-0.0193074	0.180395	1.60924	0.112137
cg02952396	chr19	17622984	PGLS	Body	0.265296	-0.0638966	0.594489	1.60777	0.11246
cg20930043	chr11	88364776	GRM5;GRM5	Body;Body	-0.282655	-0.633487	0.0681765	-1.60731	0.112559
cg12731105	chr11	70863068	SHANK2	5'UTR	0.12234	-0.0295192	0.2742	1.6072	0.112584
cg04038150	chr11	70742796	SHANK2	Body	0.132673	-0.032139	0.297485	1.60596	0.112856
cg03225601	chr20	9198009	PLCB4;PLCB4	TSS200;5'UTR	0.120721	-0.0293283	0.27077	1.60506	0.113055
cg08747970	chr11	70666452	SHANK2	Body	-0.179846	-0.403396	0.0437031	-1.60498	0.113072
cg15680973	chr5	7420177	ADCY2	Body	-0.18947	-0.425107	0.046167	-1.60413	0.11326
cg20533096	chr11	88619846	GRM5;GRM5	Body;Body	-0.148315	-0.332892	0.0362609	-1.60307	0.113494
cg00921992	chr15	83588127	HOMER2;HOMER2	Body;Body	0.180488	-0.0443477	0.405323	1.60149	0.113843
cg09642468	chr3	53556216	CACNA1D;CACNA1D;CACNA1D	Body;Body;Body	-0.178923	-0.401848	0.044002	-1.60121	0.113905
cg21130958	chr8	75898238	CRISPLD1	Body	0.151122	-0.0372268	0.339472	1.60069	0.114021
cg24311695	chr16	84916368	CRISPLD2	Body	-0.174935	-0.392985	0.0431161	-1.60052	0.11406
cg26952303	chr19	51170175	SHANK1	Body	0.179679	-0.0446504	0.404009	1.59791	0.114638
cg03868121	chr6	34110617	GRM4;GRM4;GRM4;GRM4	5'UTR;5'UTR;Body;5'UTR	-0.137052	-0.308207	0.0341021	-1.5975	0.114731
cg03673016	chr20	57485830	GNAS;GNAS;GNAS;GNAS;GNAS;GNAS;GNAS;GNAS	Body;Body;3'UTR;Body;Body;3'UTR;Body;Body	-0.243605	-0.548095	0.0608856	-1.59608	0.115048
cg18854735	chr1	1822972	GNB1	TSS1500	0.153156	-0.038292	0.344604	1.59597	0.115072
cg05123066	chr1	167793952	ADCY10;ADCY10;ADCY10	Body;Body;Body	0.119579	-0.0299414	0.269098	1.5955	0.115178
cg07823688	chr16	56310091	GNAO1;GNAO1	Body;Body	-0.19974	-0.449586	0.0501055	-1.59491	0.11531
cg14660776	chr20	57426138	GNASAS;GNAS	TSS200;3'UTR	-0.14418	-0.32454	0.0361801	-1.5948	0.115334
cg16640959	chr3	4809975	ITPR1;ITPR1;ITPR1	Body;Body;Body	-0.139729	-0.314824	0.0353663	-1.59204	0.115953
cg05195889	chr16	9940607	GRIN2A;GRIN2A;GRIN2A	Body;Body;Body	-0.128489	-0.289506	0.0325281	-1.59197	0.115969
cg08731559	chr7	126890973	GRM8	5'UTR	-0.293805	-0.662102	0.074492	-1.59149	0.116078
cg07190947	chr11	70349808	SHANK2;SHANK2	Body;Body	0.110271	-0.0279678	0.24851	1.59138	0.116102
cg23255950	chr1	84971011	SPATA1;GNG5	TSS1500;Body	-0.191726	-0.432323	0.0488717	-1.58976	0.116467
cg06304299	chr4	102206879	PPP3CA;PPP3CA;PPP3CA	Body;Body;Body	-0.201651	-0.454976	0.0516748	-1.58804	0.116855
cg17894382	chr12	100802921	SLC17A8;SLC17A8	Body;Body	-0.153448	-0.34634	0.0394442	-1.58704	0.117082
cg16599703	chr1	37500358	GRIK3	TSS1500	0.188292	-0.0484048	0.424988	1.58702	0.117088
cg09291387	chr17	64636403	PRKCA	Body	0.226015	-0.0581054	0.510136	1.587	0.117091
cg04640041	chr4	158148020	GRIA2;GRIA2;GRIA2	Body;Body;Body	-0.1924	-0.43429	0.0494888	-1.58683	0.117129
cg05754632	chr17	64528576	PRKCA	Body	0.18277	-0.0472896	0.412829	1.58492	0.117565
cg17781668	chr20	9334016	PLCB4;PLCB4;PLCB4	Body;Body;Body	0.137206	-0.035673	0.310085	1.58334	0.117925
cg12333189	chr5	152870757	GRIA1;GRIA1;GRIA1;GRIA1;GRIA1;GRIA1;GRIA1;GRIA1	TSS1500;TSS1500;TSS200;5'UTR;Body;Body;Body;Body	-0.187592	-0.423965	0.0487799	-1.58329	0.117935
cg24508377	chr15	52436307	GNB5;GNB5	Body;Body	-0.122439	-0.276737	0.0318597	-1.58307	0.117986
cg18619067	chr6	34078522	GRM4;GRM4;GRM4;GRM4;GRM4;GRM4	1stExon;5'UTR;Body;Body;Body;5'UTR	-0.165477	-0.374283	0.0433295	-1.58101	0.118455
cg27508506	chr6	36108416	MAPK13;MAPK13	Body;3'UTR	-0.232451	-0.525772	0.0608695	-1.581	0.118459
cg04675204	chr16	10179771	GRIN2A;GRIN2A;GRIN2A	Body;Body;Body	-0.14071	-0.318426	0.0370059	-1.57958	0.118784
cg26655543	chr4	102269482	FLJ20021;PPP3CA;PPP3CA;PPP3CA	Body;TSS1500;TSS1500;TSS1500	0.194051	-0.0511711	0.439273	1.5787	0.118986
cg22245412	chr2	25072766	ADCY3	Body	-0.130795	-0.296086	0.0344958	-1.57865	0.118998
cg19467890	chr1	37351932	GRIK3	Body	0.182657	-0.0483535	0.413668	1.57742	0.11928
cg00361695	chr22	50699354	MAPK12	Body	0.114141	-0.03034	0.258622	1.57606	0.119593
cg02842496	chr8	132053262	ADCY8	TSS1500	0.15384	-0.0409292	0.348608	1.57576	0.119661
cg01597112	chr12	46759825	SLC38A2;SLC38A2	Body;Body	-0.126257	-0.28624	0.0337254	-1.57444	0.119967
cg06776212	chr17	64466137	PRKCA	Body	0.161134	-0.0431064	0.365375	1.57394	0.120083
cg27032548	chr15	52421104	GNB5;GNB5	Body;Body	-0.158125	-0.358635	0.0423857	-1.57328	0.120236
cg25712031	chr19	2586187	GNG7	5'UTR	-0.1204	-0.273093	0.0322939	-1.57306	0.120285
cg17137980	chr22	19842443	GNB1L;GNB1L;C22orf29	1stExon;5'UTR;TSS200	0.240685	-0.064581	0.545951	1.57294	0.120313
cg07571637	chr22	51143260	SHANK3	Body	-0.265798	-0.603034	0.0714377	-1.57239	0.120441
cg25592107	chr19	19042864	HOMER3;HOMER3;HOMER3;HOMER3;HOMER3	Body;Body;Body;Body;Body	-0.227052	-0.515361	0.0612558	-1.57113	0.120735
cg04176043	chr16	4066142	ADCY9	Body	-0.138744	-0.314928	0.0374398	-1.57105	0.120752
cg00617212	chr1	235803894	MIR5096;GNG4;GNG4;GNG4	Body;5'UTR;5'UTR;5'UTR	-0.165739	-0.376253	0.0447746	-1.57068	0.120839
cg26911948	chr12	2157278	CACNA1C-IT2	TSS1500	-0.148612	-0.337582	0.0403583	-1.56893	0.121247
cg17594765	chr18	3810047	DLGAP1;DLGAP1;DLGAP1;DLGAP1;DLGAP1;DLGAP1;DLGAP1;DLGAP1;DLGAP1	Body;Body;Body;Body;Body;Body;Body;Body;Body	-0.162915	-0.370128	0.0442982	-1.5685	0.121345
cg12432599	chr15	42376371	PLA2G4D	Body	-0.137891	-0.313431	0.0376487	-1.56712	0.121668
cg14516885	chr1	37388290	GRIK3	Body	-0.198018	-0.450218	0.0541821	-1.5664	0.121837
cg27201750	chr12	2781468	CACNA1C-AS2;CACNA1C;CACNA1C;CACNA1C;CACNA1C;CACNA1C;CACNA1C;CACNA1C;CACNA1C;CACNA1C;CACNA1C;CACNA1C;CACNA1C;CACNA1C;CACNA1C;CACNA1C;CACNA1C;CACNA1C;CACNA1C;CACNA1C;CACNA1C;CACNA1C;CACNA1C;CACNA1C	TSS200;Body;Body;Body;Body;Body;Body;Body;Body;Body;Body;Body;Body;Body;Body;Body;Body;Body;Body;Body;Body;Body;Body;Body	-0.206786	-0.470209	0.0566373	-1.56606	0.121916
cg20101376	chr4	102117249	PPP3CA;PPP3CA;PPP3CA	Body;Body;Body	-0.135161	-0.307348	0.0370262	-1.566	0.12193
cg07850447	chr16	56341068	GNAO1;GNAO1	Body;Body	-0.228017	-0.518733	0.0626982	-1.56474	0.122226
cg07813421	chr17	7123626	DLG4;ACADVL;ACADVL	TSS1500;Body;Body	0.226657	-0.062471	0.515786	1.56394	0.122412
cg06801734	chr19	42514627	GRIK5;GRIK5	Body;Body	0.189652	-0.052295	0.431599	1.56379	0.122448
cg23425324	chr12	26986193	ITPR2	TSS200	0.188187	-0.0519466	0.42832	1.56343	0.122533
cg09152120	chr16	4016669	ADCY9	Body	-0.160646	-0.365652	0.044359	-1.56332	0.122559
cg21310101	chr21	31130263	GRIK1-AS1;GRIK1;GRIK1	Body;Body;Body	-0.154803	-0.352497	0.0428923	-1.56216	0.122833
cg16379687	chr3	179114097	GNB4	3'UTR	-0.132675	-0.302132	0.0367824	-1.56196	0.122878
cg03151905	chr3	4790790	ITPR1;ITPR1;ITPR1	Body;Body;Body	0.112822	-0.0312857	0.25693	1.56188	0.122897
cg24176288	chr12	2221304	CACNA1C;CACNA1C;CACNA1C;CACNA1C;CACNA1C;CACNA1C;CACNA1C;CACNA1C;CACNA1C;CACNA1C;CACNA1C;CACNA1C;CACNA1C;CACNA1C;CACNA1C;CACNA1C;CACNA1C;CACNA1C;CACNA1C;CACNA1C;CACNA1C;CACNA1C;CACNA1C	Body;Body;Body;Body;Body;Body;Body;Body;Body;Body;Body;Body;Body;Body;Body;Body;Body;Body;Body;Body;Body;Body;Body	0.131254	-0.036467	0.298975	1.56123	0.123051
cg05745748	chr6	33996013	GRM4	Body	-0.454393	-1.03506	0.126274	-1.56116	0.123069
cg13651483	chr19	48566587	PLA2G4C;PLA2G4C;PLA2G4C	Body;Body;Body	0.223443	-0.0622174	0.509104	1.56048	0.123228
cg04279973	chr16	23846968	PRKCB;PRKCB	TSS1500;TSS1500	0.155823	-0.0435899	0.355236	1.55891	0.1236
cg07232612	chr7	93551012	GNG11	TSS200	0.137828	-0.038575	0.314231	1.55874	0.12364
cg00834536	chr16	4013537	ADCY9	3'UTR	-0.19275	-0.439611	0.0541113	-1.5577	0.123886
cg24299136	chr19	2511707	GNG7	3'UTR	-0.251859	-0.574475	0.0707574	-1.55745	0.123946
cg24013620	chr8	144798688	MAPK15	Body	-0.179184	-0.408712	0.0503445	-1.55742	0.123954
cg07354895	chr1	53580047	SLC1A7;SLC1A7;SLC1A7;SLC1A7;SLC1A7	Body;Body;Body;Body;Body	-0.098694	-0.225342	0.0279544	-1.55465	0.124611
cg14395444	chr12	2800182	CACNA1C;CACNA1C;CACNA1C;CACNA1C;CACNA1C;CACNA1C;CACNA1C;CACNA1C;CACNA1C;CACNA1C;CACNA1C;CACNA1C;CACNA1C;CACNA1C;CACNA1C;CACNA1C;CACNA1C;CACNA1C;CACNA1C;CACNA1C;CACNA1C;CACNA1C;CACNA1C	Body;Body;Body;Body;Body;Body;Body;Body;Body;Body;Body;Body;Body;Body;Body;Body;Body;Body;Body;Body;Body;Body;Body	0.152664	-0.0433	0.348628	1.55418	0.124722
cg06868991	chr11	70774323	SHANK2	Body	0.158506	-0.0450011	0.362013	1.55385	0.124803
cg16712789	chr20	8189900	PLCB1;PLCB1	Body;Body	-0.256357	-0.585522	0.072807	-1.55373	0.124831
cg06341457	chr19	13509575	CACNA1A;CACNA1A;CACNA1A;CACNA1A;CACNA1A	Body;Body;Body;Body;Body	0.196863	-0.0559176	0.449643	1.55368	0.124842
cg06201861	chr16	84877964	CRISPLD2	Body	0.0762405	-0.0216939	0.174175	1.55307	0.124987
cg03601752	chr19	2621851	GNG7	5'UTR	0.132921	-0.0378596	0.303701	1.55273	0.125068
cg24534006	chr16	23877607	PRKCB;PRKCB	Body;Body	-0.168244	-0.38449	0.0480015	-1.55215	0.125207
cg00791758	chr6	34012985	GRM4;GRM4;GRM4;GRM4;GRM4;GRM4	Body;Body;Body;Body;Body;Body	0.265775	-0.0759727	0.607523	1.5515	0.125364
cg26591930	chr11	70672986	SHANK2	Body	-0.384671	-0.879459	0.110117	-1.551	0.125483
cg07485357	chr14	24803679	ADCY4	Body	0.161657	-0.0463142	0.369628	1.55072	0.12555
cg03143457	chr1	68214821	GNG12	5'UTR	-0.176637	-0.403904	0.0506312	-1.55055	0.125592
cg01011764	chr22	50709749	MAPK11;MAPK11	TSS1500;TSS1500	0.241077	-0.0691693	0.551323	1.55021	0.125672
cg08975239	chr19	2561319	GNG7	5'UTR	0.122923	-0.0353504	0.281197	1.54941	0.125863
cg10887945	chr3	4805396	ITPR1;ITPR1;ITPR1	Body;Body;Body	-0.135752	-0.310567	0.0390626	-1.54921	0.125912
cg24227151	chr6	34078727	GRM4;GRM4;GRM4;GRM4;GRM4	Body;Body;Body;5'UTR;TSS200	-0.175142	-0.400849	0.0505639	-1.54807	0.126188
cg17368558	chr12	2365046	CACNA1C;CACNA1C;CACNA1C;CACNA1C;CACNA1C;CACNA1C;CACNA1C;CACNA1C;CACNA1C;CACNA1C;CACNA1C;CACNA1C;CACNA1C;CACNA1C;CACNA1C;CACNA1C;CACNA1C;CACNA1C;CACNA1C;CACNA1C;CACNA1C;CACNA1C;CACNA1C	Body;Body;Body;Body;Body;Body;Body;Body;Body;Body;Body;Body;Body;Body;Body;Body;Body;Body;Body;Body;Body;Body;Body	0.0547416	-0.0158057	0.125289	1.54803	0.126196
cg10331163	chr5	7817097	ADCY2;ADCY2	ExonBnd;Body	-0.146621	-0.335618	0.0423764	-1.54768	0.12628
cg26167136	chr5	152873545	GRIA1;GRIA1;GRIA1;GRIA1;GRIA1;GRIA1;GRIA1;GRIA1	5'UTR;5'UTR;Body;Body;Body;Body;Body;Body	-0.148347	-0.33958	0.0428858	-1.5476	0.1263
cg25983622	chr19	2700849	GNG7	5'UTR	-0.128844	-0.295018	0.0373297	-1.54683	0.126484
cg16848712	chr12	46767747	SLC38A2	TSS1500	0.208406	-0.0603972	0.477209	1.54674	0.126507
cg17160506	chr17	64649540	PRKCA	Body	0.1658	-0.0480757	0.379676	1.54655	0.126552
cg21422400	chr1	1747243	GNB1	Body	0.257157	-0.074898	0.589212	1.54501	0.126926
cg17895496	chr15	42449716	PLA2G4F;PLA2G4F	TSS1500;TSS1500	-0.12521	-0.287017	0.0365967	-1.54378	0.127223
cg26362197	chr19	48948005	GRIN2D;GRWD1	3'UTR;TSS1500	-0.226548	-0.519318	0.0662226	-1.54374	0.127232
cg01007458	chr19	15084527	SLC1A6	TSS1500	0.141242	-0.0414907	0.323974	1.54202	0.12765
cg27119430	chr17	64350123	PRKCA	Body	-0.154135	-0.353647	0.0453765	-1.54126	0.127834
cg15252682	chr20	57450415	GNAS;GNAS;GNAS;GNAS;GNAS;LOC101927932	3'UTR;5'UTR;Body;3'UTR;3'UTR;Body	-0.163563	-0.37539	0.0482643	-1.54044	0.128033
cg03133116	chr11	120855932	GRIK4;GRIK4	Body;Body	-0.140934	-0.323501	0.0416335	-1.54005	0.128129
cg00521993	chr10	75199411	PPP3CB;PPP3CB;PPP3CB	Body;Body;Body	0.124218	-0.0368024	0.285237	1.53902	0.128379
cg02620388	chr7	100271115	GNB2	TSS1500	0.383307	-0.113664	0.880279	1.53871	0.128454
cg06118042	chr11	70505252	SHANK2;SHANK2;SHANK2	Body;Body;Body	-0.232841	-0.534735	0.0690536	-1.53867	0.128464
cg17538024	chr12	49183744	LOC100506125;ADCY6;LOC100506125	Body;TSS1500;Body	0.100734	-0.0299153	0.231383	1.53819	0.128581
cg06123543	chr17	64724782	PRKCA	Body	0.137514	-0.0409177	0.315945	1.5375	0.12875
cg22600443	chr15	42388240	PLA2G4D	TSS1500	-0.286427	-0.658174	0.0853208	-1.53712	0.128844
cg09019975	chr1	68444640	GNG12-AS1	Body	0.135121	-0.0402756	0.310517	1.53689	0.128899
cg15847341	chr6	34071778	GRM4;GRM4;GRM4;GRM4;GRM4;GRM4	5'UTR;Body;Body;Body;Body;5'UTR	-0.128623	-0.295604	0.0383579	-1.53672	0.128943
cg06912227	chr16	4053409	ADCY9	Body	-0.223143	-0.512853	0.0665667	-1.53661	0.12897
cg04137019	chr12	26867188	ITPR2	Body	0.241751	-0.0721693	0.555672	1.53635	0.129031
cg06170425	chr16	4164087	ADCY9	Body	-0.146244	-0.336487	0.0439982	-1.5336	0.129706
cg01596520	chr19	14225029	PRKACA;PRKACA	TSS200;Body	-0.120635	-0.277676	0.036407	-1.5325	0.129979
cg02062137	chr6	34029733	GRM4;GRM4;GRM4;GRM4;GRM4;GRM4	Body;Body;Body;Body;Body;5'UTR	-0.141829	-0.326499	0.0428405	-1.53219	0.130055
cg01832492	chr6	34021564	GRM4;GRM4;GRM4;GRM4;GRM4;GRM4	Body;Body;Body;Body;Body;Body	-0.174856	-0.402756	0.0530437	-1.53066	0.130432
cg07200498	chr1	68385242	GNG12-AS1	Body	0.182027	-0.0555381	0.419591	1.5286	0.130941
cg08785917	chr20	8770752	PLCB1;PLCB1	Body;Body	-0.206686	-0.476711	0.0633391	-1.52703	0.13133
cg03654504	chr1	37495105	GRIK3	Body	-0.152949	-0.352772	0.0468732	-1.52702	0.131333
cg18506489	chr11	120493537	GRIK4;GRIK4;GRIK4	5'UTR;5'UTR;5'UTR	0.126254	-0.038706	0.291214	1.52689	0.131365
cg21429394	chr12	100750899	SLC17A8;SLC17A8;SLC17A8;SLC17A8	1stExon;5'UTR;1stExon;5'UTR	-0.15455	-0.356486	0.0473859	-1.52685	0.131375
cg17094171	chr12	14133281	GRIN2B	TSS1500	0.463912	-0.142356	1.07018	1.52656	0.131449
cg15774687	chr15	40590098	PLCB2;PLCB2;PLCB2	Body;Body;Body	-0.0932971	-0.215254	0.0286596	-1.52618	0.131544
cg11811131	chr15	42376765	PLA2G4D	Body	0.257631	-0.0791966	0.594458	1.52592	0.131607
cg24082826	chr12	26985738	ITPR2;ITPR2	1stExon;5'UTR	0.122568	-0.0377196	0.282856	1.52552	0.131706
cg14063978	chr15	42343165	PLA2G4E	TSS1500	-0.124541	-0.287491	0.0384094	-1.52475	0.131898
cg08004425	chr1	37499547	GRIK3	Body	0.362985	-0.111948	0.837919	1.52475	0.131899
cg19237818	chr20	8639258	PLCB1;PLCB1	Body;Body	-0.163228	-0.376816	0.0503595	-1.52462	0.131932
cg24092939	chr12	49181056	ADCY6	5'UTR	-0.154823	-0.35743	0.0477841	-1.52448	0.131965
cg08842514	chr3	171487202	PLD1;PLD1	5'UTR;5'UTR	0.14953	-0.0462573	0.345317	1.52365	0.132172
cg03983726	chr11	70319482	SHANK2;SHANK2	Body;Body	0.163719	-0.0507004	0.378139	1.52327	0.132268
cg02020667	chr1	68476297	GNG12-AS1	Body	-0.153311	-0.354148	0.0475259	-1.5229	0.13236
cg27602795	chr6	34113934	GRM4;GRM4;GRM4;GRM4	TSS200;TSS200;TSS200;Body	-0.135239	-0.312447	0.04197	-1.5225	0.13246
cg10066125	chr4	102251826	MIR1255A;PPP3CA;PPP3CA;PPP3CA	TSS1500;Body;Body;Body	-0.182166	-0.420965	0.0566318	-1.52188	0.132617
cg07080031	chr11	70675170	SHANK2	Body	-0.525484	-1.21438	0.163408	-1.52177	0.132642
cg06783533	chr16	56388908	GNAO1	Body	-0.176272	-0.407379	0.0548356	-1.52164	0.132676
cg16548911	chr16	50347766	ADCY7	Body	-0.186298	-0.430621	0.0580258	-1.52119	0.132788
cg03110120	chr9	80366833	GNAQ	Body	-0.13933	-0.322126	0.0434664	-1.52061	0.132933
cg07716032	chr17	7122846	DLG4;ACADVL;ACADVL;DLG4	5'UTR;TSS1500;TSS1500;1stExon	-0.136965	-0.316738	0.0428075	-1.51995	0.1331
cg06192619	chr19	15083616	SLC1A6	1stExon	-0.23952	-0.554036	0.0749959	-1.51929	0.133265
cg24086869	chr15	52471581	GNB5;GNB5	Body;Body	0.223053	-0.0701412	0.516247	1.51773	0.133657
cg09147372	chr8	144797967	MAPK15	TSS1500	-0.147958	-0.342486	0.0465703	-1.51739	0.133743
cg04518808	chr19	54384822	PRKCG	TSS1500	0.153847	-0.048425	0.356119	1.51738	0.133745
cg21961771	chr12	100750652	SLC17A8;SLC17A8	TSS1500;TSS1500	-0.151973	-0.351824	0.0478774	-1.51706	0.133826
cg12345953	chr4	102207435	PPP3CA;PPP3CA;PPP3CA	Body;Body;Body	-0.194778	-0.451127	0.0615723	-1.51582	0.134139
cg13137143	chr3	50287654	GNAI2;GNAI2;GNAI2;GNAI2;GNAI2;GNAI2	Body;5'UTR;Body;5'UTR;5'UTR;Body	-0.12299	-0.284878	0.0388975	-1.51565	0.134183
cg20788479	chr3	179169536	GNB4	TSS200	0.146751	-0.046442	0.339945	1.51542	0.134242
cg17899343	chr19	2520613	GNG7;GNG7	Body;ExonBnd	-0.135061	-0.31296	0.0428386	-1.5146	0.134449
cg14546144	chr12	26849677	ITPR2	Body	-0.193124	-0.447832	0.0615836	-1.51264	0.134944
cg08322834	chr16	24215619	PRKCB;PRKCB	Body;Body	-0.134248	-0.31133	0.0428346	-1.51242	0.134999
cg27369641	chr7	100274361	GNB2	Body	-0.110134	-0.255535	0.0352665	-1.51112	0.135332
cg14595406	chr16	50329633	ADCY7;ADCY7	Body;Body	-0.154791	-0.359183	0.0496005	-1.51086	0.135396
cg06012090	chr9	4518511	SLC1A1	Body	-0.09096	-0.211101	0.0291815	-1.51043	0.135507
cg27147322	chr2	25136820	ADCY3	Body	-0.114979	-0.266869	0.0369103	-1.5102	0.135566
cg15908975	chr7	126698829	MIR592;GRM8;GRM8;GRM8	TSS1500;Body;Body;Body	0.253874	-0.0815079	0.589256	1.51015	0.135577
cg15651980	chr19	48903304	GRIN2D	Body	-0.11492	-0.26677	0.0369309	-1.5098	0.135667
cg07824914	chr20	57465815	GNAS;GNAS;GNAS;GNAS;GNAS;GNAS;GNAS;GNAS	3'UTR;TSS1500;TSS1500;Body;TSS1500;3'UTR;TSS1500;Body	0.149263	-0.0480158	0.346543	1.50943	0.13576
cg00260642	chr18	3602109	DLGAP1;DLGAP1;DLGAP1;DLGAP1;DLGAP1;DLGAP1;DLGAP1;DLGAP1;DLGAP1	Body;Body;Body;Body;Body;Body;Body;Body;Body	-0.150284	-0.349023	0.0484542	-1.5086	0.135973
cg02847220	chr3	171523157	PLD1;PLD1	5'UTR;5'UTR	-0.157939	-0.366953	0.0510752	-1.50749	0.136256
cg03861989	chr12	26894157	ITPR2	Body	-0.141549	-0.328886	0.0457874	-1.50739	0.136281
cg22149683	chr3	53828710	CACNA1D;CACNA1D;CACNA1D	Body;Body;Body	0.2536	-0.0821879	0.589387	1.5067	0.136459
cg19621460	chr19	14225945	PRKACA;PRKACA	TSS1500;Body	0.1993	-0.0645991	0.4632	1.50665	0.136472
cg02660823	chr19	54410305	PRKCG	3'UTR	0.25205	-0.0817182	0.585819	1.50655	0.136497
cg05029189	chr3	123168386	ADCY5	TSS1500	0.119163	-0.038647	0.276973	1.50643	0.136528
cg04913851	chr11	120545098	GRIK4	Body	-0.119162	-0.276988	0.0386634	-1.50627	0.136569
cg27630678	chr11	70565201	SHANK2	Body	-0.1287	-0.299164	0.0417634	-1.50622	0.136581
cg27611602	chr1	53556712	SLC1A7;SLC1A7;SLC1A7;SLC1A7	Body;Body;Body;Body	-0.202776	-0.471493	0.0659401	-1.50545	0.13678
cg18618964	chr2	68480222	PPP3R1	TSS1500	0.263238	-0.0856632	0.61214	1.50518	0.136849
cg21809160	chr20	57428309	GNAS;GNAS;GNAS;GNAS;GNAS	5'UTR;5'UTR;1stExon;1stExon;3'UTR	0.131497	-0.0428731	0.305866	1.50448	0.137029
cg12179765	chr8	75941981	CRISPLD1;CRISPLD1;CRISPLD1	Body;Body;Body	-0.173554	-0.403931	0.0568223	-1.50293	0.137427
cg14090916	chr9	140044904	GRIN1;GRIN1;GRIN1	Body;Body;Body	-0.133527	-0.31078	0.043727	-1.50285	0.137448
cg03797429	chr19	19051319	HOMER3;HOMER3;HOMER3;HOMER3;HOMER3	5'UTR;TSS1500;TSS1500;TSS200;TSS1500	0.245142	-0.0807971	0.571081	1.50046	0.138065
cg02266849	chr19	17621073	PGLS	TSS1500	0.156944	-0.0517497	0.365638	1.5003	0.138106
cg01780685	chr17	7099875	DLG4;DLG4	Body;Body	0.125226	-0.041433	0.291884	1.49902	0.138436
cg09722397	chr17	72855943	GRIN2C;GRIN2C	5'UTR;1stExon	0.169637	-0.0561429	0.395416	1.49892	0.138463
cg07105596	chr20	57427472	GNAS;GNAS;GNAS	TSS1500;TSS1500;3'UTR	-0.266986	-0.622399	0.088426	-1.49864	0.138534
cg17159473	chr7	126893890	GRM8	TSS1500	0.145517	-0.0482031	0.339237	1.49858	0.138549
cg01104717	chr3	53545550	CACNA1D;CACNA1D;CACNA1D	Body;Body;Body	-0.277665	-0.647581	0.0922501	-1.49748	0.138836
cg24276988	chr20	57463106	GNAS;GNAS;GNAS;GNAS	3'UTR;3'UTR;TSS1500;Body	-0.1613	-0.376406	0.0538061	-1.49597	0.139227
cg26282150	chr1	110091625	GNAI3	Body	0.31128	-0.104305	0.726866	1.49429	0.139667
cg12544243	chr19	1005641	GRIN3B	Body	0.125721	-0.0422082	0.293651	1.49356	0.139855
cg14106719	chr9	80524371	GNAQ	Body	0.264432	-0.088819	0.617682	1.49339	0.139901
cg13593132	chr12	14066421	GRIN2B	5'UTR	-0.181134	-0.423239	0.0609718	-1.49258	0.140113
cg22776647	chr16	56236860	GNAO1;GNAO1	Body;Body	-0.144983	-0.338779	0.0488136	-1.49249	0.140134
cg10726449	chr11	70915830	SHANK2	5'UTR	-0.0717105	-0.167588	0.0241674	-1.49213	0.14023
cg08701327	chr11	70858166	SHANK2;SHANK2	ExonBnd;Body	0.142766	-0.0481506	0.333683	1.49184	0.140304
cg21973163	chr5	7411382	ADCY2	Body	-0.263096	-0.614932	0.0887396	-1.49182	0.140311
cg11576509	chr3	4613796	ITPR1;ITPR1;ITPR1	Body;Body;Body	0.133344	-0.044999	0.311687	1.49162	0.140362
cg06869158	chr19	48900058	GRIN2D	5'UTR	-0.0950674	-0.222219	0.0320843	-1.4916	0.140369
cg11573093	chr19	51220202	SHANK1	TSS200	-0.145777	-0.340781	0.0492265	-1.49138	0.140426
cg26851107	chr11	70508659	SHANK2;SHANK2	Body;TSS1500	0.206539	-0.069953	0.483031	1.49026	0.14072
cg20877313	chr12	56881753	GLS2	1stExon	0.180794	-0.0613955	0.422983	1.48926	0.140982
cg20877313.1	chr12	56881753	GLS2	1stExon	0.180794	-0.0613955	0.422983	1.48926	0.140982
cg01837497	chr6	36006394	MAPK14;MAPK14;MAPK14;MAPK14	Body;Body;Body;Body	0.0858657	-0.0291669	0.200898	1.48916	0.141009
cg10106493	chr11	120618705	GRIK4;GRIK4;GRIK4	Body;Body;Body	-0.153771	-0.35987	0.0523276	-1.48847	0.141189
cg21541748	chr18	3541804	DLGAP1;DLGAP1;DLGAP1;DLGAP1;DLGAP1;DLGAP1;DLGAP1;DLGAP1;DLGAP1	Body;Body;Body;Body;Body;Body;Body;Body;Body	0.120487	-0.0410524	0.282026	1.488	0.141313
cg02191460	chr6	41088332	ADCY10P1	Body	0.125534	-0.0428663	0.293934	1.48717	0.141532
cg19988204	chr8	144798331	MAPK15	TSS200	0.257626	-0.0881878	0.603439	1.48624	0.141777
cg17107626	chr17	7115524	DLG4;DLG4	Body;Body	-0.131196	-0.307341	0.0449488	-1.48591	0.141864
cg24662269	chr1	37468715	GRIK3	Body	-0.19405	-0.454668	0.0665673	-1.48543	0.141991
cg07849887	chr19	2703892	GNG7	TSS1500	-0.126992	-0.297828	0.0438445	-1.48299	0.142638
cg03898321	chr16	24190035	PRKCB;PRKCB	Body;Body	-0.125018	-0.293257	0.0432216	-1.48247	0.142775
cg13432873	chr18	3595113	DLGAP1-AS1;DLGAP1;DLGAP1;DLGAP1;DLGAP1;DLGAP1;DLGAP1;DLGAP1;DLGAP1;DLGAP1	Body;Body;Body;Body;Body;Body;Body;Body;Body;Body	0.108517	-0.0375256	0.25456	1.48238	0.142798
cg16812352	chr16	4049855	ADCY9	Body	-0.157247	-0.368961	0.054468	-1.48174	0.142968
cg03526671	chr9	80422800	GNAQ	Body	-0.144637	-0.339593	0.0503196	-1.48007	0.143412
cg07809618	chr4	102268123	FLJ20021;PPP3CA;PPP3CA;PPP3CA;PPP3CA;PPP3CA;PPP3CA	TSS1500;1stExon;1stExon;1stExon;5'UTR;5'UTR;5'UTR	0.124851	-0.0434558	0.293158	1.4799	0.143458
cg01349114	chr19	13574331	CACNA1A;CACNA1A;CACNA1A;CACNA1A;CACNA1A	Body;Body;Body;Body;Body	0.349828	-0.121869	0.821525	1.47956	0.143547
cg06249288	chr3	4622488	ITPR1;ITPR1;ITPR1	Body;Body;Body	0.0991572	-0.0346034	0.232918	1.4789	0.143725
cg04445715	chr11	70841326	SHANK2	Body	-0.193691	-0.455006	0.0676241	-1.47872	0.143772
cg12617625	chr17	64578269	PRKCA	Body	-0.151069	-0.354902	0.0527632	-1.47858	0.14381
cg21808174	chr3	50284297	GNAI2;GNAI2;GNAI2;GNAI2;GNAI2;GNAI2	TSS200;5'UTR;Body;5'UTR;5'UTR;Body	0.127693	-0.0446971	0.300084	1.47774	0.144035
cg17546365	chr19	2540252	GNG7	5'UTR	1.00961	-0.353808	2.37302	1.47729	0.144154
cg03143830	chr20	8790045	PLCB1;PLCB1	3'UTR;Body	-0.140382	-0.330271	0.0495065	-1.47487	0.144801
cg18017657	chr6	36103968	MAPK13;MAPK13	Body;Body	-0.0959776	-0.225807	0.0338514	-1.47482	0.144815
cg26808675	chr1	110134657	GNAI3;GNAI3	ExonBnd;Body	-0.152654	-0.359233	0.0539252	-1.47422	0.144976
cg24254692	chr4	102246975	PPP3CA;PPP3CA;PPP3CA	Body;Body;Body	-0.259944	-0.611805	0.0919178	-1.47384	0.14508
cg09241929	chr20	57465560	GNAS;GNAS;GNAS;GNAS;GNAS;GNAS;GNAS;GNAS	3'UTR;TSS1500;TSS1500;Body;TSS1500;3'UTR;TSS1500;Body	0.195528	-0.0691626	0.460218	1.47371	0.145114
cg02488409	chr2	25043675	CENPO;CENPO;ADCY3	3'UTR;3'UTR;Body	-0.1634	-0.384734	0.0579332	-1.47281	0.145355
cg14597908	chr20	57414960	GNASAS;GNAS;GNAS	Body;1stExon;5'UTR	-0.0878511	-0.206909	0.0312069	-1.47208	0.145553
cg19477361	chr19	2607903	GNG7	5'UTR	-0.119751	-0.282066	0.0425635	-1.47185	0.145614
cg09405076	chr11	70477139	SHANK2;SHANK2	Body;Body	-0.139685	-0.329026	0.0496556	-1.4718	0.145628
cg14230016	chr1	68517436	DIRAS3;GNG12-AS1	TSS1500;Body	-0.164405	-0.387279	0.0584702	-1.47162	0.145677
cg18821813	chr1	1787424	GNB1;GNB1;GNB1	5'UTR;5'UTR;5'UTR	-0.10472	-0.246722	0.0372813	-1.47123	0.145782
cg24634422	chr11	35441593	SLC1A2	TSS1500	0.24679	-0.0879984	0.581578	1.47062	0.145947
cg00405060	chr16	4016306	ADCY9	Body	-0.28789	-0.678577	0.102798	-1.47007	0.146094
cg09604333	chr20	57465125	GNAS;GNAS;GNAS;GNAS;GNAS;GNAS;GNAS	3'UTR;TSS1500;Body;TSS1500;3'UTR;TSS1500;Body	-0.120555	-0.284166	0.0430556	-1.47	0.146115
cg04419610	chr19	48946564	GRIN2D	Body	-0.13726	-0.323582	0.0490607	-1.46969	0.146198
cg03085545	chr17	64645842	PRKCA	Body	-0.184092	-0.434192	0.0660067	-1.46847	0.146527
cg27315448	chr7	79770081	GNAI1;GNAI1	5'UTR;Body	0.149899	-0.0537705	0.353569	1.4683	0.146573
cg03636548	chr3	53781906	CACNA1D;CACNA1D;CACNA1D	Body;Body;Body	-0.110223	-0.260037	0.0395912	-1.46778	0.146714
cg05346491	chr19	48917104	GRIN2D	Body	0.0740741	-0.0266105	0.174759	1.46773	0.146729
cg05065846	chr7	126885001	GRM8;GRM8;GRM8	TSS1500;TSS1500;5'UTR	-0.134734	-0.318005	0.048537	-1.46665	0.147022
cg27552821	chr22	22124530	MAPK1;MAPK1	Body;Body	-0.204413	-0.482515	0.073689	-1.46638	0.147094
cg06835875	chr1	37486762	GRIK3	Body	-0.267872	-0.632345	0.0966008	-1.46624	0.147133
cg03495090	chr6	101846073	GRIK2;GRIK2;GRIK2	TSS1500;TSS1500;TSS1500	-0.201378	-0.475469	0.0727121	-1.46575	0.147264
cg02035425	chr9	140062632	GRIN1;GRIN1;GRIN1	3'UTR;3'UTR;3'UTR	0.136071	-0.0492546	0.321397	1.46478	0.147529
cg09096555	chr17	72848358	GRIN2C	Body	-0.1727	-0.407965	0.0625661	-1.46445	0.147619
cg02757295	chr9	104358400	PPP3R2;GRIN3A	TSS1500;Body	0.113546	-0.0411478	0.268239	1.46434	0.14765
cg02757295.1	chr9	104358400	PPP3R2;GRIN3A	TSS1500;Body	0.113546	-0.0411478	0.268239	1.46434	0.14765
cg10692302	chr3	51747227	GRM2;GRM2	5'UTR;Body	-0.197625	-0.467011	0.0717611	-1.46355	0.147863
cg08644463	chr1	110106962	GNAI3	Body	0.215484	-0.0784375	0.509406	1.4626	0.148123
cg14282386	chr11	35325601	SLC1A2;SLC1A2;SLC1A2	Body;Body;Body	-0.0858719	-0.203013	0.0312696	-1.46245	0.148163
cg27315239	chr1	53593711	SLC1A7	Body	-0.166556	-0.393783	0.0606706	-1.46232	0.148199
cg07809360	chr16	10065458	GRIN2A;GRIN2A;GRIN2A	Body;Body;Body	0.112514	-0.0410382	0.266065	1.46181	0.148338
cg15119262	chr11	70827457	SHANK2	Body	0.172607	-0.0631164	0.408331	1.46082	0.148609
cg26487562	chr19	14225959	PRKACA;PRKACA	TSS1500;Body	0.132765	-0.0485981	0.314128	1.46042	0.148721
cg00887882	chr12	26724567	ITPR2	Body	-0.145436	-0.344186	0.0533137	-1.45985	0.148877
cg22405973	chr22	22222028	MAPK1;MAPK1	TSS200;TSS200	0.122031	-0.0448982	0.288961	1.45841	0.149271
cg02879798	chr14	24800305	ADCY4	Body	-0.155719	-0.368895	0.0574575	-1.45728	0.149581
cg05787193	chr1	84543369	PRKACB;PRKACB	TSS1500;TSS1500	-0.208458	-0.493972	0.0770566	-1.45657	0.149776
cg21093902	chr2	25097146	ADCY3	Body	-0.550109	-1.30357	0.203357	-1.45656	0.149781
cg08460548	chr19	49944817	SLC17A7	TSS200	0.122947	-0.0454887	0.291383	1.45622	0.149875
cg22748852	chr20	8255893	PLCB1;PLCB1	Body;Body	-0.179707	-0.425954	0.0665404	-1.45591	0.149958
cg25333900	chr2	25044658	CENPO;CENPO;ADCY3	3'UTR;3'UTR;Body	-0.134085	-0.317884	0.049714	-1.45539	0.150103
cg06561442	chr21	31125799	GRIK1-AS1;GRIK1;GRIK1	Body;Body;Body	-0.122812	-0.291301	0.0456764	-1.45416	0.150441
cg14526297	chr6	146349488	GRM1;GRM1	5'UTR;5'UTR	0.115627	-0.0430181	0.274271	1.45403	0.150477
cg23566401	chr17	7120484	DLG4;DLG4;DLG4	1stExon;Body;5'UTR	0.121458	-0.0452581	0.288174	1.45342	0.150647
cg10840412	chr1	235813424	GNG4;GNG4;GNG4	TSS200;5'UTR;5'UTR	-0.281696	-0.668377	0.104984	-1.45335	0.150666
cg00543456	chr1	167831164	ADCY10;ADCY10	Body;Body	0.135308	-0.0504722	0.321088	1.453	0.150763
cg21152269	chr14	55519107	MAPK1IP1L	5'UTR	0.149271	-0.0557144	0.354255	1.45276	0.150829
cg22148389	chr3	6907277	GRM7;GRM7	Body;Body	-0.166483	-0.39513	0.0621646	-1.4526	0.150875
cg02839565	chr12	2799281	CACNA1C-AS1;CACNA1C;CACNA1C;CACNA1C;CACNA1C;CACNA1C;CACNA1C;CACNA1C;CACNA1C;CACNA1C;CACNA1C;CACNA1C;CACNA1C;CACNA1C;CACNA1C;CACNA1C;CACNA1C;CACNA1C;CACNA1C;CACNA1C;CACNA1C;CACNA1C;CACNA1C;CACNA1C	Body;Body;Body;Body;Body;Body;Body;Body;Body;Body;Body;Body;Body;Body;Body;Body;Body;Body;Body;Body;Body;Body;Body;Body	-0.137896	-0.327348	0.051555	-1.4521	0.151012
cg04972616	chr5	78732376	HOMER1;HOMER1;HOMER1	Body;Body;Body	-0.105688	-0.250933	0.039558	-1.45165	0.151136
cg06254938	chr6	146677797	GRM1;GRM1	Body;Body	0.134243	-0.0503395	0.318825	1.45092	0.15134
cg09233479	chr7	126199599	GRM8;GRM8;GRM8	Body;Body;Body	-0.0967441	-0.229771	0.0362828	-1.45087	0.151355
cg02582520	chr19	1009172	GRIN3B	Body	-0.601095	-1.42774	0.225551	-1.45066	0.151412
cg16595918	chr17	7120162	ACADVL;DLG4;DLG4	TSS1500;Body;Body	-0.0759504	-0.180474	0.0285728	-1.44964	0.151696
cg27176392	chr19	2652259	GNG7	5'UTR	-0.117218	-0.278535	0.0440989	-1.44963	0.151699
cg11659796	chr19	2560038	GNG7	5'UTR	-0.121564	-0.288874	0.0457455	-1.44953	0.151727
cg17752088	chr5	78810367	HOMER1	TSS1500	0.407141	-0.153316	0.967598	1.44926	0.151803
cg18756695	chr11	105695291	GRIA4;GRIA4;GRIA4;GRIA4;GRIA4	Body;Body;Body;Body;Body	-0.138308	-0.328802	0.0521855	-1.44847	0.152022
cg06547966	chr3	6903067	GRM7;GRM7;GRM7;GRM7	5'UTR;5'UTR;1stExon;1stExon	-0.102653	-0.244065	0.0387594	-1.44819	0.152099
cg14414124	chr2	68465373	PPP3R1	Body	0.0864689	-0.0328077	0.205745	1.44626	0.152638
cg19234705	chr19	19042181	HOMER3;HOMER3;HOMER3;HOMER3;HOMER3	Body;Body;Body;Body;Body	-0.113767	-0.270712	0.043177	-1.44615	0.152668
cg08091561	chr20	57426425	GNAS;GNASAS	3'UTR;TSS1500	-0.169155	-0.40259	0.0642813	-1.44563	0.152813
cg02285217	chr11	35282950	SLC1A2;SLC1A2;SLC1A2	Body;Body;Body	-0.138718	-0.330163	0.0527272	-1.44554	0.15284
cg13036075	chr17	64564688	PRKCA	Body	-0.145504	-0.346327	0.0553183	-1.44546	0.152863
cg22265501	chr1	186955170	PLA2G4A	Body	-0.304786	-0.725481	0.115909	-1.44534	0.152895
cg21386120	chr17	47288549	GNGT2;ABI3;ABI3	TSS1500;Body;Body	0.0876435	-0.0333677	0.208655	1.44489	0.15302
cg21807305	chr6	146348773	GRM1	TSS200	-0.201828	-0.480539	0.0768832	-1.44467	0.153083
cg17567700	chr22	51112218	SHANK3	TSS1500	0.128672	-0.0491452	0.30649	1.44362	0.153378
cg23251970	chr1	68298816	GNG12	5'UTR	-0.141291	-0.336602	0.0540192	-1.44322	0.15349
cg21580687	chr15	83567292	HOMER2;HOMER2	Body;Body	0.152614	-0.0585571	0.363785	1.44179	0.153892
cg04819149	chr5	180670995	GNB2L1;SNORD95	TSS200;TSS1500	0.434763	-0.167157	1.03668	1.44097	0.154122
cg22971402	chr6	33993822	GRM4	Body	-0.187003	-0.446225	0.0722203	-1.43918	0.154626
cg19270265	chr7	126275080	GRM8;GRM8;GRM8	Body;Body;Body	-0.226057	-0.539604	0.0874892	-1.43833	0.154867
cg14960282	chr1	37321669	GRIK3	Body	-0.14121	-0.337153	0.0547337	-1.43773	0.155038
cg05622171	chr9	80379662	GNAQ	Body	0.207057	-0.0804418	0.494555	1.4368	0.155301
cg11895615	chr12	2224518	CACNA1C;CACNA1C;CACNA1C;CACNA1C;CACNA1C;CACNA1C;CACNA1C;CACNA1C;CACNA1C;CACNA1C;CACNA1C;CACNA1C;CACNA1C;CACNA1C;CACNA1C;CACNA1C;CACNA1C;CACNA1C;CACNA1C;CACNA1C;CACNA1C;CACNA1C;CACNA1C	Body;Body;Body;Body;Body;Body;Body;Body;Body;Body;Body;Body;Body;Body;Body;Body;Body;Body;Body;Body;Body;Body;Body	0.15215	-0.0591288	0.363428	1.43667	0.155336
cg24786369	chr11	120573524	GRIK4;GRIK4;GRIK4	Body;Body;Body	-0.281915	-0.673862	0.110032	-1.43494	0.155829
cg20384043	chr18	4270413	DLGAP1-AS5;DLGAP1;DLGAP1	Body;5'UTR;5'UTR	0.143826	-0.0562154	0.343868	1.43437	0.155991
cg09575871	chr19	2702929	GNG7	TSS200	0.215127	-0.0842286	0.514483	1.43367	0.156189
cg24151995	chr11	22364293	SLC17A6	Body	-0.167092	-0.399717	0.0655321	-1.43299	0.156382
cg12868662	chr10	75256504	PPP3CB-AS1;PPP3CB-AS1;PPP3CB;PPP3CB;PPP3CB;PPP3CB;PPP3CB	Body;Body;TSS1500;TSS1500;TSS1500;TSS1500;TSS1500	-0.125408	-0.300068	0.0492523	-1.43243	0.156543
cg16448399	chr18	3880076	DLGAP1;DLGAP1	1stExon;5'UTR	-0.31405	-0.751771	0.12367	-1.43135	0.156851
cg07700514	chr16	56228467	DKFZP434H168;GNAO1;GNAO1	TSS200;Body;Body	0.249929	-0.0984218	0.598279	1.43134	0.156854
cg06194010	chr12	2493567	CACNA1C;CACNA1C;CACNA1C;CACNA1C;CACNA1C;CACNA1C;CACNA1C;CACNA1C;CACNA1C;CACNA1C;CACNA1C;CACNA1C;CACNA1C;CACNA1C;CACNA1C;CACNA1C;CACNA1C;CACNA1C;CACNA1C;CACNA1C;CACNA1C;CACNA1C;CACNA1C	Body;Body;Body;Body;Body;Body;Body;Body;Body;Body;Body;Body;Body;Body;Body;Body;Body;Body;Body;Body;Body;Body;Body	0.135954	-0.0535889	0.325497	1.43096	0.156962
cg06617327	chr18	3661481	DLGAP1;DLGAP1;DLGAP1;DLGAP1;DLGAP1;DLGAP1;DLGAP1;DLGAP1;DLGAP1	Body;Body;Body;Body;Body;Body;Body;Body;Body	-0.0969258	-0.23206	0.0382089	-1.43092	0.156974
cg09664455	chr16	10206995	GRIN2A;GRIN2A;GRIN2A	Body;Body;Body	0.164837	-0.0650216	0.394696	1.43066	0.157048
cg13080721	chr11	70564414	SHANK2	Body	0.168449	-0.0664466	0.403344	1.43066	0.157048
cg22893398	chr12	46760166	SLC38A2;SLC38A2	Body;Body	0.172332	-0.0681154	0.412779	1.42984	0.157281
cg24109275	chr16	4066092	ADCY9	Body	-0.12855	-0.307936	0.0508354	-1.42964	0.157339
cg21873741	chr7	45762358	ADCY1	3'UTR	-0.161222	-0.386254	0.0638102	-1.42929	0.157438
cg01332711	chr15	42120681	JMJD7-PLA2G4B;JMJD7;JMJD7-PLA2G4B	Body;Body;Body	0.220906	-0.0875498	0.529363	1.42875	0.157593
cg01332711.1	chr15	42120681	JMJD7-PLA2G4B;JMJD7;JMJD7-PLA2G4B	Body;Body;Body	0.220906	-0.0875498	0.529363	1.42875	0.157593
cg11135772	chr14	55526209	MAPK1IP1L	5'UTR	0.150317	-0.0596213	0.360254	1.42843	0.157686
cg26627349	chr3	50272436	GNAI2;GNAI2;GNAI2;GNAI2;GNAI2	TSS1500;TSS1500;5'UTR;Body;5'UTR	0.0646946	-0.0256615	0.155051	1.42841	0.157692
cg04084618	chr5	36607065	SLC1A3;SLC1A3;SLC1A3	TSS1500;5'UTR;5'UTR	-0.450288	-1.07926	0.178681	-1.42825	0.157738
cg13763339	chr11	70516627	SHANK2	Body	0.143495	-0.0570979	0.344089	1.42713	0.158059
cg22304399	chr19	13319324	CACNA1A;CACNA1A	Body;Body	0.192054	-0.0764755	0.460583	1.42683	0.158144
cg13510487	chr20	57456252	GNAS;GNAS;GNAS;GNAS;GNAS;LOC101927932	3'UTR;5'UTR;Body;3'UTR;3'UTR;Body	-0.174719	-0.419247	0.0698084	-1.42546	0.158539
cg27433516	chr1	37266621	GRIK3	3'UTR	-0.163913	-0.393362	0.0655363	-1.42518	0.15862
cg00246932	chr16	56228498	DKFZP434H168;GNAO1;GNAO1	TSS200;Body;Body	0.309861	-0.123929	0.743651	1.42505	0.158657
cg13465554	chr11	88243417	GRM5;GRM5	Body;Body	-0.170827	-0.410095	0.0684419	-1.42433	0.158863
cg14309385	chr20	57427010	GNAS;GNAS;GNAS;GNASAS	TSS1500;TSS1500;3'UTR;TSS1500	-0.229372	-0.551068	0.0923251	-1.42244	0.159409
cg12415411	chr12	26491362	ITPR2	3'UTR	-0.190715	-0.458255	0.0768253	-1.42212	0.159501
cg20429384	chr17	64795980	PRKCA	Body	-0.137259	-0.33004	0.055521	-1.42043	0.159991
cg19428235	chr7	79763136	GNAI1	TSS1500	0.163275	-0.0660863	0.392636	1.42017	0.160066
cg22757270	chr16	9891418	GRIN2A;GRIN2A;GRIN2A	Body;Body;Body	-0.171559	-0.41256	0.0694426	-1.42015	0.160072
cg26496204	chr20	57427210	GNAS;GNAS;GNAS;GNASAS	TSS1500;TSS1500;3'UTR;TSS1500	-0.120123	-0.288924	0.0486786	-1.41968	0.160209
cg08066673	chr14	52325747	GNG2	TSS1500	-0.0981591	-0.2361	0.0397817	-1.41965	0.16022
cg21938532	chr20	57426931	GNAS;GNAS;GNAS;GNASAS	TSS1500;TSS1500;3'UTR;TSS1500	-0.205159	-0.493717	0.0833997	-1.4184	0.160582
cg08310216	chr7	100271217	GNB2	TSS200	0.211463	-0.0860999	0.509025	1.41774	0.160772
cg23019936	chr12	13903266	GRIN2B	Body	-0.236647	-0.569897	0.0966032	-1.41668	0.161081
cg14206898	chr9	71627667	PRKACG;PRKACG	3'UTR;1stExon	0.263706	-0.107741	0.635153	1.41633	0.161183
cg01740414	chr6	34057701	GRM4;GRM4;GRM4;GRM4;GRM4;GRM4	Body;Body;Body;Body;Body;5'UTR	0.103955	-0.0425136	0.250424	1.41593	0.161299
cg26062700	chr1	167789345	ADCY10;ADCY10;ADCY10	Body;Body;Body	-0.177629	-0.427905	0.0726467	-1.41592	0.161305
cg24889366	chr16	850646	GNG13	5'UTR	0.106471	-0.0435659	0.256509	1.41571	0.161363
cg08848088	chr1	235714526	GNG4;GNG4;GNG4	3'UTR;3'UTR;3'UTR	-0.169391	-0.408171	0.0693895	-1.41525	0.161499
cg10565772	chr11	88414079	GRM5;GRM5	Body;Body	-0.15775	-0.380188	0.0646888	-1.41482	0.161625
cg27236366	chr9	104376561	GRIN3A	Body	0.365956	-0.150185	0.882096	1.4145	0.161719
cg24726661	chr12	2790688	CACNA1C-AS1;CACNA1C;CACNA1C;CACNA1C;CACNA1C;CACNA1C;CACNA1C;CACNA1C;CACNA1C;CACNA1C;CACNA1C;CACNA1C;CACNA1C;CACNA1C;CACNA1C;CACNA1C;CACNA1C;CACNA1C;CACNA1C;CACNA1C;CACNA1C;CACNA1C;CACNA1C;CACNA1C	Body;Body;Body;Body;Body;Body;Body;Body;Body;Body;Body;Body;Body;Body;Body;Body;Body;Body;Body;Body;Body;Body;Body;Body	0.188	-0.0771552	0.453156	1.41449	0.161721
cg03503758	chr19	2614104	GNG7	5'UTR	0.184402	-0.0757527	0.444557	1.41409	0.161839
cg05765011	chr16	4103225	ADCY9	Body	0.10367	-0.0427023	0.250042	1.41298	0.162163
cg00735239	chr22	50708947	MAPK11	TSS200	0.198013	-0.0815826	0.477609	1.41288	0.162192
cg22987568	chr19	2621982	GNG7	5'UTR	0.177487	-0.0731959	0.42817	1.41249	0.162308
cg23378941	chr17	64361956	PRKCA	Body	0.141121	-0.0582376	0.34048	1.41221	0.162389
cg05546044	chr22	22222597	MAPK1;MAPK1	TSS1500;TSS1500	-0.0959214	-0.231441	0.0395982	-1.41207	0.162431
cg26033870	chr6	36022622	MAPK14;MAPK14;MAPK14;MAPK14	Body;Body;Body;Body	-0.178587	-0.430978	0.0738039	-1.41162	0.162562
cg02597159	chr11	22359465	SLC17A6	TSS1500	-0.187677	-0.452926	0.0775719	-1.41156	0.162579
cg15464481	chr3	123151962	ADCY5	Body	0.166403	-0.0688939	0.401701	1.41087	0.162782
cg23756536	chr18	3875029	DLGAP1;DLGAP1;DLGAP1;DLGAP1;DLGAP1;DLGAP1	TSS1500;TSS1500;TSS1500;TSS1500;Body;Body	-0.139616	-0.337062	0.0578291	-1.41069	0.162836
cg06488283	chr12	26581978	ITPR2	Body	-0.146504	-0.353722	0.0607137	-1.41047	0.162899
cg20945983	chr19	2562187	GNG7	5'UTR	0.194927	-0.0808504	0.470704	1.41012	0.163003
cg10451200	chr11	88781564	GRM5;GRM5	5'UTR;TSS1500	-0.121052	-0.292397	0.0502936	-1.40942	0.163208
cg15402626	chr22	19776050	GNB1L	3'UTR	-0.107661	-0.260104	0.0447814	-1.40895	0.163348
cg08931917	chr12	14109569	GRIN2B	5'UTR	0.397068	-0.165253	0.959389	1.40871	0.163417
cg05068686	chr11	70419186	SHANK2;SHANK2	Body;Body	-0.167116	-0.403915	0.0696834	-1.40792	0.16365
cg16083993	chr5	178423360	GRM6	TSS1500	-0.102322	-0.247351	0.0427075	-1.40752	0.163769
cg19122460	chr3	50257857	SLC38A3	3'UTR	-0.116274	-0.281164	0.0486148	-1.40681	0.16398
cg05845533	chr17	64672205	PRKCA	Body	-0.1107	-0.267827	0.0464275	-1.40552	0.164359
cg06648963	chr1	68182470	GNG12	5'UTR	-0.121015	-0.29283	0.0507999	-1.40514	0.164472
cg02644550	chr16	4104376	ADCY9	Body	0.12584	-0.0528297	0.304509	1.40511	0.164482
cg02525785	chr17	7117684	DLG4;DLG4	Body;Body	0.252594	-0.106067	0.611256	1.40501	0.16451
cg16545428	chr9	4517520	SLC1A1	Body	-0.0876587	-0.212171	0.036854	-1.4045	0.164661
cg18782181	chr1	37349736	GRIK3	Body	0.208618	-0.0880012	0.505236	1.40312	0.165072
cg13521643	chr9	114428306	GNG10;DNAJC25-GNG10	Body;Body	0.51617	-0.217998	1.25034	1.40262	0.16522
cg19128271	chr22	19842843	GNB1L;C22orf29	TSS1500;TSS1500	0.161036	-0.0681052	0.390177	1.40204	0.165391
cg23042134	chr5	7749881	ADCY2	Body	-0.12843	-0.311176	0.0543158	-1.40204	0.165392
cg20273774	chr5	180671298	GNB2L1;SNORD95	TSS1500;TSS1500	0.192802	-0.0817876	0.467391	1.40078	0.165768
cg27237017	chr2	191747724	GLS;GLS	Body;Body	0.21014	-0.0892667	0.509546	1.4002	0.165942
cg15692476	chr19	48897932	GRIN2D	TSS200	0.174933	-0.0743316	0.424198	1.40008	0.165976
cg26472089	chr6	36033207	MAPK14;MAPK14;MAPK14;MAPK14	Body;Body;Body;Body	-0.204749	-0.496756	0.0872579	-1.39885	0.166344
cg20300093	chr3	123138250	ADCY5	Body	-0.0632908	-0.153567	0.0269853	-1.39865	0.166402
cg00774550	chr19	51171836	SHANK1	Body	-0.124989	-0.303304	0.0533264	-1.39838	0.166484
cg02774856	chr19	19052293	HOMER3;HOMER3;HOMER3	TSS1500;TSS1500;TSS1500	0.122811	-0.0525618	0.298184	1.39707	0.166877
cg02873093	chr8	132002814	ADCY8	Body	0.134151	-0.0574242	0.325726	1.397	0.166897
cg03527683	chr7	126752816	GRM8;GRM8;GRM8	Body;Body;Body	0.119361	-0.0511096	0.289831	1.39687	0.166937
cg06314361	chr15	42434984	PLA2G4F;PLA2G4F	Body;Body	0.13865	-0.0594101	0.33671	1.39658	0.167024
cg20631270	chr6	24437470	GPLD1	Body	-0.209197	-0.508151	0.0897574	-1.39602	0.16719
cg09065504	chr6	35996371	MAPK14;MAPK14;MAPK14;MAPK14	Body;Body;Body;Body	-0.273354	-0.664213	0.117505	-1.39524	0.167426
cg11523786	chr9	80499394	GNAQ	Body	-0.160811	-0.390863	0.0692409	-1.39454	0.167634
cg18522549	chr11	62473861	BSCL2;GNG3;BSCL2;BSCL2	Body;TSS1500;Body;TSS200	0.160893	-0.069277	0.391063	1.39454	0.167635
cg25967324	chr3	123018142	ADCY5;ADCY5	Body;Body	-0.130122	-0.316271	0.056028	-1.39453	0.167636
cg13272644	chr1	37499476	GRIK3	Body	0.115774	-0.0500045	0.281553	1.39324	0.168027
cg03109047	chr9	140032686	GRIN1;GRIN1;GRIN1	TSS1500;TSS1500;TSS1500	0.14885	-0.0643742	0.362074	1.39269	0.168192
cg11892076	chr3	4685852	ITPR1;ITPR1;ITPR1	Body;Body;Body	-0.174894	-0.425441	0.0756519	-1.39261	0.168215
cg25837030	chr4	158141164	GRIA2;GRIA2;GRIA2	TSS1500;TSS1500;TSS1500	-0.307255	-0.747487	0.132977	-1.39239	0.168283
cg17541140	chr7	93549904	GNG11	TSS1500	-0.12661	-0.308024	0.0548039	-1.39232	0.168303
cg17607131	chr12	26944975	ITPR2	Body	-0.149838	-0.364797	0.0651201	-1.39063	0.168814
cg07505552	chr5	36648568	SLC1A3;SLC1A3;SLC1A3;SLC1A3	Body;Body;Body;Body	-0.163178	-0.397299	0.0709432	-1.39047	0.16886
cg17500055	chr1	235805560	GNG4;GNG4;GNG4	5'UTR;5'UTR;5'UTR	-0.171965	-0.41874	0.0748107	-1.39021	0.168941
cg22236616	chr19	54386878	PRKCG	Body	0.169437	-0.0738074	0.412682	1.38966	0.169107
cg24968203	chr11	105480410	GRIA4;GRIA4;GRIA4;GRIA4;GRIA4	TSS1500;TSS1500;TSS1500;TSS1500;TSS1500	-0.215614	-0.525185	0.0939566	-1.3895	0.169154
cg15331781	chr7	86274443	GRM3	5'UTR	-0.0771723	-0.187988	0.0336438	-1.38931	0.169211
cg11041636	chr1	167807454	ADCY10;ADCY10;ADCY10	Body;Body;Body	-0.194805	-0.4746	0.0849902	-1.389	0.169306
cg04348872	chr2	25141696	ADCY3	1stExon	-0.135737	-0.330744	0.0592691	-1.38865	0.169412
cg27107076	chr2	25050844	ADCY3	Body	-0.231528	-0.56417	0.101115	-1.38857	0.169437
cg27199820	chr3	6903019	GRM7;GRM7;GRM7;GRM7	1stExon;5'UTR;5'UTR;1stExon	0.205059	-0.089642	0.499761	1.38816	0.16956
cg19088553	chr6	101901884	GRIK2;GRIK2;GRIK2	Body;Body;Body	0.204207	-0.0893052	0.497718	1.38799	0.169612
cg04563766	chr9	71627524	PRKACG;PRKACG	3'UTR;1stExon	0.255008	-0.111612	0.621628	1.38765	0.169715
cg20213382	chr19	2536606	GNG7	5'UTR	-0.156026	-0.380455	0.0684018	-1.38696	0.169926
cg03250511	chr19	13446100	CACNA1A;CACNA1A;CACNA1A;CACNA1A;CACNA1A	Body;Body;Body;Body;Body	-0.12467	-0.304031	0.0546903	-1.38669	0.170008
cg19435774	chr11	88798315	GRM5	TSS1500	-0.187323	-0.456861	0.0822158	-1.38647	0.170072
cg02229543	chr5	178422431	GRM6	TSS1500	-0.172287	-0.420449	0.0758736	-1.38504	0.170509
cg14213566	chr11	64018848	PLCB3;PLCB3	TSS200;TSS200	0.220433	-0.0972401	0.538107	1.38433	0.170726
cg16862315	chr17	7123138	DLG4;ACADVL;ACADVL;DLG4	5'UTR;TSS200;TSS200;1stExon	0.142959	-0.0631517	0.349069	1.38373	0.170906
cg02455706	chr16	84918851	CRISPLD2	Body	-0.266829	-0.651709	0.118052	-1.38308	0.171104
cg02784513	chr2	68430960	PPP3R1	Body	-0.229272	-0.560005	0.101462	-1.38298	0.171138
cg15972294	chr3	50273096	GNAI2	TSS1500	0.208192	-0.0921374	0.508522	1.38296	0.171144
cg06411355	chr16	4071211	ADCY9	Body	0.109084	-0.0482849	0.266454	1.38288	0.171167
cg26379672	chr3	4534954	ITPR1;ITPR1;ITPR1	TSS200;TSS200;TSS200	0.168447	-0.0749211	0.411815	1.38083	0.171792
cg09244904	chr12	13836461	GRIN2B	Body	-0.168568	-0.412157	0.0750207	-1.38058	0.171872
cg24791965	chr4	102132302	PPP3CA;PPP3CA;PPP3CA	Body;Body;Body	-0.131148	-0.320668	0.0583714	-1.38054	0.171881
cg03832839	chr19	54401967	PRKCG	Body	-0.319291	-0.780719	0.142136	-1.38047	0.171906
cg00934746	chr15	42388175	PLA2G4D	TSS1500	0.133999	-0.0596571	0.327655	1.38042	0.171919
cg26102503	chr20	57425994	GNASAS;GNAS	TSS200;3'UTR	-0.1499	-0.366539	0.066739	-1.38041	0.171924
cg08076125	chr6	146350230	GRM1;GRM1	5'UTR;5'UTR	0.236986	-0.105643	0.579616	1.37988	0.172086
cg15098557	chr12	2410264	CACNA1C;CACNA1C;CACNA1C;CACNA1C;CACNA1C;CACNA1C;CACNA1C;CACNA1C;CACNA1C;CACNA1C;CACNA1C;CACNA1C;CACNA1C;CACNA1C;CACNA1C;CACNA1C;CACNA1C;CACNA1C;CACNA1C;CACNA1C;CACNA1C;CACNA1C;CACNA1C	Body;Body;Body;Body;Body;Body;Body;Body;Body;Body;Body;Body;Body;Body;Body;Body;Body;Body;Body;Body;Body;Body;Body	-0.0785285	-0.192102	0.0350446	-1.37941	0.172229
cg16122133	chr11	70388875	SHANK2;SHANK2;SHANK2	Body;Body;Body	0.151725	-0.0677729	0.371222	1.37901	0.172351
cg07733779	chr3	50267836	GNAI2;GNAI2;GNAI2	TSS1500;5'UTR;Body	1.38989	-0.621795	3.40157	1.37836	0.172552
cg21916297	chr16	84900375	CRISPLD2	Body	0.123114	-0.0552957	0.301524	1.37667	0.17307
cg09950871	chr16	4029235	ADCY9	Body	-0.136856	-0.33519	0.0614778	-1.37661	0.173091
cg18335117	chr3	7588182	GRM7;GRM7	Body;Body	-0.115195	-0.282138	0.0517488	-1.37659	0.173095
cg00059387	chr8	131822489	ADCY8	Body	-0.158107	-0.387257	0.071044	-1.37648	0.173129
cg14439074	chr19	15090686	SLC1A6;SLC1A6;SLC1A6	TSS200;TSS200;Body	0.283638	-0.127511	0.694786	1.37628	0.173191
cg05921947	chr5	7715579	ADCY2	Body	0.130141	-0.0585105	0.318792	1.37624	0.173202
cg04537557	chr8	22390157	PPP3CC;PPP3CC;PPP3CC	Body;Body;Body	-0.144687	-0.354461	0.0650869	-1.376	0.173276
cg07284407	chr20	57429858	GNAS;GNAS;GNAS	1stExon;1stExon;3'UTR	-0.163068	-0.39955	0.0734125	-1.37567	0.173378
cg12452386	chr15	42302500	PLA2G4E	TSS200	-0.135176	-0.331318	0.0609657	-1.3749	0.173616
cg09444818	chr4	102097226	PPP3CA;PPP3CA;PPP3CA	Body;Body;Body	-0.138091	-0.338501	0.0623194	-1.37463	0.173699
cg23048882	chr11	105480520	GRIA4;GRIA4;GRIA4;GRIA4;GRIA4	TSS1500;TSS1500;TSS1500;TSS1500;TSS1500	-0.346307	-0.849093	0.156479	-1.3741	0.173863
cg08795655	chr12	14012005	GRIN2B	Body	0.635344	-0.2874	1.55809	1.37363	0.174009
cg13185878	chr11	35298061	SLC1A2;SLC1A2;SLC1A2	Body;Body;Body	0.0931644	-0.0421484	0.228477	1.37358	0.174026
cg24975842	chr20	57416221	GNASAS;GNAS	Body;3'UTR	-0.179847	-0.441142	0.0814489	-1.37313	0.174163
cg22093206	chr12	2489268	CACNA1C;CACNA1C;CACNA1C;CACNA1C;CACNA1C;CACNA1C;CACNA1C;CACNA1C;CACNA1C;CACNA1C;CACNA1C;CACNA1C;CACNA1C;CACNA1C;CACNA1C;CACNA1C;CACNA1C;CACNA1C;CACNA1C;CACNA1C;CACNA1C;CACNA1C;CACNA1C	Body;Body;Body;Body;Body;Body;Body;Body;Body;Body;Body;Body;Body;Body;Body;Body;Body;Body;Body;Body;Body;Body;Body	0.122696	-0.0555717	0.300963	1.37309	0.174176
cg02607130	chr19	1008643	GRIN3B	Body	-0.143511	-0.352102	0.0650793	-1.37257	0.174339
cg19794207	chr9	140040231	GRIN1;GRIN1;GRIN1	Body;Body;Body	-0.164506	-0.40362	0.0746085	-1.37252	0.174354
cg12614830	chr12	26678026	ITPR2	Body	-0.157434	-0.386315	0.0714467	-1.37225	0.174438
cg02816678	chr16	84932106	CRISPLD2	Body	0.110471	-0.0501418	0.271084	1.37218	0.174459
cg00701295	chr15	42268425	PLA2G4E-AS1	Body	-0.142961	-0.350919	0.0649976	-1.37146	0.174682
cg16838957	chr3	123038798	ADCY5;ADCY5	Body;Body	-0.155074	-0.38072	0.0705723	-1.37105	0.174809
cg26670562	chr4	86954105	MAPK10;MAPK10;MAPK10;MAPK10	Body;Body;Body;Body	-0.108625	-0.266696	0.0494464	-1.37094	0.174843
cg03489495	chr6	33588875	ITPR3	TSS1500	0.245656	-0.112093	0.603404	1.36991	0.175164
cg13836922	chr20	8227029	PLCB1;PLCB1	Body;Body	-0.137924	-0.33881	0.0629622	-1.36972	0.175222
cg22531801	chr1	235806070	GNG4;GNG4;GNG4	5'UTR;5'UTR;5'UTR	-0.160025	-0.393203	0.0731534	-1.36912	0.175408
cg13022784	chr8	144799376	MAPK15	Body	-0.147961	-0.36362	0.0676988	-1.36874	0.175528
cg21695384	chr11	70492235	SHANK2;SHANK2;SHANK2	Body;Body;Body	-0.113932	-0.280018	0.0521545	-1.36853	0.175593
cg01538573	chr3	4744662	ITPR1;ITPR1;ITPR1	Body;Body;Body	-0.110908	-0.272609	0.0507929	-1.36833	0.175653
cg05983826	chr9	80367326	GNAQ	Body	-0.137669	-0.338484	0.0631452	-1.36768	0.175857
cg17702518	chr7	100271260	GNB2	TSS200	0.206954	-0.0950264	0.508934	1.36722	0.176002
cg13523557	chr7	45613725	ADCY1	TSS1500	-0.156961	-0.386118	0.0721958	-1.36647	0.176233
cg10868297	chr14	52344657	GNG2;GNG2;GNG2	5'UTR;5'UTR;5'UTR	0.115623	-0.0532486	0.284494	1.36593	0.176402
cg26720909	chr19	42570201	GRIK5;GRIK5	TSS1500;TSS1500	-0.121749	-0.299671	0.0561732	-1.36514	0.17665
cg03650282	chr17	64451448	PRKCA	Body	-0.128331	-0.315915	0.0592538	-1.36482	0.17675
cg26189762	chr1	235796302	MIR5096;GNG4;GNG4;GNG4	Body;5'UTR;5'UTR;5'UTR	0.138622	-0.0640207	0.341265	1.36472	0.176781
cg25510569	chr3	171506308	PLD1;PLD1	5'UTR;5'UTR	0.130515	-0.0602908	0.321321	1.36462	0.176813
cg01207684	chr16	4103167	ADCY9	Body	0.138279	-0.0640051	0.340563	1.36375	0.177084
cg23816431	chr3	171524969	PLD1;PLD1	5'UTR;5'UTR	-0.147958	-0.36455	0.0686334	-1.36282	0.177376
cg07340423	chr15	52472383	GNB5;GNB5	TSS1500;Body	0.125946	-0.0585933	0.310486	1.36156	0.177772
cg06286086	chr16	56315838	GNAO1;GNAO1	Body;Body	-0.196685	-0.485121	0.0917506	-1.36039	0.178139
cg21650436	chr12	49162444	ADCY6;ADCY6	Body;Body	0.0723641	-0.0337741	0.178502	1.36017	0.17821
cg09973502	chr12	46766012	SLC38A2	5'UTR	0.176404	-0.0824167	0.435224	1.35973	0.17835
cg05933578	chr6	34034718	GRM4;GRM4;GRM4;GRM4;GRM4;GRM4	Body;Body;Body;Body;Body;5'UTR	-0.140871	-0.347751	0.0660097	-1.35845	0.178752
cg09706574	chr18	3816864	DLGAP1;DLGAP1;DLGAP1;DLGAP1;DLGAP1;DLGAP1;DLGAP1;DLGAP1;DLGAP1	Body;Body;Body;Body;Body;Body;Body;Body;Body	-0.145429	-0.359066	0.0682085	-1.35805	0.178879
cg27438880	chr11	120393931	GRIK4	5'UTR	-0.136787	-0.337735	0.0641616	-1.358	0.178893
cg12194708	chr20	57406069	GNAS-AS1	Body	-0.186061	-0.459578	0.0874559	-1.3571	0.179177
cg08411224	chr9	80374459	GNAQ	Body	0.105195	-0.0494999	0.259889	1.35663	0.179328
cg02667667	chr16	56228505	DKFZP434H168;GNAO1;GNAO1	TSS200;Body;Body	0.243977	-0.114849	0.602803	1.35646	0.179381
cg00020720	chr1	84972482	SPATA1;GNG5	5'UTR;TSS1500	0.187709	-0.0884515	0.46387	1.35602	0.179521
cg09053901	chr11	70850198	SHANK2	Body	0.0858559	-0.040518	0.21223	1.35536	0.179729
cg23183497	chr7	86273718	GRM3;GRM3	1stExon;5'UTR	0.158609	-0.0749657	0.392184	1.3547	0.179937
cg10386006	chr14	52421582	GNG2;GNG2;GNG2	Body;Body;Body	-0.177381	-0.438625	0.0838626	-1.35458	0.179978
cg13570585	chr20	8113573	PLCB1;PLCB1	Body;Body	0.132869	-0.0628566	0.328595	1.35431	0.180062
cg18341081	chr1	235813361	GNG4;MIR5096;GNG4;GNG4	TSS200;Body;5'UTR;5'UTR	0.352673	-0.167111	0.872458	1.3536	0.180286
cg27642554	chr6	146755622	GRM1;GRM1	3'UTR;Body	-0.113073	-0.279863	0.0537174	-1.35248	0.180645
cg08505222	chr22	51139277	SHANK3	Body	0.131373	-0.0624184	0.325164	1.35243	0.180661
cg27062184	chr3	179169467	GNB4	TSS200	0.165477	-0.0786564	0.409611	1.35224	0.180721
cg06201087	chr3	4863817	ITPR1;ITPR1;ITPR1	Body;Body;Body	-0.0771899	-0.191108	0.0367281	-1.35179	0.180863
cg03510435	chr12	14094558	GRIN2B	5'UTR	-0.175997	-0.435803	0.0838085	-1.35145	0.180973
cg10260167	chr5	7798969	ADCY2	Body	0.186277	-0.0887061	0.461261	1.35144	0.180976
cg01819950	chr6	41087602	ADCY10P1	Body	0.0885508	-0.0422135	0.219315	1.35097	0.181125
cg07602161	chr3	50274625	GNAI2;GNAI2;GNAI2;GNAI2;GNAI2	5'UTR;Body;5'UTR;5'UTR;Body	0.158359	-0.0755347	0.392253	1.35072	0.181203
cg03485674	chr16	50347895	ADCY7	Body	-0.0985653	-0.244178	0.0470476	-1.35041	0.181303
cg06336451	chr11	64031188	PLCB3;PLCB3	Body;Body	-0.142949	-0.354244	0.0683469	-1.34968	0.181535
cg06371583	chr19	2581343	GNG7	5'UTR	-0.0913216	-0.226315	0.0436723	-1.34959	0.181566
cg06754368	chr8	131947600	ADCY8	Body	-0.142497	-0.353173	0.0681787	-1.34938	0.181633
cg13180375	chr8	22298119	PPP3CC	TSS1500	-0.0925732	-0.229647	0.044501	-1.34732	0.18229
cg14191021	chr11	70476505	SHANK2-AS1;SHANK2;SHANK2;SHANK2	TSS1500;Body;Body;Body	0.0893146	-0.0430038	0.221633	1.34662	0.182517
cg26569937	chr19	2594841	GNG7	5'UTR	-0.144166	-0.357896	0.0695649	-1.34567	0.182822
cg16761581	chr14	24803807	ADCY4	1stExon	0.15096	-0.0728727	0.374793	1.34549	0.182878
cg19946638	chr11	70859647	SHANK2	5'UTR	0.120943	-0.0584263	0.300312	1.34516	0.182983
cg20446138	chr12	26785010	ITPR2;ITPR2	ExonBnd;Body	-0.127433	-0.316473	0.0616067	-1.34484	0.183087
cg06809621	chr18	3874883	DLGAP1;DLGAP1;DLGAP1;DLGAP1;DLGAP1;DLGAP1	TSS1500;TSS1500;TSS200;TSS200;Body;Body	-0.155312	-0.385965	0.0753403	-1.34335	0.183566
cg04828993	chr12	49171250	ADCY6	Body	0.129218	-0.0626928	0.321129	1.34328	0.18359
cg09320113	chr1	186799481	PLA2G4A	5'UTR	-0.072721	-0.180746	0.0353043	-1.343	0.183679
cg11692123	chr11	70935949	SHANK2	TSS200	-0.14444	-0.359017	0.0701363	-1.34291	0.183707
cg27324541	chr19	2650826	GNG7	5'UTR	-0.144132	-0.358255	0.0699918	-1.34288	0.183718
cg20789595	chr3	123063477	ADCY5	Body	0.0795305	-0.0386428	0.197704	1.34263	0.183798
cg22336184	chr9	4489680	SLC1A1	TSS1500	-0.14092	-0.350316	0.0684757	-1.3426	0.183808
cg02346062	chr6	24491168	GPLD1;GPLD1	TSS1500;TSS1500	-0.109057	-0.271125	0.0530115	-1.34245	0.183858
cg23926898	chr7	126496590	GRM8;GRM8;GRM8	Body;Body;Body	-0.269412	-0.670029	0.131206	-1.34162	0.184126
cg23568670	chr4	102201161	PPP3CA;PPP3CA;PPP3CA	Body;Body;Body	-0.123513	-0.307227	0.0602006	-1.34126	0.18424
cg00489467	chr15	52455457	GNB5;GNB5	Body;Body	-0.12223	-0.304041	0.0595812	-1.34122	0.184254
cg16543027	chr15	40599680	PLCB2	Body	0.100771	-0.0492862	0.250829	1.33974	0.184732
cg24446178	chr12	100750702	SLC17A8;SLC17A8	TSS200;TSS200	-0.140488	-0.349689	0.068712	-1.33974	0.184733
cg22692013	chr12	2354618	CACNA1C;CACNA1C;CACNA1C;CACNA1C;CACNA1C;CACNA1C;CACNA1C;CACNA1C;CACNA1C;CACNA1C;CACNA1C;CACNA1C;CACNA1C;CACNA1C;CACNA1C;CACNA1C;CACNA1C;CACNA1C;CACNA1C;CACNA1C;CACNA1C;CACNA1C;CACNA1C	Body;Body;Body;Body;Body;Body;Body;Body;Body;Body;Body;Body;Body;Body;Body;Body;Body;Body;Body;Body;Body;Body;Body	0.114355	-0.0559516	0.284661	1.33957	0.184787
cg09555879	chr19	42569956	GRIK5;GRIK5	1stExon;5'UTR	-0.108408	-0.269892	0.0530759	-1.33929	0.184878
cg03825683	chr7	100273779	GNB2;GNB2	5'UTR;ExonBnd	0.196749	-0.0966382	0.490136	1.33787	0.185338
cg16890796	chr19	49937087	SLC17A7	Body	-0.108778	-0.271041	0.0534846	-1.33741	0.185487
cg06872721	chr19	19040258	HOMER3;HOMER3;HOMER3;HOMER3;HOMER3	Body;Body;Body;Body;Body	-0.215134	-0.536105	0.105836	-1.33717	0.185565
cg24039816	chr19	51220098	SHANK1	1stExon	0.110559	-0.0543924	0.275511	1.33715	0.185571
cg00004175	chr12	2333161	CACNA1C-AS4;CACNA1C;CACNA1C;CACNA1C;CACNA1C;CACNA1C;CACNA1C;CACNA1C;CACNA1C;CACNA1C;CACNA1C;CACNA1C;CACNA1C;CACNA1C;CACNA1C;CACNA1C;CACNA1C;CACNA1C;CACNA1C;CACNA1C;CACNA1C;CACNA1C;CACNA1C;CACNA1C	TSS1500;Body;Body;Body;Body;Body;Body;Body;Body;Body;Body;Body;Body;Body;Body;Body;Body;Body;Body;Body;Body;Body;Body;Body	-0.138427	-0.345078	0.0682237	-1.33637	0.185826
cg05879059	chr10	75231980	PPP3CB;PPP3CB;PPP3CB;PPP3CB;PPP3CB	Body;Body;Body;Body;Body	-0.174627	-0.435321	0.0860667	-1.33636	0.185829
cg26767990	chr20	57463615	GNAS;GNAS;GNAS;GNAS	3'UTR;3'UTR;TSS1500;Body	-0.158492	-0.395215	0.0782319	-1.33569	0.186045
cg02360587	chr17	64575563	PRKCA	Body	-0.139342	-0.34751	0.0688261	-1.3354	0.186142
cg02736560	chr1	68257754	GNG12	5'UTR	-0.0761717	-0.189985	0.0376412	-1.33519	0.186208
cg09641955	chr12	2716844	CACNA1C;CACNA1C;CACNA1C;CACNA1C;CACNA1C;CACNA1C;CACNA1C;CACNA1C;CACNA1C;CACNA1C;CACNA1C;CACNA1C;CACNA1C;CACNA1C;CACNA1C;CACNA1C;CACNA1C;CACNA1C;CACNA1C;CACNA1C;CACNA1C;CACNA1C;CACNA1C	Body;Body;Body;Body;Body;Body;Body;Body;Body;Body;Body;Body;Body;Body;Body;Body;Body;Body;Body;Body;Body;Body;Body	-0.125338	-0.312658	0.0619821	-1.33487	0.186312
cg05082609	chr11	105692831	GRIA4;GRIA4;GRIA4;GRIA4	Body;Body;Body;Body	-0.116207	-0.28992	0.0575053	-1.33458	0.186408
cg00202454	chr15	42371886	PLA2G4D	Body	-0.240547	-0.60018	0.119086	-1.33439	0.186469
cg11676382	chr22	51141829	SHANK3	Body	-0.14311	-0.357175	0.0709546	-1.33373	0.186685
cg05564552	chr15	42120091	JMJD7;JMJD7-PLA2G4B;JMJD7-PLA2G4B	TSS200;TSS200;TSS200	0.178839	-0.0886745	0.446353	1.3337	0.186694
cg05564552.1	chr15	42120091	JMJD7;JMJD7-PLA2G4B;JMJD7-PLA2G4B	TSS200;TSS200;TSS200	0.178839	-0.0886745	0.446353	1.3337	0.186694
cg21495963	chr1	68306507	GNG12-AS1	Body	-0.0899222	-0.224512	0.0446674	-1.3329	0.186956
cg21102121	chr19	54401295	PRKCG	Body	-0.184554	-0.4609	0.0917911	-1.33234	0.187139
cg23409373	chr12	100753510	SLC17A8;SLC17A8	Body;Body	-0.153343	-0.382996	0.0763093	-1.3321	0.187218
cg06759901	chr7	126446757	GRM8;GRM8;GRM8	Body;Body;Body	-0.137034	-0.34229	0.0682224	-1.33191	0.18728
cg09602408	chr12	49170331	ADCY6	Body	-0.19603	-0.489721	0.0976603	-1.3316	0.187379
cg19317774	chr16	84861727	CRISPLD2	5'UTR	-0.143423	-0.358318	0.0714723	-1.33148	0.18742
cg17014374	chr4	158212052	GRIA2;GRIA2;GRIA2	Body;Body;Body	0.135397	-0.0675281	0.338321	1.33111	0.187539
cg10068041	chr20	8721036	PLCB1;PLCB1	Body;Body	0.152281	-0.0759908	0.380553	1.33087	0.187619
cg17498313	chr6	35995298	MAPK14;MAPK14;MAPK14;MAPK14	TSS200;TSS200;TSS200;TSS200	0.220244	-0.110057	0.550545	1.33026	0.18782
cg08296191	chr22	51159555	SHANK3	Body	-0.118418	-0.296025	0.0591897	-1.33014	0.187858
cg14906193	chr16	9881878	GRIN2A;GRIN2A;GRIN2A	Body;Body;Body	0.0997067	-0.0498865	0.2493	1.3297	0.188002
cg16916688	chr6	34101441	GRM4;GRM4	1stExon;5'UTR	-0.157011	-0.392627	0.0786043	-1.32944	0.188088
cg12696295	chr20	8737895	PLCB1;PLCB1	Body;Body	0.15275	-0.0765967	0.382098	1.32871	0.188326
cg15810720	chr2	68480718	PPP3R1	TSS1500	0.458159	-0.230064	1.14638	1.3281	0.188529
cg17087669	chr6	36099123	MAPK13	Body	0.10449	-0.0525065	0.261487	1.32778	0.188632
cg27370558	chr19	13397515	CACNA1A;CACNA1A	Body;Body	-0.271359	-0.679173	0.136455	-1.32747	0.188735
cg22689690	chr12	49183468	ADCY6	TSS1500	0.162725	-0.081865	0.407316	1.32727	0.188802
cg21838377	chr21	31132586	GRIK1-AS1;GRIK1;GRIK1	Body;Body;Body	-0.132181	-0.330986	0.0666229	-1.32644	0.189075
cg13582603	chr6	34082935	GRM4;GRM4;GRM4;GRM4	Body;Body;Body;5'UTR	-0.263273	-0.659664	0.133119	-1.32502	0.189541
cg25268451	chr20	57414539	GNASAS;GNAS	Body;TSS1500	-0.105447	-0.264347	0.0534538	-1.32388	0.189917
cg10544026	chr3	53829973	CACNA1D;CACNA1D;CACNA1D	Body;Body;Body	-0.147932	-0.371113	0.0752494	-1.32235	0.190425
cg24535649	chr12	2557985	CACNA1C;CACNA1C;CACNA1C;CACNA1C;CACNA1C;CACNA1C;CACNA1C;CACNA1C;CACNA1C;CACNA1C;CACNA1C;CACNA1C;CACNA1C;CACNA1C;CACNA1C;CACNA1C;CACNA1C;CACNA1C;CACNA1C;CACNA1C;CACNA1C;CACNA1C;CACNA1C	Body;Body;Body;Body;Body;Body;Body;Body;Body;Body;Body;Body;Body;Body;Body;Body;Body;Body;Body;Body;Body;Body;Body	-0.169451	-0.425103	0.0862014	-1.32232	0.190435
cg06718625	chr3	7117826	GRM7;GRM7	Body;Body	-0.126639	-0.31772	0.0644417	-1.32219	0.190479
cg08211722	chr22	50708924	MAPK11	TSS200	0.314866	-0.160554	0.790286	1.32127	0.190784
ch.1.3651949R	chr1	186910332	PLA2G4A	Body	-0.293853	-0.737613	0.149908	-1.32106	0.190851
cg11076280	chr17	64733766	PRKCA	Body	-0.306712	-0.769894	0.15647	-1.32106	0.190853
cg02295678	chr17	7123415	DLG4;ACADVL;ACADVL	TSS200;Body;Body	-0.252564	-0.63407	0.128942	-1.32073	0.190963
cg14936498	chr7	45635152	ADCY1;ADCY1	Body;Body	-0.127806	-0.321024	0.0654112	-1.31962	0.191331
cg06310285	chr3	53796066	CACNA1D;CACNA1D;CACNA1D	Body;Body;Body	-0.112349	-0.2822	0.0575018	-1.3196	0.191335
cg13712950	chr1	235749640	MIR5096;GNG4;GNG4;GNG4	Body;5'UTR;5'UTR;5'UTR	0.119873	-0.0613556	0.301101	1.31958	0.191343
cg00062382	chr4	86954451	MAPK10;MAPK10;MAPK10;MAPK10	Body;Body;Body;Body	-0.114648	-0.287986	0.0586903	-1.31951	0.191365
cg20624325	chr3	50270958	GNAI2;GNAI2;GNAI2	5'UTR;Body;5'UTR	-0.0864104	-0.217097	0.0442761	-1.3191	0.191503
cg23559175	chr6	35996074	MAPK14;MAPK14;MAPK14;MAPK14	Body;Body;Body;Body	0.15314	-0.0784963	0.384777	1.31894	0.191557
cg20196105	chr17	64531213	PRKCA	Body	-0.127603	-0.320764	0.0655585	-1.3179	0.191902
cg06132455	chr22	19839565	C22orf29;GNB1L	Body;5'UTR	-0.127182	-0.319751	0.0653864	-1.3176	0.192003
cg10698424	chr9	114423570	GNG10;DNAJC25-GNG10	TSS1500;Body	0.221032	-0.113682	0.555746	1.31742	0.192062
cg01255513	chr19	13365923	CACNA1A;CACNA1A	Body;Body	-0.144708	-0.363998	0.0745828	-1.31648	0.192376
cg16359985	chr7	100276087	GNB2	Body	-0.180246	-0.453445	0.0929533	-1.31622	0.192463
cg20633775	chr11	105481702	GRIA4;GRIA4;GRIA4;GRIA4;GRIA4;GRIA4	5'UTR;5'UTR;5'UTR;5'UTR;1stExon;Body	-0.0938379	-0.236164	0.0484879	-1.31534	0.192758
cg21200501	chr1	68621066	GNG12-AS1;WLS;WLS;WLS	Body;Body;Body;Body	-0.155527	-0.39142	0.0803662	-1.31532	0.192762
cg00380835	chr19	51165752	SHANK1	Body	-0.126572	-0.318563	0.0654189	-1.31522	0.192796
cg19942459	chr11	70508110	SHANK2;SHANK2	Body;TSS200	0.173244	-0.0896118	0.436101	1.31487	0.192913
cg04628648	chr12	26676779	ITPR2	Body	-0.0748089	-0.188331	0.0387131	-1.31466	0.192982
cg03436833	chr11	70533552	SHANK2	Body	0.106347	-0.0550634	0.267758	1.31443	0.193062
cg05960039	chr20	57465123	GNAS;GNAS;GNAS;GNAS;GNAS;GNAS;GNAS	3'UTR;TSS1500;Body;TSS1500;3'UTR;TSS1500;Body	-0.107064	-0.269592	0.0554652	-1.31418	0.193145
cg26609239	chr3	4780505	ITPR1;ITPR1;ITPR1	Body;Body;Body	0.091117	-0.0472791	0.229513	1.31346	0.193384
cg17482114	chr3	123103936	ADCY5	Body	-0.147792	-0.372393	0.0768097	-1.31274	0.193626
cg15471372	chr19	1005407	GRIN3B	Body	0.134906	-0.0702302	0.340042	1.31199	0.193878
cg05396610	chr11	105804490	GRIA4;GRIA4;GRIA4	Body;Body;Body	0.146717	-0.0764898	0.369923	1.31134	0.194097
cg17391104	chr1	186886719	PLA2G4A	Body	-0.101344	-0.255556	0.0528675	-1.31106	0.194189
cg08161922	chr12	2163608	CACNA1C;CACNA1C;CACNA1C;CACNA1C;CACNA1C;CACNA1C;CACNA1C;CACNA1C;CACNA1C;CACNA1C;CACNA1C;CACNA1C;CACNA1C;CACNA1C;CACNA1C;CACNA1C;CACNA1C;CACNA1C;CACNA1C;CACNA1C;CACNA1C;CACNA1C;CACNA1C	Body;Body;Body;Body;Body;Body;Body;Body;Body;Body;Body;Body;Body;Body;Body;Body;Body;Body;Body;Body;Body;Body;Body	-0.183127	-0.461959	0.0957063	-1.31024	0.194467
cg20459126	chr3	142443247	TRPC1	TSS200	0.189805	-0.0992978	0.478907	1.30978	0.194622
cg16862319	chr12	13899195	GRIN2B	Body	-0.175998	-0.444078	0.0920827	-1.30974	0.194635
cg08205865	chr1	167883379	ADCY10;ADCY10;ADCY10;ADCY10	1stExon;1stExon;5'UTR;5'UTR	0.122955	-0.0643647	0.310275	1.3095	0.194715
cg17352769	chr5	7412590	ADCY2	Body	0.188751	-0.0988427	0.476344	1.30934	0.19477
cg19579870	chr20	8287236	PLCB1;PLCB1	Body;Body	-0.124657	-0.314617	0.0653025	-1.30918	0.194824
cg09068665	chr12	2162338	CACNA1C;CACNA1C;CACNA1C;CACNA1C;CACNA1C;CACNA1C;CACNA1C;CACNA1C;CACNA1C;CACNA1C;CACNA1C;CACNA1C;CACNA1C;CACNA1C;CACNA1C;CACNA1C;CACNA1C;CACNA1C;CACNA1C;CACNA1C;CACNA1C;CACNA1C;CACNA1C	TSS200;TSS200;TSS200;TSS200;TSS200;TSS200;TSS200;TSS200;TSS200;TSS200;TSS200;TSS200;TSS200;TSS200;TSS200;TSS200;TSS200;TSS200;TSS200;TSS200;TSS200;TSS200;TSS200	0.151727	-0.0796248	0.383079	1.30837	0.195094
cg18112087	chr16	50300404	ADCY7	TSS200	0.152263	-0.0799427	0.384469	1.30817	0.195163
cg23729501	chr1	84629943	PRKACB;PRKACB;PRKACB;PRKACB;PRKACB;PRKACB;PRKACB;PRKACB;PRKACB;PRKACB;PRKACB;PRKACB;PRKACB;PRKACB;PRKACB	TSS1500;TSS1500;TSS1500;5'UTR;5'UTR;5'UTR;5'UTR;1stExon;1stExon;1stExon;1stExon;Body;Body;Body;Body	-0.151721	-0.383286	0.0798439	-1.30712	0.195518
cg05035351	chr5	36606795	SLC1A3;SLC1A3;SLC1A3;SLC1A3	1stExon;5'UTR;1stExon;5'UTR	-0.183284	-0.463247	0.0966796	-1.30607	0.195874
cg04794674	chr20	9048614	PLCB4	TSS1500	-0.12195	-0.308291	0.064391	-1.30562	0.196026
cg18391758	chr16	10274963	GRIN2A;GRIN2A;GRIN2A	5'UTR;5'UTR;5'UTR	0.0981112	-0.0519922	0.248215	1.30398	0.196581
cg13313697	chr5	152870740	GRIA1;GRIA1;GRIA1;GRIA1;GRIA1;GRIA1;GRIA1;GRIA1	TSS1500;TSS1500;TSS200;5'UTR;Body;Body;Body;Body	-0.166961	-0.42274	0.0888179	-1.30224	0.197169
cg07687951	chr11	70666560	SHANK2	Body	-0.137218	-0.347448	0.0730121	-1.30214	0.197205
cg04037585	chr16	56231292	GNAO1;GNAO1	Body;Body	-0.101154	-0.256163	0.0538546	-1.30188	0.197295
cg10921916	chr16	24066784	PRKCB;PRKCB	Body;Body	-0.0963727	-0.244105	0.0513596	-1.30143	0.197447
cg08545933	chr5	180665670	GNB2L1	Body	0.135999	-0.0724963	0.344494	1.30131	0.197487
cg26066837	chr5	178423364	GRM6	TSS1500	-0.11375	-0.28819	0.0606889	-1.30092	0.19762
cg01250212	chr19	2650755	GNG7	5'UTR	-0.214827	-0.544437	0.114783	-1.30026	0.197845
cg05414613	chr1	53558470	SLC1A7	Body	0.127553	-0.068187	0.323293	1.30003	0.197923
cg20237888	chr11	70794833	SHANK2	Body	0.135622	-0.0725219	0.343765	1.29989	0.197969
cg22306009	chr5	180670469	GNB2L1;SNORD95	Body;TSS200	1.1777	-0.629888	2.98529	1.2998	0.198
cg09927705	chr6	34115262	GRM4;GRM4;GRM4;GRM4	TSS1500;TSS1500;TSS1500;Body	0.0668187	-0.0357501	0.169387	1.29965	0.198054
cg25520422	chr11	88240817	GRM5;GRM5	3'UTR;3'UTR	-0.16106	-0.408339	0.0862194	-1.2994	0.198139
cg16418734	chr1	1720537	GNB1	Body	-0.137884	-0.349814	0.0740457	-1.29797	0.198626
cg03661409	chr2	191812319	GLS	Body	-0.105168	-0.266817	0.0564818	-1.29793	0.198641
cg03303857	chr11	120619307	GRIK4	Body	-0.110049	-0.279217	0.0591185	-1.29781	0.19868
cg20197694	chr11	70440363	SHANK2;SHANK2	Body;Body	-0.207265	-0.526102	0.111572	-1.29688	0.198999
cg11983323	chr5	178422497	GRM6	TSS1500	0.206535	-0.111182	0.524251	1.29687	0.199003
cg17119568	chr19	14229237	PRKACA	TSS1500	0.135525	-0.0729684	0.344018	1.29679	0.19903
cg08861556	chr16	850614	GNG13	5'UTR	0.1438	-0.0774394	0.365039	1.2967	0.199062
cg22134372	chr15	52455211	GNB5;GNB5	Body;Body	-0.122173	-0.310152	0.0658063	-1.2966	0.199094
cg10249235	chr2	25107075	ADCY3	Body	-0.103599	-0.263099	0.0559004	-1.2958	0.199368
cg24378952	chr16	4102852	ADCY9	Body	0.0799644	-0.0432393	0.203168	1.29484	0.199699
cg15814923	chr19	14228610	PRKACA	TSS200	0.136038	-0.0735617	0.345638	1.29483	0.199702
cg24991452	chr6	35996059	MAPK14;MAPK14;MAPK14;MAPK14	Body;Body;Body;Body	0.157116	-0.0849657	0.399197	1.29479	0.199714
cg04525943	chr19	2579529	GNG7	5'UTR	0.163045	-0.088301	0.41439	1.29413	0.199942
cg06243610	chr14	52373839	GNG2;GNG2;GNG2	5'UTR;5'UTR;5'UTR	-0.116916	-0.297182	0.0633498	-1.29391	0.200018
cg06917015	chr18	3664534	DLGAP1;DLGAP1;DLGAP1;DLGAP1;DLGAP1;DLGAP1;DLGAP1;DLGAP1;DLGAP1	Body;Body;Body;Body;Body;Body;Body;Body;Body	0.140879	-0.0763657	0.358124	1.29372	0.200084
cg02563393	chrX	122542108	GRIA3;GRIA3	Body;Body	-0.155649	-0.395821	0.0845234	-1.2929	0.200364
cg17806999	chr5	178417410	GRM6	Body	-0.190263	-0.483846	0.103321	-1.2929	0.200366
cg06344265	chr11	120530973	GRIK4	TSS200	0.610532	-0.331763	1.55283	1.2926	0.200468
cg14203179	chr20	57430663	GNAS;GNAS;GNAS	3'UTR;3'UTR;Body	-0.158326	-0.402746	0.0860942	-1.29228	0.200577
cg18982286	chr22	51136325	SHANK3	Body	-0.160128	-0.407338	0.087081	-1.29225	0.200589
cg00734440	chr17	64652403	PRKCA	Body	-0.130852	-0.332875	0.0711701	-1.29218	0.200611
cg02247925	chr5	180664981	GNB2L1	Body	-0.102398	-0.260498	0.0557026	-1.29211	0.200636
cg03012319	chr12	26984174	ITPR2	Body	0.0811112	-0.044245	0.206467	1.29085	0.201069
cg25069266	chr1	1726880	GNB1;GNB1;GNB1	Body;Body;Body	-0.104046	-0.264869	0.0567761	-1.29069	0.201125
cg20639203	chr1	84609005	PRKACB;PRKACB;PRKACB;PRKACB	TSS1500;TSS1500;Body;Body	0.136771	-0.075133	0.348675	1.28765	0.202177
cg00497086	chr16	23869600	PRKCB;PRKCB	Body;Body	-0.148632	-0.378928	0.081664	-1.28756	0.202207
cg09664975	chr1	84543551	PRKACB;PRKACB	TSS200;TSS200	0.130572	-0.0718216	0.332966	1.28705	0.202384
cg18226052	chr8	131947536	ADCY8	Body	0.103231	-0.0568411	0.263302	1.28658	0.202548
cg10583180	chr6	101851354	GRIK2;GRIK2;GRIK2	Body;Body;Body	-0.138378	-0.35296	0.0762041	-1.28652	0.202569
cg24295229	chr18	3722551	DLGAP1;DLGAP1;DLGAP1;DLGAP1;DLGAP1;DLGAP1;DLGAP1;DLGAP1;DLGAP1	Body;Body;Body;Body;Body;Body;Body;Body;Body	-0.0796771	-0.203348	0.0439943	-1.28531	0.202989
cg03162045	chr3	142443933	TRPC1	Body	0.0861233	-0.0476148	0.219861	1.28472	0.203193
cg16068514	chr11	88603957	GRM5;GRM5	Body;Body	-0.109607	-0.279814	0.0606003	-1.2847	0.203199
cg13925014	chr1	167788071	ADCY10;ADCY10	Body;Body	0.130692	-0.0723695	0.333754	1.284	0.203444
cg06272054	chr12	46766548	SLC38A2;SLC38A2	5'UTR;1stExon	0.213059	-0.118013	0.544131	1.28386	0.20349
cg11782789	chr3	50250970	SLC38A3	5'UTR	0.106281	-0.0590103	0.271572	1.28277	0.203872
cg07113397	chr16	50301690	ADCY7	5'UTR	0.117794	-0.0654407	0.301028	1.2825	0.203966
cg01217466	chr17	64499741	PRKCA	Body	-0.112869	-0.288474	0.0627365	-1.28227	0.204047
cg04448112	chr11	120795003	GRIK4;GRIK4;GRIK4	Body;Body;Body	-0.128165	-0.327583	0.0712525	-1.28218	0.204077
cg25932748	chr2	155554017	KCNJ3	TSS1500	0.329714	-0.183574	0.843002	1.2815	0.204315
cg14119137	chr6	24477147	GPLD1;GPLD1	Body;Body	-0.135651	-0.346838	0.0755364	-1.28144	0.204336
cg18396176	chr19	13323320	CACNA1A;CACNA1A	Body;Body	-0.119721	-0.306251	0.06681	-1.28044	0.204683
cg10840513	chr20	8630028	PLCB1;PLCB1;PLCB1;PLCB1	ExonBnd;ExonBnd;Body;Body	-0.175066	-0.447847	0.0977147	-1.28035	0.204714
cg02328440	chr1	235813839	GNG4;GNG4;GNG4	TSS1500;5'UTR;5'UTR	-0.175523	-0.449048	0.0980013	-1.28021	0.204765
cg25279093	chr20	9196445	PLCB4	5'UTR	-0.120041	-0.307152	0.0670702	-1.27989	0.204878
cg12883295	chr11	70743231	SHANK2	Body	0.116431	-0.0651267	0.297988	1.27937	0.205059
cg25438683	chr20	57428473	GNAS;GNAS;GNAS;GNAS	5'UTR;1stExon;1stExon;3'UTR	-0.21664	-0.554488	0.121208	-1.27926	0.205096
cg05223946	chr2	25056385	ADCY3	Body	-0.0930558	-0.238275	0.0521632	-1.27839	0.205403
cg00398641	chr8	75942906	CRISPLD1;CRISPLD1;CRISPLD1	Body;Body;Body	-0.140817	-0.360629	0.0789941	-1.27805	0.205521
cg25316569	chr11	120530952	GRIK4	TSS200	-0.159976	-0.409717	0.0897656	-1.27793	0.205564
cg09375092	chr12	26576047	ITPR2	Body	-0.188627	-0.48331	0.106056	-1.277	0.205888
cg13137826	chr19	14225870	PRKACA;PRKACA	TSS1500;Body	0.0948529	-0.0533466	0.243052	1.27687	0.205935
cg07912040	chr19	42570265	GRIK5;GRIK5	TSS1500;TSS1500	-0.0838786	-0.214967	0.0472096	-1.27653	0.206056
cg08502873	chr6	35995679	MAPK14;MAPK14;MAPK14;MAPK14;MAPK14;MAPK14;MAPK14;MAPK14	5'UTR;5'UTR;1stExon;1stExon;1stExon;5'UTR;1stExon;5'UTR	0.151443	-0.085288	0.388174	1.27625	0.206152
cg12426496	chr1	68217597	GNG12	5'UTR	0.138357	-0.0780547	0.354769	1.27545	0.206434
cg10243609	chr11	35441742	SLC1A2;SLC1A2;SLC1A2	TSS1500;TSS200;TSS200	0.323279	-0.182495	0.829054	1.27516	0.206537
cg02399571	chr17	7118430	DLG4;DLG4	Body;Body	0.198865	-0.112373	0.510103	1.2747	0.206698
cg16600501	chr19	15083842	SLC1A6	TSS200	-0.144608	-0.370951	0.0817348	-1.27458	0.206739
cg17151604	chr10	75197928	PPP3CB;PPP3CB;PPP3CB	3'UTR;3'UTR;3'UTR	-0.110045	-0.282349	0.0622593	-1.27414	0.206896
cg24825722	chr17	7121848	ACADVL;DLG4;DLG4;ACADVL	TSS1500;TSS1500;Body;TSS1500	0.0880471	-0.0498247	0.225919	1.27404	0.206931
cg18956356	chr2	191791045	GLS;GLS	Body;Body	-0.212509	-0.545287	0.120269	-1.27399	0.206949
cg27622586	chr16	4065693	ADCY9	Body	-0.156352	-0.401243	0.0885391	-1.27372	0.207044
cg02551234	chr11	64023126	PLCB3	Body	-0.157731	-0.404796	0.0893341	-1.27364	0.20707
cg18418238	chr3	171489254	PLD1;PLD1	5'UTR;5'UTR	0.1388	-0.0787004	0.3563	1.27313	0.207252
cg06646622	chr5	78766902	HOMER1	Body	-0.122346	-0.314154	0.069462	-1.27252	0.207465
cg08458678	chr11	70565177	SHANK2	Body	0.110389	-0.0626994	0.283478	1.27233	0.207533
cg02369015	chr19	2702924	GNG7	TSS200	0.194428	-0.110654	0.49951	1.2714	0.20786
cg21094300	chr12	26985756	ITPR2;ITPR2	1stExon;5'UTR	0.088726	-0.0505326	0.227985	1.27107	0.207977
cg15241633	chr7	86415945	GRM3	Body	-0.452056	-1.16177	0.257662	-1.27072	0.208103
cg14450972	chr18	3995557	DLGAP1-AS4;DLGAP1;DLGAP1	Body;5'UTR;5'UTR	0.124834	-0.0712185	0.320886	1.27029	0.208255
cg26625626	chr19	2570411	GNG7	5'UTR	-0.106349	-0.273388	0.0606909	-1.27015	0.208304
cg08163128	chr7	45744196	ADCY1;ADCY1	ExonBnd;Body	-0.115092	-0.295912	0.0657277	-1.26982	0.208421
cg11764125	chr1	68238361	GNG12	5'UTR	0.0818214	-0.0467391	0.210382	1.2697	0.208463
cg26506795	chr20	57467130	GNAS;GNAS;GNAS;GNAS;GNAS;GNAS;GNAS;GNAS;GNAS;GNAS;GNAS;GNAS;GNAS	5'UTR;Body;TSS200;3'UTR;5'UTR;Body;3'UTR;3'UTR;Body;Body;Body;Body;Body	-0.162439	-0.417682	0.0928031	-1.26964	0.208485
cg03923850	chr12	2372169	CACNA1C;CACNA1C;CACNA1C;CACNA1C;CACNA1C;CACNA1C;CACNA1C;CACNA1C;CACNA1C;CACNA1C;CACNA1C;CACNA1C;CACNA1C;CACNA1C;CACNA1C;CACNA1C;CACNA1C;CACNA1C;CACNA1C;CACNA1C;CACNA1C;CACNA1C;CACNA1C	Body;Body;Body;Body;Body;Body;Body;Body;Body;Body;Body;Body;Body;Body;Body;Body;Body;Body;Body;Body;Body;Body;Body	-0.111665	-0.287141	0.0638102	-1.26953	0.208522
cg26376621	chr3	4854536	ITPR1;ITPR1;ITPR1	Body;Body;Body	-0.125982	-0.323989	0.0720245	-1.26932	0.208598
cg08998950	chr3	4856199	ITPR1;ITPR1;ITPR1	Body;Body;Body	-0.102298	-0.263105	0.0585095	-1.26912	0.208669
cg18932116	chr19	15121527	CCDC105;SLC1A6	TSS200;TSS200	-0.165128	-0.424708	0.0944525	-1.26908	0.208681
cg06979118	chr11	70601971	SHANK2	Body	0.092942	-0.0532099	0.239094	1.26867	0.208827
cg01553699	chr11	120538157	GRIK4;GRIK4;GRIK4	Body;Body;Body	0.110477	-0.0632794	0.284232	1.26845	0.208907
cg00395632	chr22	50709221	MAPK11	TSS1500	0.242651	-0.139154	0.624456	1.26789	0.209104
cg05757358	chr18	3603660	DLGAP1-AS2;DLGAP1;DLGAP1;DLGAP1;DLGAP1;DLGAP1;DLGAP1;DLGAP1;DLGAP1;DLGAP1	TSS200;Body;Body;Body;Body;Body;Body;Body;Body;Body	-0.188785	-0.486029	0.10846	-1.26705	0.209402
cg19089079	chr8	144803607	MAPK15	Body	-0.13427	-0.345748	0.0772079	-1.26665	0.209546
cg27472156	chr3	4793415	EGOT;ITPR1;ITPR1;ITPR1	TSS200;Body;Body;Body	-0.0719644	-0.185341	0.0414123	-1.2663	0.209671
cg21876355	chr7	45613590	ADCY1;ADCY1	TSS200;TSS1500	-0.130533	-0.336191	0.0751242	-1.26625	0.209688
cg01301798	chr1	68189397	GNG12	5'UTR	0.0727025	-0.041847	0.187252	1.26619	0.20971
cg08227615	chr15	52429715	GNB5;GNB5	Body;Body	-0.0656943	-0.169251	0.037862	-1.26559	0.209923
cg12372258	chr2	25054285	ADCY3	Body	-0.124041	-0.319627	0.0715446	-1.26523	0.21005
cg09060162	chr12	100785809	SLC17A8;SLC17A8	Body;Body	-0.149143	-0.384487	0.086201	-1.26428	0.210391
cg12109482	chr11	70669185	SHANK2	Body	0.139266	-0.0805055	0.359037	1.2642	0.210418
cg14988748	chr11	120742566	GRIK4;GRIK4;GRIK4	Body;Body;Body	-0.115695	-0.298353	0.0669631	-1.26362	0.210624
cg11837610	chr18	3726221	DLGAP1;DLGAP1;DLGAP1;DLGAP1;DLGAP1;DLGAP1;DLGAP1;DLGAP1;DLGAP1	Body;Body;Body;Body;Body;Body;Body;Body;Body	0.0950148	-0.0550641	0.245094	1.26303	0.210836
cg18022768	chr16	30134816	MAPK3;MAPK3;MAPK3	TSS200;TSS200;TSS200	0.190349	-0.110344	0.491042	1.2629	0.210883
cg03010274	chr20	57427274	GNAS;GNAS;GNAS;GNASAS	TSS1500;TSS1500;3'UTR;TSS1500	-0.138077	-0.356257	0.0801035	-1.26255	0.211009
cg15844381	chr19	14228577	PRKACA	TSS200	0.16746	-0.0972705	0.432191	1.26197	0.211214
cg25937056	chr3	123136530	ADCY5;ADCY5	TSS1500;Body	-0.11951	-0.308449	0.0694293	-1.2619	0.211241
cg24968730	chr11	70448152	SHANK2;SHANK2	Body;Body	0.0677384	-0.0393534	0.17483	1.26189	0.211244
cg27066203	chr11	70451047	SHANK2;SHANK2;SHANK2	Body;Body;Body	-0.135526	-0.349819	0.078767	-1.2617	0.211311
cg19796640	chr17	72848197	GRIN2C	Body	-0.14961	-0.38633	0.0871105	-1.26086	0.211613
cg23105130	chr8	144799022	MAPK15	Body	-0.119281	-0.30807	0.0695086	-1.26048	0.211749
cg00743788	chr22	50701157	MAPK12	TSS1500	0.154363	-0.0899775	0.398704	1.26035	0.211796
cg18440889	chr11	70708216	SHANK2	Body	0.112128	-0.065435	0.28969	1.2598	0.21199
cg08577309	chr9	4558381	SLC1A1	Body	-0.121537	-0.31404	0.0709658	-1.25955	0.212083
cg06240409	chr16	10206565	GRIN2A;GRIN2A;GRIN2A	Body;Body;Body	-0.10882	-0.281196	0.0635556	-1.25943	0.212124
cg03773989	chr10	75255862	PPP3CB;PPP3CB;PPP3CB	TSS200;TSS200;TSS200	0.151165	-0.0884148	0.390745	1.25876	0.212365
cg14876771	chr7	86416162	GRM3	Body	-0.122052	-0.315597	0.0714925	-1.25807	0.212612
cg07960450	chr7	45614300	ADCY1	1stExon	-0.0857097	-0.22163	0.0502101	-1.25802	0.212629
cg16919771	chr7	126892599	GRM8	TSS200	-0.123124	-0.31853	0.0722814	-1.25704	0.212984
cg06069753	chr15	42118802	MAPKBP1;MAPKBP1;MAPKBP1;JMJD7;JMJD7-PLA2G4B;JMJD7-PLA2G4B;MAPKBP1;MAPKBP1	3'UTR;3'UTR;3'UTR;TSS1500;TSS1500;TSS1500;Body;Body	-0.0657001	-0.169986	0.0385855	-1.25685	0.213052
cg06069753.1	chr15	42118802	MAPKBP1;MAPKBP1;MAPKBP1;JMJD7;JMJD7-PLA2G4B;JMJD7-PLA2G4B;MAPKBP1;MAPKBP1	3'UTR;3'UTR;3'UTR;TSS1500;TSS1500;TSS1500;Body;Body	-0.0657001	-0.169986	0.0385855	-1.25685	0.213052
cg25047001	chr16	10277017	GRIN2A;GRIN2A;GRIN2A	TSS1500;TSS1500;TSS1500	0.107396	-0.0631854	0.277977	1.25603	0.213349
cg21151432	chr2	25142229	ADCY3	TSS200	0.171015	-0.100804	0.442833	1.25515	0.213664
cg11793581	chr11	70604420	SHANK2	Body	-0.0888796	-0.230259	0.0524994	-1.25418	0.214016
cg09390513	chr12	2278531	CACNA1C;CACNA1C;CACNA1C;CACNA1C;CACNA1C;CACNA1C;CACNA1C;CACNA1C;CACNA1C;CACNA1C;CACNA1C;CACNA1C;CACNA1C;CACNA1C;CACNA1C;CACNA1C;CACNA1C;CACNA1C;CACNA1C;CACNA1C;CACNA1C;CACNA1C;CACNA1C	Body;Body;Body;Body;Body;Body;Body;Body;Body;Body;Body;Body;Body;Body;Body;Body;Body;Body;Body;Body;Body;Body;Body	-0.0668157	-0.173106	0.0394743	-1.25409	0.214048
cg23076878	chr12	2737273	CACNA1C;CACNA1C;CACNA1C;CACNA1C;CACNA1C;CACNA1C;CACNA1C;CACNA1C;CACNA1C;CACNA1C;CACNA1C;CACNA1C;CACNA1C;CACNA1C;CACNA1C;CACNA1C;CACNA1C;CACNA1C;CACNA1C;CACNA1C;CACNA1C;CACNA1C;CACNA1C	Body;Body;Body;Body;Body;Body;Body;Body;Body;Body;Body;Body;Body;Body;Body;Body;Body;Body;Body;Body;Body;Body;Body	-0.128119	-0.331988	0.0757503	-1.25373	0.214178
cg04086239	chr16	24067174	PRKCB;PRKCB	Body;Body	0.133353	-0.0789497	0.345656	1.25311	0.214401
cg15556869	chr22	50699700	MAPK12;MAPK12	Body;Body	0.0620089	-0.0367661	0.160784	1.25242	0.214652
cg26025487	chr11	70674245	SHANK2	Body	-0.121323	-0.314623	0.0719768	-1.25214	0.214751
cg01142417	chr17	47287931	GNGT2;GNGT2;GNGT2;GNGT2;ABI3;ABI3;ABI3;ABI3;GNGT2	5'UTR;TSS1500;TSS1500;TSS1500;5'UTR;5'UTR;1stExon;1stExon;1stExon	0.1711	-0.10176	0.443961	1.25099	0.21517
cg04051640	chr12	2488416	CACNA1C;CACNA1C;CACNA1C;CACNA1C;CACNA1C;CACNA1C;CACNA1C;CACNA1C;CACNA1C;CACNA1C;CACNA1C;CACNA1C;CACNA1C;CACNA1C;CACNA1C;CACNA1C;CACNA1C;CACNA1C;CACNA1C;CACNA1C;CACNA1C;CACNA1C;CACNA1C	Body;Body;Body;Body;Body;Body;Body;Body;Body;Body;Body;Body;Body;Body;Body;Body;Body;Body;Body;Body;Body;Body;Body	-0.0897695	-0.232931	0.0533916	-1.25097	0.215178
cg05280148	chr16	30134882	MAPK3;MAPK3;MAPK3	TSS1500;TSS1500;TSS1500	0.173775	-0.103371	0.45092	1.2509	0.215203
cg13231238	chr3	179115289	GNB4	3'UTR	-0.148913	-0.386414	0.0885891	-1.25085	0.215219
cg25519930	chr12	2161640	CACNA1C;CACNA1C;CACNA1C;CACNA1C;CACNA1C;CACNA1C;CACNA1C;CACNA1C;CACNA1C;CACNA1C;CACNA1C;CACNA1C;CACNA1C;CACNA1C;CACNA1C;CACNA1C;CACNA1C;CACNA1C;CACNA1C;CACNA1C;CACNA1C;CACNA1C;CACNA1C	TSS1500;TSS1500;TSS1500;TSS1500;TSS1500;TSS1500;TSS1500;TSS1500;TSS1500;TSS1500;TSS1500;TSS1500;TSS1500;TSS1500;TSS1500;TSS1500;TSS1500;TSS1500;TSS1500;TSS1500;TSS1500;TSS1500;TSS1500	0.158896	-0.0947919	0.412584	1.24955	0.21569
cg25752677	chr16	56309206	GNAO1;GNAO1	Body;Body	0.132664	-0.0791484	0.344476	1.24952	0.215703
cg20921505	chr18	3852570	DLGAP1;DLGAP1;DLGAP1;DLGAP1;DLGAP1;DLGAP1	Body;Body;Body;Body;Body;Body	0.144299	-0.0861263	0.374725	1.24932	0.215774
cg01157070	chr16	56228511	DKFZP434H168;GNAO1;GNAO1	TSS200;Body;Body	-0.251311	-0.65273	0.150108	-1.24898	0.215899
cg11264539	chr11	62474940	BSCL2;BSCL2;BSCL2;GNG3;BSCL2	5'UTR;5'UTR;1stExon;TSS200;TSS1500	-0.0901127	-0.234089	0.0538634	-1.24864	0.216022
cg02232377	chr7	86297084	GRM3	5'UTR	-0.134135	-0.348528	0.0802582	-1.24817	0.216194
cg23898322	chr20	9191844	PLCB4	5'UTR	0.122358	-0.0732398	0.317956	1.24799	0.21626
cg08370077	chr16	851288	GNG13	TSS1500	-0.139482	-0.362501	0.0835376	-1.24772	0.216358
cg23469250	chr3	50283704	GNAI2;GNAI2;GNAI2;GNAI2;GNAI2;GNAI2	TSS1500;5'UTR;Body;5'UTR;5'UTR;Body	0.168815	-0.101143	0.438773	1.24755	0.21642
cg03686090	chr12	49172375	ADCY6	Body	0.144437	-0.0867437	0.375618	1.24643	0.216826
cg19914607	chr3	50242505	SLC38A3	TSS200	0.149589	-0.0898509	0.389028	1.24636	0.216852
cg11392272	chr11	120729591	GRIK4;GRIK4;GRIK4	Body;Body;Body	-0.161	-0.418925	0.0969246	-1.2453	0.217238
cg03969219	chr19	2611456	GNG7	5'UTR	0.170888	-0.103095	0.444871	1.24431	0.2176
cg10721961	chr11	120519869	GRIK4;GRIK4;GRIK4	5'UTR;5'UTR;5'UTR	0.109217	-0.0659064	0.284341	1.2442	0.217644
cg06690505	chr1	53579437	SLC1A7;SLC1A7;SLC1A7;SLC1A7;SLC1A7	Body;Body;Body;Body;Body	-0.10368	-0.26997	0.0626096	-1.24386	0.217766
cg08505135	chr19	19045615	HOMER3;HOMER3;HOMER3;HOMER3;HOMER3	Body;Body;Body;Body;Body	0.116587	-0.0704499	0.303625	1.24356	0.217877
cg10453337	chr5	7502014	ADCY2	Body	-0.175226	-0.456349	0.105898	-1.24349	0.217901
cg12562899	chr16	4013280	ADCY9	3'UTR	-0.216648	-0.564303	0.131008	-1.24322	0.218002
cg00636769	chr20	57408795	GNASAS	Body	-0.10598	-0.276163	0.0642021	-1.24238	0.21831
cg17174980	chr12	14109514	GRIN2B	5'UTR	0.17231	-0.104491	0.449112	1.24189	0.218486
cg09429277	chr6	34097083	GRM4;GRM4;GRM4;GRM4	Body;Body;Body;5'UTR	-0.165842	-0.43229	0.100607	-1.24172	0.218551
cg12566890	chr5	7494531	ADCY2	Body	-0.0718774	-0.187359	0.0436044	-1.24171	0.218553
cg06065059	chr19	2587175	GNG7	5'UTR	-0.0792479	-0.206591	0.0480954	-1.24152	0.218624
cg01090161	chr6	34032747	GRM4	Body	-0.11632	-0.303283	0.0706434	-1.24119	0.218743
cg19155518	chr6	101849938	GRIK2;GRIK2;GRIK2	Body;Body;Body	-0.114183	-0.297823	0.0694571	-1.24044	0.21902
cg12328509	chr16	56385582	GNAO1	Body	-0.117343	-0.306091	0.0714045	-1.24028	0.21908
cg06525750	chr2	25141152	ADCY3	Body	-0.16774	-0.43763	0.10215	-1.23991	0.219214
cg19302854	chr1	167789397	ADCY10;ADCY10;ADCY10	Body;Body;Body	0.321509	-0.195851	0.838869	1.23977	0.219265
cg07451034	chr17	47283774	GNGT2	3'UTR	-0.0909007	-0.237262	0.0554611	-1.23903	0.219539
cg00984177	chr17	64663421	PRKCA	Body	-0.110188	-0.287615	0.0672387	-1.23896	0.219564
cg23315601	chr11	120590134	GRIK4	Body	0.150842	-0.0922927	0.393976	1.2377	0.220027
cg24867458	chr1	110090677	GNAI3	TSS1500	0.136934	-0.0838218	0.35769	1.23749	0.220106
cg25000623	chr17	72848918	GRIN2C	Body	0.0924834	-0.056739	0.241706	1.23644	0.220495
cg10137383	chr1	53600929	SLC1A7;SLC1A7;SLC1A7;SLC1A7;SLC1A7	Body;Body;Body;Body;Body	0.121385	-0.0745172	0.317286	1.23614	0.220605
cg22490420	chr15	42434040	PLA2G4F;PLA2G4F	Body;3'UTR	0.0952266	-0.0584635	0.248917	1.2361	0.220618
cg04077795	chr16	9857925	GRIN2A;GRIN2A;GRIN2A	Body;Body;Body	-0.126433	-0.330502	0.0776357	-1.23602	0.220648
cg21216562	chr9	140045508	GRIN1;GRIN1;GRIN1	Body;Body;Body	-0.12466	-0.325913	0.0765928	-1.23574	0.220751
cg09654471	chr3	4624132	ITPR1;ITPR1;ITPR1	Body;Body;Body	-0.152117	-0.397744	0.0935107	-1.2355	0.220841
cg23745767	chr3	53589382	CACNA1D;CACNA1D;CACNA1D	Body;Body;Body	-0.134453	-0.351581	0.0826748	-1.23537	0.220889
cg08886546	chr19	19051335	HOMER3;HOMER3;HOMER3;HOMER3;HOMER3	TSS1500;TSS1500;5'UTR;TSS200;TSS1500	0.177506	-0.10919	0.464202	1.23519	0.220956
cg01588464	chr1	182360063	GLUL;GLUL;GLUL	5'UTR;5'UTR;5'UTR	-0.511311	-1.33717	0.31455	-1.23515	0.220969
cg19474267	chr17	64306194	PRKCA	Body	-0.103775	-0.271492	0.0639419	-1.23441	0.221245
cg08823780	chr1	84607553	PRKACB;PRKACB	Body;Body	-0.132733	-0.347271	0.0818057	-1.23428	0.22129
cg11669839	chr20	57426322	GNAS;GNASAS	3'UTR;TSS1500	-0.0740547	-0.193767	0.0456579	-1.23411	0.221354
cg26770787	chr4	101986946	PPP3CA;PPP3CA;PPP3CA	Body;Body;Body	-0.0980956	-0.256829	0.0606379	-1.23289	0.221808
cg24849633	chr22	51142900	SHANK3	Body	-0.0558048	-0.14615	0.0345408	-1.23227	0.222036
cg22956310	chr2	25142878	ADCY3	TSS1500	0.117378	-0.0726722	0.307427	1.23214	0.222085
cg18309251	chr19	48554897	PLA2G4C;PLA2G4C;PLA2G4C	3'UTR;Body;Body	-0.0433755	-0.113607	0.0268557	-1.23213	0.222089
cg08981986	chr2	25055223	ADCY3	Body	-0.114589	-0.300191	0.0710133	-1.23169	0.222252
cg15053629	chr11	70827419	SHANK2	Body	0.106224	-0.0658602	0.278308	1.23147	0.222334
cg14158769	chr7	126698156	MIR592;GRM8;GRM8;GRM8	Body;Body;Body;Body	0.165917	-0.103014	0.434849	1.23081	0.222578
cg02185464	chr16	84867338	CRISPLD2	5'UTR	0.124872	-0.077556	0.327301	1.23066	0.222636
cg16693012	chr1	68283821	GNG12	5'UTR	-0.121432	-0.318308	0.0754439	-1.2305	0.222693
cg12709266	chr6	24443650	GPLD1	Body	0.0813949	-0.050617	0.213407	1.23006	0.222858
cg08616516	chr11	88796092	GRM5	5'UTR	-0.309498	-0.811684	0.192688	-1.22952	0.223059
cg07584450	chr5	152870367	GRIA1;GRIA1;GRIA1;GRIA1;GRIA1;GRIA1;GRIA1;GRIA1;GRIA1;GRIA1;GRIA1;GRIA1	TSS1500;5'UTR;5'UTR;5'UTR;1stExon;1stExon;1stExon;1stExon;TSS1500;TSS1500;5'UTR;Body	-0.318837	-0.836685	0.199011	-1.22831	0.223509
cg06514283	chr16	10126116	GRIN2A;GRIN2A;GRIN2A	Body;Body;Body	-0.120389	-0.315935	0.0751572	-1.22823	0.22354
cg25313881	chr8	131906481	ADCY8	Body	-0.161706	-0.42451	0.101098	-1.22754	0.223797
cg21192832	chr11	70780423	SHANK2	Body	-0.117715	-0.309141	0.0737119	-1.22679	0.224077
cg13839833	chr11	70422183	SHANK2;SHANK2;SHANK2	Body;Body;Body	0.0690941	-0.043371	0.181559	1.22565	0.224505
cg16676278	chr11	70824017	SHANK2	Body	-0.108686	-0.285619	0.0682468	-1.22548	0.224566
cg11175660	chr7	45613287	ADCY1;ADCY1	TSS1500;TSS1500	-0.14356	-0.377297	0.0901766	-1.22532	0.224628
cg02776913	chr1	235752329	MIR5096;GNG4;GNG4;GNG4	Body;5'UTR;5'UTR;5'UTR	-0.0935931	-0.246044	0.0588581	-1.22477	0.224832
cg08204867	chr16	10208426	GRIN2A;GRIN2A;GRIN2A	Body;Body;Body	0.177534	-0.111696	0.466763	1.22456	0.224911
cg12904871	chr15	42343744	PLA2G4E	TSS1500	-0.0943556	-0.248079	0.0593682	-1.22453	0.224924
cg27656579	chr1	235788415	MIR5096;GNG4;GNG4;GNG4	Body;5'UTR;5'UTR;5'UTR	-0.139537	-0.366919	0.0878439	-1.22427	0.225019
cg08359431	chr11	35389313	SLC1A2;SLC1A2;SLC1A2	Body;5'UTR;5'UTR	-0.12528	-0.329579	0.0790189	-1.22337	0.225358
cg27665913	chr1	235760094	MIR5096;GNG4;GNG4;GNG4	Body;5'UTR;5'UTR;5'UTR	0.12816	-0.0808669	0.337186	1.22318	0.225427
cg01707224	chr11	22359064	SLC17A6	TSS1500	-0.156839	-0.412674	0.0989963	-1.22303	0.225487
cg23160731	chr5	180669285	SNORD96A;GNB2L1	TSS1500;Body	0.0837262	-0.0529068	0.220359	1.2225	0.225685
cg26345663	chr5	36652280	SLC1A3;SLC1A3;SLC1A3;SLC1A3	Body;Body;Body;Body	0.134762	-0.0853952	0.35492	1.22117	0.226183
cg09001143	chr16	9857475	GRIN2A;GRIN2A;GRIN2A	Body;Body;Body	0.123173	-0.078208	0.324555	1.22022	0.22654
cg06836849	chr12	100751051	SLC17A8;SLC17A8;SLC17A8;SLC17A8	1stExon;5'UTR;1stExon;5'UTR	-0.121868	-0.321116	0.0773805	-1.22022	0.226543
cg23464041	chr6	33663938	ITPR3	3'UTR	-0.0972828	-0.256419	0.0618534	-1.21958	0.226784
cg22620614	chr11	70794709	SHANK2	Body	0.0999589	-0.0635928	0.263511	1.21929	0.22689
cg13277159	chr3	142442730	TRPC1;TRPC1	TSS1500;TSS1500	0.188253	-0.119802	0.496309	1.21915	0.226946
cg09340615	chr16	4021030	ADCY9	Body	-0.107397	-0.283157	0.0683629	-1.21903	0.22699
cg10961484	chr11	120530860	GRIK4	TSS200	-0.10405	-0.274393	0.0662922	-1.2186	0.22715
cg27262796	chr20	57426858	GNAS;GNAS;GNAS;GNASAS	TSS1500;TSS1500;3'UTR;TSS1500	-0.0888672	-0.234397	0.0566629	-1.21823	0.22729
cg09012091	chr6	24431322	GPLD1	Body	0.130624	-0.0833039	0.344552	1.21814	0.227326
cg25228562	chr17	64718121	PRKCA	Body	-0.11694	-0.308477	0.0745966	-1.21802	0.227371
cg10819624	chr11	70936390	SHANK2	TSS1500	-0.0916357	-0.241742	0.0584708	-1.21789	0.227421
cg26129110	chr5	7619983	ADCY2	Body	0.10267	-0.0655645	0.270904	1.2175	0.227566
cg05892483	chr6	101852882	GRIK2;GRIK2;GRIK2	Body;Body;Body	0.234599	-0.149886	0.619085	1.21728	0.227652
cg03817774	chr12	100772630	SLC17A8;SLC17A8	Body;Body	0.11346	-0.0725639	0.299485	1.21679	0.227835
cg22908574	chr3	123053028	ADCY5;ADCY5	Body;Body	-0.109268	-0.288724	0.0701886	-1.21472	0.22862
cg05798012	chr6	36009413	MAPK14;MAPK14;MAPK14;MAPK14	Body;Body;Body;Body	-0.171532	-0.453286	0.110221	-1.21456	0.228681
cg00996626	chr19	54385108	PRKCG	TSS1500	0.124138	-0.0798026	0.328078	1.21435	0.228761
cg27167613	chr19	42569967	GRIK5	TSS200	-0.0954954	-0.252381	0.0613903	-1.21434	0.228763
cg22740441	chr4	102249652	PPP3CA;PPP3CA;PPP3CA	Body;Body;Body	-0.0724564	-0.191576	0.046663	-1.21349	0.229086
cg02162052	chr6	34025145	GRM4;GRM4;GRM4;GRM4;GRM4;GRM4	Body;Body;Body;Body;Body;Body	-0.0575494	-0.15217	0.0370713	-1.21338	0.229128
cg21950277	chrX	122337839	GRIA3;GRIA3;GRIA3	Body;Body;Body	-0.136827	-0.361929	0.088275	-1.21265	0.229406
cg18494399	chr11	35441558	SLC1A2	TSS1500	0.200918	-0.129687	0.531522	1.21241	0.229495
cg19412649	chr3	123015443	ADCY5;ADCY5	Body;Body	-0.107565	-0.28458	0.0694507	-1.21227	0.229548
cg05323880	chr15	52416740	GNB5;GNB5	Body;Body	-0.113474	-0.30025	0.0733017	-1.21204	0.229636
cg01454384	chr6	36109599	MAPK13;MAPK13	Body;3'UTR	-0.119859	-0.317204	0.0774852	-1.21168	0.229773
cg00610508	chr16	4013337	ADCY9	3'UTR	-0.181724	-0.481062	0.117615	-1.21113	0.229983
cg27462081	chr6	36109728	MAPK13;MAPK13	Body;3'UTR	-0.108551	-0.287437	0.0703345	-1.2106	0.230185
cg23468883	chr15	83521414	HOMER2;HOMER2	Body;Body	0.098974	-0.0642272	0.262175	1.20987	0.230462
cg10621006	chr2	191746620	GLS;GLS	Body;Body	0.161283	-0.104688	0.427254	1.20975	0.230508
cg06291731	chr7	45647092	ADCY1;ADCY1	Body;Body	-0.0988725	-0.261974	0.0642294	-1.20937	0.230655
cg21019003	chr19	48564662	PLA2G4C;PLA2G4C;PLA2G4C	Body;Body;Body	-0.146312	-0.387712	0.095087	-1.20917	0.230731
cg27213276	chr3	53764401	CACNA1D;CACNA1D;CACNA1D	Body;Body;Body	-0.164707	-0.436523	0.107109	-1.20887	0.230845
cg20541709	chr15	83622296	HOMER2;HOMER2	TSS1500;TSS1500	-0.158685	-0.42057	0.1032	-1.20884	0.230858
cg24823920	chr20	9287042	PLCB4;PLCB4;PLCB4	TSS1500;5'UTR;5'UTR	-0.114666	-0.303928	0.0745956	-1.20869	0.230914
cg20259256	chr3	142443266	TRPC1;TRPC1	1stExon;5'UTR	0.159483	-0.103824	0.42279	1.20836	0.231041
cg06739873	chr19	19040289	HOMER3;HOMER3;HOMER3;HOMER3;HOMER3	Body;Body;Body;Body;Body	-0.31644	-0.839012	0.206133	-1.20805	0.231157
cg23188797	chr3	50275345	GNAI2;GNAI2;GNAI2;GNAI2;GNAI2	5'UTR;Body;5'UTR;5'UTR;Body	0.163574	-0.106591	0.43374	1.20789	0.231219
cg04803128	chr7	100273280	GNB2	5'UTR	0.215625	-0.14056	0.571809	1.20772	0.231285
cg25534033	chr3	50273549	GNAI2;GNAI2;GNAI2;GNAI2;GNAI2	TSS200;TSS200;5'UTR;Body;5'UTR	0.121277	-0.0790631	0.321617	1.20768	0.231299
cg18548095	chr3	4809869	ITPR1;ITPR1;ITPR1	Body;Body;Body	0.100188	-0.0653764	0.265752	1.20723	0.231471
cg24271589	chr3	53564690	CACNA1D;CACNA1D;CACNA1D	Body;Body;Body	-0.113049	-0.299873	0.0737761	-1.20718	0.23149
cg09726240	chr11	70672878	SHANK2	Body	-0.191806	-0.508808	0.125195	-1.2071	0.231521
cg15294693	chr6	34072200	GRM4;GRM4;GRM4;GRM4;GRM4;GRM4	5'UTR;Body;Body;Body;Body;5'UTR	-0.0929539	-0.246635	0.0607273	-1.20667	0.231685
cg24521688	chr12	2557073	CACNA1C;CACNA1C;CACNA1C;CACNA1C;CACNA1C;CACNA1C;CACNA1C;CACNA1C;CACNA1C;CACNA1C;CACNA1C;CACNA1C;CACNA1C;CACNA1C;CACNA1C;CACNA1C;CACNA1C;CACNA1C;CACNA1C;CACNA1C;CACNA1C;CACNA1C;CACNA1C	Body;Body;Body;Body;Body;Body;Body;Body;Body;Body;Body;Body;Body;Body;Body;Body;Body;Body;Body;Body;Body;Body;Body	-0.103888	-0.275682	0.0679059	-1.20642	0.23178
cg06004484	chr6	33626171	ITPR3	Body	-0.0742093	-0.196936	0.0485176	-1.20632	0.231822
cg12475303	chr15	40591671	PLCB2;PLCB2;PLCB2	Body;Body;Body	-0.114727	-0.304464	0.0750104	-1.2063	0.231829
cg09703163	chr20	8111613	PLCB1;PLCB1	TSS1500;TSS1500	-0.109781	-0.291346	0.0717837	-1.20625	0.231846
cg17789138	chr19	49936880	SLC17A7	Body	-0.100989	-0.268076	0.0660974	-1.2058	0.232019
cg26429499	chr11	70563792	SHANK2	Body	-0.116768	-0.309992	0.076457	-1.2056	0.232097
cg19377475	chr11	70518886	SHANK2	Body	-0.0890167	-0.236333	0.0583	-1.20548	0.23214
cg11480627	chr11	70672876	SHANK2	Body	-0.201605	-0.535447	0.132237	-1.20476	0.232416
cg19592829	chr20	57426215	GNAS;GNASAS	3'UTR;TSS1500	-0.142953	-0.37999	0.0940834	-1.20315	0.233035
cg05331112	chr12	26858638	ITPR2	Body	0.0979746	-0.0645245	0.260474	1.20283	0.233159
cg12887832	chr11	70805627	SHANK2	Body	-0.113626	-0.302102	0.0748505	-1.20271	0.233204
cg27218767	chr3	142442934	TRPC1	TSS1500	0.252206	-0.166326	0.670738	1.20218	0.23341
cg23725394	chr2	25057656	ADCY3	Body	-0.17914	-0.47644	0.11816	-1.2021	0.233441
cg11023668	chr2	25095040	ADCY3	Body	-0.213123	-0.566823	0.140577	-1.20209	0.233444
cg19217955	chr17	7123994	DLG4;ACADVL;ACADVL	TSS1500;Body;Body	0.16062	-0.105995	0.427235	1.20187	0.233529
cg20389132	chr3	123049984	ADCY5;ADCY5	Body;Body	0.133874	-0.0883655	0.356114	1.20176	0.233571
cg15931313	chr1	235807190	MIR5096;GNG4;GNG4;GNG4	Body;5'UTR;5'UTR;5'UTR	-0.15122	-0.402273	0.0998328	-1.20167	0.233605
cg26188587	chr11	70832031	SHANK2	Body	0.181842	-0.120407	0.484092	1.20025	0.234153
cg17207611	chr9	114423660	GNG10;GNG10;DNAJC25-GNG10	TSS200;TSS200;Body	-0.141118	-0.375821	0.0935852	-1.19951	0.234437
cg10402023	chr11	70842319	SHANK2	Body	-0.177494	-0.472844	0.117856	-1.19892	0.234667
cg22739961	chr5	152871803	GRIA1;GRIA1;GRIA1;GRIA1;GRIA1;GRIA1;GRIA1;GRIA1	5'UTR;1stExon;1stExon;5'UTR;Body;Body;Body;Body	-0.0903388	-0.240667	0.0599897	-1.19888	0.234682
cg15325760	chr9	80347105	GNAQ	Body	-0.0777276	-0.207077	0.0516222	-1.19881	0.234708
cg09390512	chr9	104355491	PPP3R2;PPP3R2;GRIN3A	3'UTR;1stExon;Body	0.142568	-0.0947216	0.379858	1.19863	0.234778
cg09390512.1	chr9	104355491	PPP3R2;PPP3R2;GRIN3A	3'UTR;1stExon;Body	0.142568	-0.0947216	0.379858	1.19863	0.234778
cg11064744	chr10	75227339	PPP3CB;PPP3CB;PPP3CB	Body;Body;Body	0.118123	-0.0785315	0.314778	1.19832	0.234898
cg02300250	chr16	56280331	GNAO1;GNAO1	Body;Body	-0.0671127	-0.178878	0.0446527	-1.19795	0.23504
cg09853112	chr20	8111582	PLCB1;PLCB1	TSS1500;TSS1500	-0.0963939	-0.257024	0.0642362	-1.19719	0.235333
cg05248742	chr16	24142386	PRKCB;PRKCB	Body;Body	-0.186862	-0.498442	0.124718	-1.19644	0.235624
cg00324935	chr19	2615752	GNG7	5'UTR	-0.100913	-0.269254	0.0674281	-1.19591	0.235831
cg02797411	chr11	70719274	MIR3664;SHANK2	TSS1500;Body	0.169906	-0.11359	0.453402	1.19565	0.235932
cg02801977	chr17	7094663	DLG4;DLG4;DLG4;DLG4	ExonBnd;ExonBnd;Body;Body	-0.111805	-0.298386	0.0747758	-1.19546	0.236004
cg06500096	chr19	13405582	CACNA1A;CACNA1A	Body;Body	0.102318	-0.0684579	0.273094	1.19527	0.236078
cg10083824	chr6	34102147	GRM4	TSS1500	0.159873	-0.107063	0.426809	1.19484	0.236245
cg03966406	chr12	26985412	ITPR2	Body	0.187705	-0.125782	0.501193	1.19453	0.236366
cg20815371	chr8	22311197	PPP3CC;PPP3CC;PPP3CC	Body;Body;Body	-0.114922	-0.306937	0.0770932	-1.19401	0.236567
cg07028661	chr21	31312905	GRIK1;GRIK1	TSS1500;TSS1500	-0.150398	-0.401721	0.100924	-1.19386	0.236626
cg26472511	chr16	4034240	ADCY9	Body	-0.122891	-0.328269	0.082486	-1.19374	0.236672
cg16376294	chr3	6936928	GRM7-AS2;GRM7;GRM7	TSS1500;Body;Body	-0.11069	-0.295718	0.0743391	-1.19346	0.236781
cg12072529	chr11	70644532	SHANK2	Body	0.0904575	-0.0608211	0.241736	1.19291	0.236995
cg19657814	chr19	47137444	GNG8	Body	0.178004	-0.119707	0.475714	1.19282	0.237029
cg09436713	chr12	2323135	CACNA1C;CACNA1C;CACNA1C;CACNA1C;CACNA1C;CACNA1C;CACNA1C;CACNA1C;CACNA1C;CACNA1C;CACNA1C;CACNA1C;CACNA1C;CACNA1C;CACNA1C;CACNA1C;CACNA1C;CACNA1C;CACNA1C;CACNA1C;CACNA1C;CACNA1C;CACNA1C	Body;Body;Body;Body;Body;Body;Body;Body;Body;Body;Body;Body;Body;Body;Body;Body;Body;Body;Body;Body;Body;Body;Body	-0.088984	-0.237882	0.0599139	-1.19224	0.237256
cg09914667	chr11	88236964	GRM5-AS1	TSS1500	-0.149146	-0.39879	0.100498	-1.19188	0.237398
cg10813029	chr18	3715502	DLGAP1;DLGAP1;DLGAP1;DLGAP1;DLGAP1;DLGAP1;DLGAP1;DLGAP1;DLGAP1	Body;Body;Body;Body;Body;Body;Body;Body;Body	-0.0786249	-0.210238	0.0529882	-1.1918	0.237429
cg01732120	chr6	24441621	GPLD1	Body	-0.16246	-0.43443	0.10951	-1.1917	0.237466
cg06557808	chr11	120584906	GRIK4;GRIK4;GRIK4	Body;Body;Body	-0.127976	-0.342311	0.0863585	-1.19118	0.237669
cg18060171	chr19	13319777	CACNA1A;CACNA1A	Body;Body	-0.224907	-0.601659	0.151846	-1.19094	0.237765
cg21899340	chr1	68419196	GNG12-AS1	Body	0.0980547	-0.0662976	0.262407	1.19024	0.238037
cg21844450	chr20	8112956	PLCB1;PLCB1	TSS1500;TSS1500	0.0951787	-0.0643585	0.254716	1.1902	0.238053
cg02640558	chr8	22299141	PPP3CC	Body	0.128764	-0.087108	0.344636	1.18998	0.238138
cg04103918	chr17	4726687	PLD2	3'UTR	-0.0927134	-0.248158	0.0627311	-1.1899	0.238171
cg00226831	chr15	42371511	PLA2G4D	Body	-0.141265	-0.378172	0.0956413	-1.1896	0.238288
cg26068283	chr11	88796714	GRM5;GRM5	5'UTR;1stExon	-0.103837	-0.278051	0.0703759	-1.18909	0.238486
cg05256460	chr22	50709281	MAPK11;MAPK11	TSS1500;TSS1500	0.117507	-0.0797257	0.31474	1.18858	0.238687
cg07790887	chr1	84629127	PRKACB;PRKACB;PRKACB;PRKACB;PRKACB;PRKACB;PRKACB;PRKACB;PRKACB;PRKACB;PRKACB	TSS1500;TSS1500;TSS1500;TSS1500;TSS1500;TSS1500;TSS1500;Body;Body;Body;Body	0.149329	-0.101334	0.399991	1.18849	0.238721
cg06465011	chr16	84860871	CRISPLD2	5'UTR	-0.0875991	-0.23466	0.0594617	-1.18835	0.238775
cg18846074	chr14	24801073	ADCY4	Body	-0.304755	-0.816504	0.206995	-1.18805	0.238892
cg04645556	chr20	8638980	PLCB1;PLCB1	Body;Body	-0.0510324	-0.136745	0.0346798	-1.18781	0.238989
cg03104820	chr20	8435207	PLCB1;PLCB1	Body;Body	-0.0600249	-0.160887	0.0408373	-1.18726	0.239203
cg26337841	chr1	37329331	GRIK3	Body	0.127139	-0.0865041	0.340782	1.18722	0.239217
cg23403351	chr11	120702612	GRIK4;GRIK4;GRIK4	Body;Body;Body	-0.0719062	-0.192748	0.0489357	-1.18711	0.239261
cg06456864	chr6	34101399	GRM4;GRM4	1stExon;5'UTR	0.14913	-0.101713	0.399974	1.18606	0.239674
cg09466214	chr6	34068597	GRM4;GRM4;GRM4;GRM4;GRM4;GRM4	Body;Body;Body;Body;Body;5'UTR	0.0832414	-0.0567909	0.223274	1.18591	0.23973
cg15952017	chr11	70439937	SHANK2;SHANK2;SHANK2	Body;Body;Body	0.0838838	-0.0572992	0.225067	1.18533	0.239961
cg19101853	chr1	68639841	GNG12-AS1;WLS;WLS;WLS	Body;Body;Body;Body	0.151269	-0.103382	0.405919	1.18508	0.240059
cg22989942	chr20	57426950	GNAS;GNAS;GNAS;GNASAS	TSS1500;TSS1500;3'UTR;TSS1500	-0.16457	-0.441765	0.112626	-1.18442	0.240316
cg17899718	chr22	22171121	MAPK1;MAPK1	Body;Body	0.363571	-0.248828	0.97597	1.18439	0.240326
cg00024377	chr18	3666162	DLGAP1;DLGAP1;DLGAP1;DLGAP1;DLGAP1;DLGAP1;DLGAP1;DLGAP1;DLGAP1	Body;Body;Body;Body;Body;Body;Body;Body;Body	0.171262	-0.117215	0.459739	1.18438	0.240332
cg23202253	chr12	26902211	ITPR2	Body	0.107169	-0.073369	0.287706	1.18425	0.240385
cg03756660	chr3	123017782	ADCY5;ADCY5	Body;Body	-0.128634	-0.345551	0.0882831	-1.18305	0.240855
cg24698889	chr6	34110624	GRM4;GRM4;GRM4;GRM4	5'UTR;5'UTR;Body;5'UTR	-0.094196	-0.253052	0.06466	-1.18296	0.24089
cg08400728	chr1	68608057	GNG12-AS1;WLS;WLS;WLS	Body;Body;Body;Body	0.124007	-0.0852571	0.333271	1.18221	0.241187
cg05552318	chr2	68421018	PPP3R1	Body	-0.181591	-0.488285	0.125102	-1.18123	0.241574
cg06931772	chr17	64634380	PRKCA	Body	-0.153361	-0.412414	0.105691	-1.18105	0.241642
cg18080819	chr11	70505972	SHANK2;SHANK2	Body;Body	-0.10615	-0.285467	0.0731667	-1.18098	0.241672
cg21974239	chr22	50700478	MAPK12	TSS1500	0.101305	-0.0698277	0.272438	1.18097	0.241674
cg17892328	chr1	182360794	GLUL;GLUL;GLUL	TSS1500;5'UTR;5'UTR	0.179015	-0.123456	0.481486	1.18072	0.241774
cg06767126	chr11	70681592	SHANK2	Body	-0.0921219	-0.247811	0.0635672	-1.18045	0.241882
cg22941646	chr1	235814339	GNG4;GNG4;GNG4	TSS1500;TSS1500;TSS1500	-0.0860239	-0.231412	0.0593637	-1.18041	0.241895
cg04835297	chr3	142443257	TRPC1	TSS200	0.147489	-0.101876	0.396855	1.17996	0.242075
cg14694901	chr10	75255186	PPP3CB;PPP3CB;PPP3CB	Body;Body;Body	0.180407	-0.124646	0.485459	1.17983	0.242124
cg19933643	chr8	131905416	ADCY8	Body	-0.115817	-0.311662	0.0800283	-1.17978	0.242145
cg07501635	chr3	53714168	CACNA1D;CACNA1D;CACNA1D	Body;Body;Body	-0.220195	-0.592725	0.152335	-1.1792	0.242374
cg12393795	chr12	2792443	CACNA1C-AS1;CACNA1C;CACNA1C;CACNA1C;CACNA1C;CACNA1C;CACNA1C;CACNA1C;CACNA1C;CACNA1C;CACNA1C;CACNA1C;CACNA1C;CACNA1C;CACNA1C;CACNA1C;CACNA1C;CACNA1C;CACNA1C;CACNA1C;CACNA1C;CACNA1C;CACNA1C;CACNA1C	Body;Body;Body;Body;Body;Body;Body;Body;Body;Body;Body;Body;Body;Body;Body;Body;Body;Body;Body;Body;Body;Body;Body;Body	0.0966405	-0.0668641	0.260145	1.17916	0.242392
cg19724256	chr12	26625047	ITPR2	Body	-0.0869404	-0.234227	0.0603459	-1.17761	0.243004
cg15486374	chr15	83621710	HOMER2;HOMER2;HOMER2;HOMER2	TSS1500;TSS1500;TSS1500;TSS1500	0.135675	-0.0942219	0.365571	1.17736	0.243104
cg19509748	chr6	36101528	MAPK13;MAPK13	Body;Body	-0.0832745	-0.224396	0.0578472	-1.17723	0.243156
cg26746936	chr19	42503392	GRIK5	Body	0.124411	-0.086533	0.335355	1.17661	0.243399
cg20578660	chr19	51193367	SHANK1	Body	-0.11509	-0.310235	0.0800555	-1.17658	0.243413
cg14510076	chr11	88244894	GRM5-AS1;GRM5;GRM5	Body;Body;Body	0.108698	-0.075613	0.29301	1.17656	0.243421
cg25774921	chr11	70867130	SHANK2	5'UTR	0.104949	-0.0730172	0.282915	1.17647	0.243454
cg09428623	chr2	68480128	PPP3R1	TSS1500	0.102019	-0.0711202	0.275158	1.17551	0.243835
cg26419941	chr12	49183133	ADCY6	TSS1500	0.167564	-0.116828	0.451956	1.17545	0.24386
cg01821754	chr1	1822399	GNB1;GNB1	5'UTR;1stExon	0.171816	-0.119796	0.463428	1.17544	0.243864
cg01765155	chr6	33622262	ITPR3	Body	-0.0967756	-0.261076	0.0675247	-1.17509	0.244005
cg17441062	chr11	88242604	GRM5;GRM5	Body;Body	-0.25612	-0.691056	0.178816	-1.17479	0.244122
cg20650194	chr1	235752331	MIR5096;GNG4;GNG4;GNG4	Body;5'UTR;5'UTR;5'UTR	-0.0903805	-0.243877	0.0631164	-1.17467	0.244169
cg01817393	chr20	57427642	GNAS;GNAS;GNAS	TSS1500;TSS1500;3'UTR	-0.185544	-0.500686	0.129598	-1.17458	0.244205
cg12076692	chr1	1718852	GNB1	Body	-0.106329	-0.287018	0.0743603	-1.17398	0.244444
cg00170483	chr1	110090242	GNAI3	TSS1500	0.123979	-0.0867373	0.334695	1.17379	0.244519
cg16468914	chr3	50242735	SLC38A3;SLC38A3	1stExon;5'UTR	-0.125339	-0.338422	0.0877431	-1.1735	0.244637
cg02520816	chr16	4056403	ADCY9	Body	-0.16715	-0.451383	0.117082	-1.17321	0.244752
cg24250393	chr16	23846838	PRKCB;PRKCB	TSS1500;TSS1500	0.109458	-0.0767509	0.295667	1.17271	0.244952
cg20073686	chr11	105481863	GRIA4;GRIA4;GRIA4;GRIA4	Body;Body;Body;Body	-0.193851	-0.52364	0.135938	-1.17267	0.244968
cg15067127	chr1	182352978	GLUL;GLUL;GLUL	3'UTR;3'UTR;3'UTR	-0.10773	-0.291177	0.0757167	-1.17157	0.245405
cg08104845	chr1	182356337	GLUL;GLUL;GLUL	Body;Body;Body	0.257291	-0.181084	0.695666	1.1709	0.245672
cg03953825	chr22	22192220	MAPK1;MAPK1	Body;Body	-0.102819	-0.278007	0.0723688	-1.17088	0.245682
cg15482884	chr2	68423398	PPP3R1	Body	-0.80616	-2.18077	0.568449	-1.17	0.246034
cg26732196	chr22	19843568	C22orf29;GNB1L	TSS1500;TSS1500	0.153088	-0.107998	0.414173	1.16977	0.246126
cg07956590	chr11	105846481	GRIA4;GRIA4;GRIA4	3'UTR;Body;Body	-0.128549	-0.347809	0.0907114	-1.16963	0.246178
cg15176874	chr6	35999328	MAPK14;MAPK14;MAPK14;MAPK14	Body;Body;Body;Body	-0.156343	-0.42302	0.110334	-1.16959	0.246195
cg00800141	chr16	4014161	ADCY9	3'UTR	-0.148581	-0.402084	0.104923	-1.16929	0.246317
cg24203465	chr20	57425986	GNASAS;GNAS	TSS200;3'UTR	-0.0912287	-0.24691	0.0644528	-1.16906	0.246408
cg01263474	chr3	171364815	PLD1;PLD1	Body;Body	0.0676696	-0.0478372	0.183176	1.16877	0.246525
cg21585414	chr21	31121163	GRIK1-AS1;GRIK1-AS1;GRIK1;GRIK1	ExonBnd;Body;Body;Body	-0.094221	-0.255073	0.0666308	-1.16859	0.246595
cg24036292	chr11	70416269	SHANK2;SHANK2	Body;Body	-0.120777	-0.327125	0.0855709	-1.16769	0.246958
cg07516978	chr20	57465773	GNAS;GNAS;GNAS;GNAS;GNAS;GNAS;GNAS;GNAS	3'UTR;TSS1500;TSS1500;Body;TSS1500;3'UTR;TSS1500;Body	0.16787	-0.118977	0.454718	1.16752	0.247024
cg24595611	chr18	3966816	DLGAP1-AS4;DLGAP1;DLGAP1	Body;5'UTR;5'UTR	-0.0665093	-0.180165	0.0471467	-1.16743	0.24706
cg27122965	chr11	70882053	SHANK2	5'UTR	-0.105774	-0.286544	0.0749963	-1.16733	0.247101
cg02645353	chr3	171393941	PLD1;PLD1	Body;Body	0.146498	-0.103941	0.396938	1.167	0.247232
cg21108811	chr12	2493479	CACNA1C;CACNA1C;CACNA1C;CACNA1C;CACNA1C;CACNA1C;CACNA1C;CACNA1C;CACNA1C;CACNA1C;CACNA1C;CACNA1C;CACNA1C;CACNA1C;CACNA1C;CACNA1C;CACNA1C;CACNA1C;CACNA1C;CACNA1C;CACNA1C;CACNA1C;CACNA1C	Body;Body;Body;Body;Body;Body;Body;Body;Body;Body;Body;Body;Body;Body;Body;Body;Body;Body;Body;Body;Body;Body;Body	0.101786	-0.0722216	0.275794	1.16698	0.247242
cg13189109	chr11	120706375	GRIK4;GRIK4;GRIK4	Body;Body;Body	-0.110872	-0.300475	0.0787299	-1.1666	0.247394
cg07960923	chr17	64793002	PRKCA	Body	-0.118023	-0.319939	0.0838942	-1.1661	0.247596
cg14399447	chr19	48613950	PLA2G4C;PLA2G4C;PLA2G4C;PLA2G4C;PLA2G4C;PLA2G4C	5'UTR;1stExon;1stExon;5'UTR;1stExon;5'UTR	0.1274	-0.0906099	0.34541	1.16583	0.247703
cg03357547	chr19	51165207	SHANK1	3'UTR	-0.153401	-0.415972	0.109171	-1.16553	0.247825
cg03896542	chr16	56378687	GNAO1;GNAO1	Body;3'UTR	0.0934883	-0.0665489	0.253525	1.16541	0.247872
cg02371119	chr3	171527346	PLD1;PLD1	5'UTR;5'UTR	-0.127224	-0.345017	0.0905691	-1.16538	0.247885
cg14829063	chr11	70731587	SHANK2	Body	0.0855546	-0.0609224	0.232031	1.16524	0.247939
cg24346342	chr15	52463713	GNB5;GNB5	Body;Body	-0.304997	-0.827209	0.217215	-1.16517	0.247967
cg07734889	chr8	75896383	CRISPLD1	TSS1500	0.101724	-0.0724994	0.275947	1.16482	0.248109
cg17441654	chr19	2626871	GNG7	5'UTR	-0.0974726	-0.264426	0.0694812	-1.16474	0.248142
cg01245433	chr15	42440011	PLA2G4F;PLA2G4F	Body;Body	0.0665266	-0.0474617	0.180515	1.16433	0.248305
cg23524436	chr12	2161437	CACNA1C;CACNA1C;CACNA1C;CACNA1C;CACNA1C;CACNA1C;CACNA1C;CACNA1C;CACNA1C;CACNA1C;CACNA1C;CACNA1C;CACNA1C;CACNA1C;CACNA1C;CACNA1C;CACNA1C;CACNA1C;CACNA1C;CACNA1C;CACNA1C;CACNA1C;CACNA1C	TSS1500;TSS1500;TSS1500;TSS1500;TSS1500;TSS1500;TSS1500;TSS1500;TSS1500;TSS1500;TSS1500;TSS1500;TSS1500;TSS1500;TSS1500;TSS1500;TSS1500;TSS1500;TSS1500;TSS1500;TSS1500;TSS1500;TSS1500	-0.0960439	-0.260658	0.0685703	-1.16398	0.248448
cg10354117	chr17	64644641	PRKCA	Body	0.13968	-0.0998507	0.37921	1.16336	0.248696
cg13714844	chr9	114422486	GNG10;DNAJC25-GNG10	TSS1500;Body	-0.115586	-0.313844	0.0826723	-1.1631	0.248802
cg09261791	chr14	52347968	GNG2	5'UTR	-0.136132	-0.369716	0.0974521	-1.16268	0.248972
cg21114126	chr4	102267189	PPP3CA;PPP3CA;PPP3CA	Body;Body;Body	0.143114	-0.102526	0.388754	1.16232	0.249117
cg03055499	chr17	64298048	PRKCA	TSS1500	0.251905	-0.180501	0.68431	1.16222	0.249157
cg27451362	chr6	101846650	GRIK2;GRIK2;GRIK2	TSS1500;TSS1500;TSS1500	-0.201531	-0.547579	0.144516	-1.16185	0.249307
cg00001136	chr11	70546155	SHANK2	Body	0.0728243	-0.0522478	0.197896	1.1616	0.249405
cg14979828	chr8	75912393	CRISPLD1;CRISPLD1;CRISPLD1;CRISPLD1;CRISPLD1	1stExon;1stExon;Body;5'UTR;5'UTR	-0.107396	-0.291845	0.077054	-1.16158	0.249412
cg14797032	chr2	155564519	KCNJ3;KCNJ3;KCNJ3	Body;Body;Body	0.127447	-0.0914465	0.34634	1.16155	0.249426
cg00439658	chr17	72848669	GRIN2C	Body	-0.0700571	-0.190398	0.0502834	-1.1614	0.249486
cg13999701	chr1	235805286	MIR5096;GNG4;GNG4;GNG4	Body;5'UTR;5'UTR;5'UTR	-0.21684	-0.589372	0.155693	-1.16123	0.249558
cg07257377	chr4	102174681	PPP3CA;PPP3CA;PPP3CA	Body;Body;Body	-0.143231	-0.389324	0.102863	-1.16112	0.249598
cg08215390	chr15	83620901	HOMER2;HOMER2	Body;Body	0.092473	-0.0664128	0.251359	1.16111	0.249606
cg27351813	chr19	51197056	SHANK1	Body	0.12471	-0.0896172	0.339038	1.16082	0.249719
cg03132290	chr12	46765283	SLC38A2;SLC38A2	5'UTR;5'UTR	0.133165	-0.0957495	0.36208	1.16054	0.249836
cg26826325	chr11	70459053	SHANK2;SHANK2	Body;Body	0.0752057	-0.0540795	0.204491	1.1605	0.249852
cg14260566	chr1	37321794	GRIK3	Body	-0.112531	-0.306019	0.0809571	-1.16027	0.249943
cg14263118	chr20	57463787	GNAS;GNAS;GNAS;GNAS	3'UTR;3'UTR;TSS1500;Body	0.126496	-0.0911658	0.344158	1.15941	0.250292
cg13762474	chr15	42371808	PLA2G4D	Body	-0.20866	-0.567883	0.150563	-1.15882	0.250529
cg09146232	chr17	64672129	PRKCA	Body	-0.124873	-0.339868	0.0901215	-1.15873	0.250565
cg05800983	chr6	34102530	GRM4	TSS1500	-0.143472	-0.390526	0.103583	-1.15855	0.250638
cg23522194	chr19	48565189	PLA2G4C;PLA2G4C;PLA2G4C	Body;Body;Body	-0.334874	-0.911524	0.241776	-1.15854	0.250643
cg16604553	chr9	4489544	SLC1A1	TSS1500	-0.138071	-0.375889	0.099748	-1.15824	0.250766
cg00520265	chr18	4263255	DLGAP1-AS5;DLGAP1;DLGAP1	TSS1500;5'UTR;5'UTR	-0.114913	-0.312857	0.08303	-1.15817	0.250794
cg19242688	chr19	47139391	GNG8	TSS1500	-0.177943	-0.484536	0.12865	-1.15787	0.250915
cg03639818	chr11	120487188	GRIK4;GRIK4;GRIK4	5'UTR;5'UTR;5'UTR	-0.0610989	-0.166387	0.0441892	-1.1577	0.250984
cg02659055	chr5	180670537	GNB2L1;SNORD95	Body;TSS200	0.236717	-0.171335	0.644768	1.15733	0.251135
cg06614951	chr19	14229385	PRKACA	TSS1500	0.112111	-0.081204	0.305426	1.15698	0.251277
cg19548470	chr18	3880510	DLGAP1	TSS1500	0.0982923	-0.0712645	0.267849	1.1565	0.25147
cg25376962	chr11	120435012	GRIK4;GRIK4;GRIK4	TSS200;TSS200;5'UTR	-0.148106	-0.403704	0.107492	-1.156	0.251675
cg03369599	chr11	120482555	GRIK4;GRIK4;GRIK4	5'UTR;5'UTR;5'UTR	-0.0919992	-0.250805	0.0668063	-1.15574	0.251779
cg03045606	chr8	22381401	PPP3CC;PPP3CC;PPP3CC	Body;Body;Body	-0.0969015	-0.26417	0.0703667	-1.15574	0.25178
cg00701890	chr16	4102293	ADCY9	Body	-0.106134	-0.289578	0.0773097	-1.15423	0.252392
cg19492620	chr15	83518653	HOMER2;HOMER2	Body;Body	-0.0640434	-0.174743	0.0466562	-1.15417	0.252418
cg12544392	chr19	42544587	GRIK5	Body	0.0587053	-0.0428015	0.160212	1.15378	0.252576
cg20234280	chr6	34057224	GRM4;GRM4;GRM4;GRM4;GRM4;GRM4	Body;Body;Body;Body;Body;5'UTR	0.134841	-0.0984546	0.368137	1.15308	0.252864
cg23827944	chr14	55518214	MAPK1IP1L	TSS200	0.143304	-0.104726	0.391335	1.15265	0.253038
cg03859190	chr17	64775241	PRKCA	Body	-0.119145	-0.325384	0.087095	-1.15251	0.253095
cg05876496	chr6	33638550	ITPR3	Body	-0.134145	-0.366466	0.0981762	-1.15193	0.25333
cg19747632	chr15	52472703	GNB5;GNB5	TSS1500;Body	0.107863	-0.0789703	0.294696	1.15175	0.253403
cg18160069	chr16	56378328	GNAO1;GNAO1	3'UTR;Body	-0.0769917	-0.210368	0.0563848	-1.15161	0.25346
cg00672228	chr17	7123130	DLG4;ACADVL;ACADVL;DLG4	5'UTR;TSS200;TSS200;1stExon	0.106572	-0.078058	0.291202	1.15155	0.253486
cg08987995	chr3	4788106	ITPR1;ITPR1;ITPR1	Body;Body;Body	-0.16922	-0.462431	0.123992	-1.15136	0.253564
cg08106961	chr1	37355452	GRIK3	Body	-0.0869728	-0.23769	0.0637449	-1.15123	0.253618
cg25900519	chr14	52386311	LOC102723604;GNG2;GNG2;GNG2	TSS1500;5'UTR;5'UTR;5'UTR	0.0977436	-0.0716939	0.267181	1.15086	0.25377
cg01697794	chr17	7117125	DLG4;DLG4	Body;Body	-0.0974019	-0.26627	0.0714661	-1.1507	0.253833
cg04562396	chr14	55518417	MAPK1IP1L;MAPK1IP1L	1stExon;5'UTR	-0.113266	-0.309676	0.0831433	-1.15048	0.253922
cg15020926	chr2	25097091	ADCY3	Body	-0.208676	-0.570565	0.153212	-1.15038	0.253966
cg21793437	chr12	2734591	CACNA1C;CACNA1C;CACNA1C;CACNA1C;CACNA1C;CACNA1C;CACNA1C;CACNA1C;CACNA1C;CACNA1C;CACNA1C;CACNA1C;CACNA1C;CACNA1C;CACNA1C;CACNA1C;CACNA1C;CACNA1C;CACNA1C;CACNA1C;CACNA1C;CACNA1C;CACNA1C	Body;Body;Body;Body;Body;Body;Body;Body;Body;Body;Body;Body;Body;Body;Body;Body;Body;Body;Body;Body;Body;Body;Body	0.156783	-0.11542	0.428986	1.14907	0.2545
cg15279308	chr12	2800500	CACNA1C;CACNA1C;CACNA1C;CACNA1C;CACNA1C;CACNA1C;CACNA1C;CACNA1C;CACNA1C;CACNA1C;CACNA1C;CACNA1C;CACNA1C;CACNA1C;CACNA1C;CACNA1C;CACNA1C;CACNA1C;CACNA1C;CACNA1C;CACNA1C;CACNA1C;CACNA1C	3'UTR;3'UTR;3'UTR;3'UTR;3'UTR;3'UTR;3'UTR;3'UTR;3'UTR;3'UTR;3'UTR;3'UTR;3'UTR;3'UTR;3'UTR;3'UTR;3'UTR;3'UTR;3'UTR;3'UTR;3'UTR;3'UTR;3'UTR	0.131076	-0.0966218	0.358774	1.14844	0.25476
cg00528793	chr22	19842837	GNB1L;C22orf29	TSS1500;TSS1500	0.0890754	-0.0657006	0.243851	1.14814	0.25488
cg00383081	chr1	182362088	GLUL;GLUL	TSS1500;TSS1500	-0.106354	-0.291218	0.0785103	-1.14774	0.255046
cg02306526	chr12	2202821	CACNA1C;CACNA1C;CACNA1C;CACNA1C;CACNA1C;CACNA1C;CACNA1C;CACNA1C;CACNA1C;CACNA1C;CACNA1C;CACNA1C;CACNA1C;CACNA1C;CACNA1C;CACNA1C;CACNA1C;CACNA1C;CACNA1C;CACNA1C;CACNA1C;CACNA1C;CACNA1C	Body;Body;Body;Body;Body;Body;Body;Body;Body;Body;Body;Body;Body;Body;Body;Body;Body;Body;Body;Body;Body;Body;Body	0.101278	-0.0748639	0.277419	1.14708	0.255316
cg02722967	chr12	13825402	GRIN2B	Body	-0.0981665	-0.268915	0.0725823	-1.14696	0.255366
cg27109030	chr19	2702898	GNG7	TSS200	-0.150205	-0.411473	0.111064	-1.14694	0.255375
cg10174221	chr11	70490364	SHANK2;SHANK2;SHANK2	Body;Body;Body	0.106046	-0.0785132	0.290604	1.1463	0.255635
cg02993882	chr16	4043463	ADCY9	Body	-0.102653	-0.28137	0.0760642	-1.1459	0.2558
cg27304369	chr20	57427483	GNAS;GNAS;GNAS	TSS1500;TSS1500;3'UTR	-0.155943	-0.4275	0.115615	-1.14563	0.255911
cg11116035	chr5	78807149	HOMER1	Body	-0.13603	-0.373018	0.100957	-1.14512	0.25612
cg10157084	chr4	102046398	PPP3CA;PPP3CA;PPP3CA	Body;Body;Body	-0.130392	-0.357785	0.0970001	-1.14398	0.256591
cg27279652	chr12	26986506	ITPR2	TSS1500	0.1295	-0.0963622	0.355363	1.14385	0.256645
cg03371918	chr17	64297988	PRKCA	TSS1500	0.116976	-0.0870482	0.321	1.14382	0.256658
cg19304422	chr6	24436179	GPLD1	Body	-0.0831827	-0.228277	0.0619119	-1.14373	0.256693
cg17334845	chr20	57463572	GNAS;GNAS;GNAS;GNAS	3'UTR;3'UTR;TSS1500;Body	-0.163744	-0.44939	0.121901	-1.14362	0.25674
cg01025883	chr16	23867088	PRKCB;PRKCB	Body;Body	0.13607	-0.101326	0.373467	1.14349	0.256794
cg22188571	chr6	34074955	GRM4	Body	-0.0757565	-0.207934	0.0564205	-1.14342	0.256821
cg18899498	chr15	40586020	PLCB2;PLCB2;PLCB2	Body;Body;Body	0.0675671	-0.0503447	0.185479	1.14319	0.256914
cg11645555	chr15	42133981	JMJD7-PLA2G4B;JMJD7-PLA2G4B;PLA2G4B	Body;Body;Body	0.0616559	-0.0459555	0.169267	1.14303	0.256981
cg11645555.1	chr15	42133981	JMJD7-PLA2G4B;JMJD7-PLA2G4B;PLA2G4B	Body;Body;Body	0.0616559	-0.0459555	0.169267	1.14303	0.256981
cg00402559	chr19	2566449	GNG7	5'UTR	0.15363	-0.114566	0.421826	1.14279	0.257082
cg12476585	chr12	13724427	GRIN2B	Body	0.0846024	-0.0631194	0.232324	1.14256	0.257175
cg19471040	chr6	34031142	GRM4	Body	-0.0985659	-0.270703	0.0735714	-1.14234	0.257268
cg06532779	chr19	1003622	GRIN3B	Body	0.1087	-0.0812083	0.298609	1.1419	0.257448
cg09991710	chr1	37472559	GRIK3	Body	0.0782398	-0.0584641	0.214944	1.1418	0.257491
cg03645007	chr3	50255295	SLC38A3	Body	-0.0817996	-0.224729	0.0611297	-1.14175	0.257509
cg15179060	chr3	7607289	GRM7;GRM7	Body;Body	-0.103086	-0.283278	0.0771057	-1.14132	0.257688
cg24432193	chr6	102062733	GRIK2;GRIK2;GRIK2	Body;Body;Body	-0.179624	-0.49399	0.134741	-1.13991	0.258269
cg12079381	chr21	31310920	GRIK1;GRIK1	Body;Body	0.13837	-0.103931	0.38067	1.13928	0.258533
cg02948693	chr1	1758610	GNB1;GNB1;GNB1	5'UTR;5'UTR;5'UTR	-0.102364	-0.281721	0.0769938	-1.13859	0.258816
cg12842302	chr5	78809010	HOMER1;HOMER1	1stExon;5'UTR	0.114456	-0.0860996	0.315012	1.13853	0.25884
cg00740198	chr16	9852000	GRIN2A;GRIN2A;GRIN2A	3'UTR;3'UTR;3'UTR	0.073776	-0.0555468	0.203099	1.1381	0.259019
cg02409125	chr7	126889555	GRM8	5'UTR	0.111824	-0.0842758	0.307925	1.13763	0.259216
cg12848502	chr9	80569320	GNAQ	Body	0.0852036	-0.0642258	0.234633	1.13753	0.259256
cg07559526	chr16	4164735	ADCY9	Body	-0.101319	-0.27903	0.0763926	-1.13741	0.259307
cg04534276	chr10	75255926	PPP3CB;PPP3CB;PPP3CB	TSS200;TSS200;TSS200	-0.186362	-0.513264	0.14054	-1.13732	0.259345
cg14150378	chr9	80335274	GNAQ	3'UTR	-0.128736	-0.354753	0.0972817	-1.13632	0.259761
cg10556369	chr5	36619118	SLC1A3;SLC1A3;SLC1A3;SLC1A3	Body;Body;Body;Body	-0.126609	-0.349097	0.095879	-1.13527	0.260195
cg08028452	chr3	53545444	CACNA1D;CACNA1D;CACNA1D	Body;Body;Body	-0.117216	-0.32335	0.088918	-1.13443	0.260544
cg13863402	chr3	50275278	GNAI2;GNAI2;GNAI2;GNAI2;GNAI2	5'UTR;Body;5'UTR;5'UTR;Body	0.15865	-0.120466	0.437766	1.13396	0.260741
cg23322365	chr2	191760351	GLS;GLS	Body;Body	-0.122731	-0.338718	0.0932553	-1.13363	0.260879
cg24328884	chr1	84609007	PRKACB;PRKACB;PRKACB	Body;Body;TSS1500	-0.169061	-0.466814	0.128692	-1.13274	0.261251
cg25616264	chr3	171410141	PLD1;PLD1	Body;Body	-0.144444	-0.398923	0.110034	-1.13238	0.2614
cg22881976	chr19	51218800	SHANK1	Body	-0.125316	-0.346104	0.095471	-1.13234	0.261418
cg13936125	chr16	56225599	LOC283856;GNAO1;GNAO1;GNAO1;GNAO1	TSS1500;1stExon;5'UTR;1stExon;5'UTR	0.105153	-0.0801167	0.290423	1.13229	0.261436
cg00269140	chr7	86389542	GRM3	5'UTR	-0.121133	-0.334589	0.0923221	-1.13214	0.261502
cg21201396	chr11	70665271	SHANK2	Body	0.0637547	-0.0485929	0.176102	1.13212	0.261511
cg05093818	chr4	87282697	MAPK10;MAPK10;MAPK10	TSS1500;TSS1500;5'UTR	0.732877	-0.558798	2.02455	1.13193	0.261587
cg21760140	chr3	4841366	ITPR1;ITPR1;ITPR1	Body;Body;Body	-0.142197	-0.392916	0.108523	-1.13147	0.261779
cg22885821	chr20	57465921	GNAS;GNAS;GNAS;GNAS;GNAS;GNAS;GNAS;GNAS	3'UTR;TSS1500;TSS1500;Body;TSS1500;3'UTR;TSS1500;Body	0.172874	-0.132037	0.477785	1.13109	0.261937
cg20955817	chr11	70936560	SHANK2	TSS1500	0.0930577	-0.0711164	0.257232	1.13081	0.262056
cg00301483	chr5	178410090	GRM6	Body	-0.107897	-0.298389	0.0825943	-1.13	0.262396
cg09067029	chr1	186954259	PLA2G4A	Body	0.0965095	-0.0739756	0.266995	1.12934	0.26267
cg10820904	chr17	64412745	PRKCA	Body	0.0821146	-0.0629657	0.227195	1.12916	0.262748
cg12446629	chr8	132052044	ADCY8	1stExon	0.128355	-0.098516	0.355227	1.12869	0.262941
cg09828942	chr16	10125906	GRIN2A;GRIN2A;GRIN2A	Body;Body;Body	-0.0940902	-0.260407	0.0722266	-1.12863	0.26297
cg01348055	chr16	10272788	GRIN2A;GRIN2A;GRIN2A	Body;Body;Body	0.0621131	-0.047723	0.171949	1.12818	0.263155
cg16696270	chr8	132052934	ADCY8	TSS200	0.0875163	-0.0672459	0.242279	1.12815	0.263171
cg09824731	chr6	34113930	GRM4;GRM4;GRM4;GRM4	TSS200;TSS200;TSS200;Body	-0.153923	-0.42622	0.118375	-1.12772	0.263349
cg10662790	chr2	25058974	ADCY3	Body	-0.13427	-0.371803	0.103264	-1.1277	0.263357
cg14537332	chr11	70508113	SHANK2;SHANK2	Body;TSS200	0.170615	-0.131229	0.472459	1.12766	0.263377
cg09591697	chr4	87024427	MAPK10;MAPK10;MAPK10;MAPK10	5'UTR;Body;Body;Body	-0.117972	-0.326688	0.0907443	-1.12762	0.263391
cg19145289	chr16	56225059	LOC283856;GNAO1;GNAO1	TSS200;TSS200;TSS200	-0.38917	-1.0777	0.299358	-1.12761	0.263395
cg05826576	chr8	144803258	MAPK15	Body	-0.233489	-0.646621	0.179642	-1.12751	0.263438
cg17648161	chr9	80494672	GNAQ	Body	-0.114322	-0.316735	0.0880918	-1.12676	0.263753
cg25945989	chr1	68650029	MIR1262;GNG12-AS1;WLS;WLS;WLS	TSS1500;Body;Body;Body;Body	-0.148905	-0.412636	0.114827	-1.12639	0.263909
cg10722533	chr11	70491687	SHANK2;SHANK2;SHANK2	Body;Body;Body	0.0943379	-0.0728272	0.261503	1.12586	0.264133
cg16822754	chr15	42130883	PLA2G4B;JMJD7-PLA2G4B;JMJD7-PLA2G4B	TSS200;Body;Body	-0.0474231	-0.131484	0.0366382	-1.12547	0.264293
cg16822754.1	chr15	42130883	PLA2G4B;JMJD7-PLA2G4B;JMJD7-PLA2G4B	TSS200;Body;Body	-0.0474231	-0.131484	0.0366382	-1.12547	0.264293
cg16175911	chr12	26985133	ITPR2	Body	0.197693	-0.152945	0.54833	1.1248	0.264578
cg21279924	chr7	126335881	GRM8;GRM8;GRM8	Body;Body;Body	-0.108899	-0.302074	0.0842761	-1.12464	0.264643
cg01538522	chr20	57463974	GNAS;GNAS;GNAS;GNAS	3'UTR;3'UTR;TSS1500;Body	-0.157402	-0.436677	0.121874	-1.1244	0.264747
cg16444886	chr10	75255168	PPP3CB-AS1;PPP3CB-AS1;PPP3CB;PPP3CB;PPP3CB;PPP3CB;PPP3CB	TSS1500;TSS1500;5'UTR;Body;Body;Body;Body	0.129137	-0.100053	0.358327	1.12408	0.26488
cg01517593	chr16	30128053	MAPK3;MAPK3	Body;Body	0.113662	-0.0880837	0.315407	1.12396	0.264929
cg06092921	chr4	87040409	LOC101929064;MAPK10;MAPK10;MAPK10	TSS1500;Body;Body;Body	-0.149346	-0.414442	0.115751	-1.12391	0.264952
cg15292599	chr22	22197297	MAPK1;MAPK1	Body;Body	0.193151	-0.14986	0.536161	1.12339	0.26517
cg14104789	chr16	50300407	ADCY7	TSS200	0.23517	-0.182695	0.653035	1.12276	0.265435
cg05401670	chr11	70416309	SHANK2;SHANK2	Body;Body	-0.134572	-0.37373	0.104586	-1.12257	0.265517
cg07240301	chr1	235799882	MIR5096;GNG4;GNG4;GNG4	Body;5'UTR;5'UTR;5'UTR	0.105825	-0.0823412	0.293992	1.12199	0.265761
cg26564874	chr5	178416134	GRM6	Body	-0.10277	-0.285545	0.0800057	-1.12173	0.26587
cg23873439	chr6	146450858	GRM1;GRM1;GRM1;GRM1	Body;Body;Body;Body	0.0993892	-0.0773981	0.276177	1.12158	0.265935
cg10385290	chr19	15083818	SLC1A6	TSS200	-0.283853	-0.788758	0.221051	-1.12157	0.265938
cg23459486	chr20	8589150	PLCB1;PLCB1	Body;Body	-0.119561	-0.33252	0.0933972	-1.12005	0.266581
cg16305154	chr20	57477769	GNAS;GNAS;GNAS;GNAS;GNAS;GNAS;GNAS;GNAS;GNAS	3'UTR;Body;3'UTR;Body;Body;Body;Body;Body;Body	-0.0970254	-0.269904	0.0758531	-1.11966	0.266746
cg27019717	chr14	52351055	GNG2	5'UTR	-0.0883062	-0.24565	0.069038	-1.11965	0.266751
cg02624051	chr15	42371635	PLA2G4D	Body	-0.153779	-0.427869	0.120311	-1.1193	0.266899
cg16379885	chr1	37500369	GRIK3	TSS1500	-0.0916065	-0.25495	0.0717372	-1.11883	0.267096
cg05659265	chr16	56225846	LOC283856;GNAO1;GNAO1;GNAO1;GNAO1	TSS1500;1stExon;5'UTR;1stExon;5'UTR	0.0708011	-0.0554608	0.197063	1.11869	0.267158
cg20004174	chr15	42127221	JMJD7;JMJD7-PLA2G4B;JMJD7-PLA2G4B	Body;Body;Body	0.142382	-0.111582	0.396346	1.11847	0.267249
cg20004174.1	chr15	42127221	JMJD7;JMJD7-PLA2G4B;JMJD7-PLA2G4B	Body;Body;Body	0.142382	-0.111582	0.396346	1.11847	0.267249
cg05758446	chr15	52472963	GNB5;LOC100129973;GNB5	TSS1500;Body;Body	-0.122953	-0.342261	0.0963555	-1.11847	0.26725
cg15168017	chr20	9196718	PLCB4;PLCB4	TSS1500;5'UTR	-0.122165	-0.340118	0.0957873	-1.11822	0.267356
cg22508140	chr16	56291792	GNAO1;GNAO1	Body;Body	-0.11167	-0.310925	0.0875846	-1.11807	0.267419
cg05432017	chr15	42119684	JMJD7;MAPKBP1;MAPKBP1;JMJD7-PLA2G4B;JMJD7-PLA2G4B	TSS1500;3'UTR;3'UTR;TSS1500;TSS1500	0.15148	-0.118918	0.421879	1.11762	0.267612
cg05432017.1	chr15	42119684	JMJD7;MAPKBP1;MAPKBP1;JMJD7-PLA2G4B;JMJD7-PLA2G4B	TSS1500;3'UTR;3'UTR;TSS1500;TSS1500	0.15148	-0.118918	0.421879	1.11762	0.267612
cg12709244	chr17	7123282	DLG4;ACADVL;ACADVL;ACADVL;DLG4;ACADVL	5'UTR;5'UTR;1stExon;5'UTR;1stExon;1stExon	0.105932	-0.0832111	0.295076	1.11732	0.267737
cg05579652	chr12	2173351	CACNA1C;CACNA1C;CACNA1C;CACNA1C;CACNA1C;CACNA1C;CACNA1C;CACNA1C;CACNA1C;CACNA1C;CACNA1C;CACNA1C;CACNA1C;CACNA1C;CACNA1C;CACNA1C;CACNA1C;CACNA1C;CACNA1C;CACNA1C;CACNA1C;CACNA1C;CACNA1C	Body;Body;Body;Body;Body;Body;Body;Body;Body;Body;Body;Body;Body;Body;Body;Body;Body;Body;Body;Body;Body;Body;Body	0.134828	-0.105924	0.375581	1.11726	0.267766
cg20668321	chr5	153192843	GRIA1;GRIA1	3'UTR;3'UTR	-0.0838145	-0.233492	0.0658631	-1.11713	0.267818
cg07064537	chr3	171515212	PLD1;PLD1	5'UTR;5'UTR	0.092912	-0.0730635	0.258887	1.11679	0.267965
cg06512271	chr5	7394927	ADCY2	TSS1500	0.127241	-0.100127	0.35461	1.11645	0.268107
cg22753057	chr3	123097177	ADCY5;ADCY5	Body;Body	0.0889612	-0.0702371	0.24816	1.11482	0.268802
cg22892110	chr8	144798631	MAPK15	Body	-0.0881399	-0.245903	0.0696237	-1.11457	0.268907
cg16349057	chr5	7817324	ADCY2	Body	-0.0941665	-0.262754	0.0744211	-1.11433	0.269011
cg05466107	chr8	75911164	CRISPLD1;CRISPLD1;CRISPLD1	TSS1500;TSS1500;Body	-0.120686	-0.336786	0.095414	-1.11415	0.269086
cg02250018	chr17	64489560	PRKCA	Body	0.108656	-0.0859417	0.303253	1.11393	0.269181
cg11169463	chr6	33653411	ITPR3	Body	-0.0771999	-0.215529	0.0611292	-1.11338	0.269412
cg00696138	chr11	70675889	SHANK2	Body	0.0922566	-0.0730959	0.257609	1.11309	0.26954
cg20643274	chr12	13717392	GRIN2B	Body	-0.240786	-0.67238	0.190808	-1.11301	0.269573
cg15870053	chr15	40592023	PLCB2;PLCB2;PLCB2	Body;Body;Body	-0.124855	-0.348694	0.098985	-1.11278	0.26967
cg14036830	chr19	42503207	GRIK5	Body	-0.171677	-0.479546	0.136193	-1.11246	0.269805
cg07218663	chr6	146350618	GRM1;GRM1	5'UTR;5'UTR	-0.135766	-0.379259	0.107728	-1.11236	0.269851
cg10750959	chr6	36107350	MAPK13	3'UTR	0.0667955	-0.0530031	0.186594	1.11234	0.269858
cg18724465	chr16	23846556	PRKCB;PRKCB	TSS1500;TSS1500	-0.101075	-0.282366	0.0802168	-1.11226	0.269891
cg20961336	chr16	50321751	ADCY7;ADCY7	TSS200;5'UTR	-0.115876	-0.323882	0.0921293	-1.11138	0.270269
cg27433449	chr4	102007969	PPP3CA;PPP3CA;PPP3CA	Body;Body;Body	-0.122754	-0.343224	0.0977162	-1.11078	0.270525
cg04958800	chr7	126884515	GRM8;GRM8;GRM8	5'UTR;TSS1500;TSS1500	-0.144103	-0.402978	0.114772	-1.11051	0.270638
cg17960347	chr12	2457373	CACNA1C;CACNA1C;CACNA1C;CACNA1C;CACNA1C;CACNA1C;CACNA1C;CACNA1C;CACNA1C;CACNA1C;CACNA1C;CACNA1C;CACNA1C;CACNA1C;CACNA1C;CACNA1C;CACNA1C;CACNA1C;CACNA1C;CACNA1C;CACNA1C;CACNA1C;CACNA1C	Body;Body;Body;Body;Body;Body;Body;Body;Body;Body;Body;Body;Body;Body;Body;Body;Body;Body;Body;Body;Body;Body;Body	-0.0926798	-0.259186	0.0738258	-1.11045	0.270666
cg18403569	chr6	34059640	GRM4	Body	0.120897	-0.096347	0.33814	1.11022	0.270764
cg22280264	chr11	70418162	SHANK2;SHANK2;SHANK2	Body;Body;Body	0.0957799	-0.0763527	0.267913	1.11008	0.270825
cg21202716	chr11	70508022	SHANK2;SHANK2	Body;TSS200	0.155003	-0.123637	0.433643	1.10978	0.27095
cg15382464	chr17	64446510	PRKCA	Body	0.0624917	-0.0498738	0.174857	1.10951	0.271068
cg11554780	chr3	4612770	ITPR1;ITPR1;ITPR1	Body;Body;Body	-0.10158	-0.284265	0.081105	-1.1093	0.27116
cg09802653	chr1	68582144	GNG12-AS1;WLS	Body;Body	-0.0996102	-0.278784	0.0795635	-1.1091	0.271242
cg26793463	chr1	1735887	GNB1	Body	0.117767	-0.0941487	0.329682	1.10867	0.271428
cg13038178	chr16	56233377	GNAO1;GNAO1	Body;Body	0.141586	-0.113285	0.396458	1.10826	0.271602
cg25326570	chr20	57426757	GNAS;GNAS;GNAS;GNASAS	TSS1500;TSS1500;3'UTR;TSS1500	-0.166261	-0.465631	0.13311	-1.10795	0.271734
cg15160445	chr20	57426749	GNAS;GNAS;GNAS;GNASAS	TSS1500;TSS1500;3'UTR;TSS1500	-0.152071	-0.425899	0.121758	-1.10792	0.271749
cg09437522	chr20	57431202	GNAS;GNAS;GNAS	3'UTR;3'UTR;Body	-0.117375	-0.328754	0.0940051	-1.10778	0.27181
cg03156893	chr16	23847675	PRKCB;PRKCB	Body;Body	0.0869428	-0.069672	0.243558	1.1075	0.27193
cg10870815	chr12	2696108	CACNA1C;CACNA1C;CACNA1C;CACNA1C;CACNA1C;CACNA1C;CACNA1C;CACNA1C;CACNA1C;CACNA1C;CACNA1C;CACNA1C;CACNA1C;CACNA1C;CACNA1C;CACNA1C;CACNA1C;CACNA1C;CACNA1C;CACNA1C;CACNA1C;CACNA1C;CACNA1C	Body;Body;Body;Body;Body;Body;Body;Body;Body;Body;Body;Body;Body;Body;Body;Body;Body;Body;Body;Body;Body;Body;Body	-0.128579	-0.360234	0.103076	-1.10731	0.272009
cg13355522	chr19	13353933	CACNA1A;CACNA1A;CACNA1A;CACNA1A;CACNA1A	Body;Body;Body;Body;Body	-0.0974269	-0.273052	0.0781978	-1.10671	0.272267
cg24299929	chr1	235756882	GNG4;GNG4;GNG4	5'UTR;5'UTR;5'UTR	0.280655	-0.225407	0.786717	1.1064	0.272402
cg24943150	chr18	3924605	DLGAP1;DLGAP1	5'UTR;5'UTR	-0.102658	-0.28777	0.0824541	-1.10637	0.272415
cg01780773	chr11	70428644	SHANK2;SHANK2;SHANK2	Body;Body;Body	-0.0993259	-0.278431	0.0797797	-1.10636	0.27242
cg10444486	chr16	84867103	CRISPLD2	5'UTR	0.260152	-0.208961	0.729264	1.10635	0.272424
cg18300848	chr20	57465695	GNAS;GNAS;GNAS;GNAS;GNAS;GNAS;GNAS;GNAS	3'UTR;TSS1500;TSS1500;Body;TSS1500;3'UTR;TSS1500;Body	-0.0868204	-0.243379	0.0697383	-1.10633	0.272429
cg04446870	chr17	64440273	PRKCA	Body	-0.105083	-0.294596	0.0844302	-1.1062	0.272487
cg24237636	chr20	8481650	PLCB1;PLCB1	Body;Body	-0.102484	-0.287611	0.0826441	-1.1044	0.273263
cg00579751	chr3	4790361	ITPR1;ITPR1;ITPR1	Body;Body;Body	0.0691752	-0.055824	0.194174	1.10404	0.273416
cg06344474	chr8	144801223	MAPK15	Body	-0.146011	-0.40989	0.117868	-1.10388	0.273486
cg25423647	chr3	51746723	GRM2;GRM2	5'UTR;Body	-0.0980203	-0.275174	0.0791339	-1.10384	0.273502
cg06405441	chr19	14224193	PRKACA;PRKACA	Body;Body	0.0838259	-0.0676957	0.235348	1.10369	0.273569
cg02569086	chr12	26985672	ITPR2	1stExon	0.114221	-0.0922531	0.320695	1.10363	0.273595
cg16400825	chr6	33589418	ITPR3	1stExon	0.180639	-0.145985	0.507263	1.10333	0.273722
cg25229306	chr20	57426374	GNAS;GNASAS	3'UTR;TSS1500	-0.105878	-0.297374	0.0856191	-1.10302	0.273855
cg07677634	chr9	80435507	GNAQ	Body	-0.0919375	-0.258259	0.0743841	-1.10277	0.273963
cg26180725	chr19	2536657	GNG7	5'UTR	0.0975515	-0.0789609	0.274064	1.10256	0.274056
cg19102118	chr18	3998459	DLGAP1-AS4;DLGAP1;DLGAP1	Body;5'UTR;5'UTR	-0.262399	-0.737216	0.212417	-1.1025	0.27408
cg24481035	chr19	54388422	PRKCG	Body	-0.0975694	-0.274212	0.0790732	-1.10195	0.27432
cg09858208	chr3	50283852	GNAI2;GNAI2	TSS1500;Body	0.159205	-0.129103	0.447513	1.10165	0.274449
cg22328771	chr22	50709822	MAPK11	TSS1500	0.157066	-0.127477	0.441609	1.10123	0.274631
cg04320983	chr20	8638302	PLCB1;PLCB1	Body;Body	-0.0808628	-0.22737	0.0656449	-1.10111	0.274681
cg26673775	chr3	50273532	GNAI2	TSS200	0.158636	-0.128911	0.446182	1.10061	0.274895
cg22960869	chr17	47287521	ABI3;GNGT2;ABI3	TSS200;TSS1500;TSS200	0.0975415	-0.0793289	0.274412	1.10021	0.275069
cg16845741	chr3	53810232	CACNA1D;CACNA1D;CACNA1D	Body;Body;Body	-0.110996	-0.312273	0.0902812	-1.10016	0.275093
cg25456593	chr11	70672858	SHANK2	Body	-0.190091	-0.534804	0.154622	-1.10013	0.275103
cg21747967	chr5	7520707	ADCY2	Body	-0.0893808	-0.251471	0.0727097	-1.10009	0.275121
cg10897932	chr14	52379192	GNG2;GNG2;GNG2	5'UTR;5'UTR;5'UTR	-0.114684	-0.322746	0.0933779	-1.09965	0.275314
cg00652835	chr11	70382380	SHANK2;SHANK2;SHANK2	Body;Body;Body	-0.106455	-0.299649	0.0867397	-1.09929	0.275468
cg22187119	chr7	93550969	GNG11	TSS200	-0.266356	-0.749755	0.217043	-1.09926	0.275482
cg06302751	chr1	167834083	ADCY10;ADCY10;ADCY10	Body;Body;Body	0.124881	-0.102059	0.351822	1.09781	0.27611
cg23558968	chr16	4144104	ADCY9	Body	-0.149568	-0.421377	0.122241	-1.09779	0.276119
cg10341242	chr16	50347849	ADCY7	Body	-0.0840059	-0.236696	0.0686841	-1.09759	0.276203
cg03592166	chr11	70668691	SHANK2	Body	0.0951573	-0.0778074	0.268122	1.09756	0.276219
cg09505516	chr2	25110296	ADCY3	Body	-0.16702	-0.470672	0.136631	-1.09733	0.276319
cg02866391	chr17	64456327	PRKCA	Body	-0.0799534	-0.225328	0.0654211	-1.09721	0.276368
cg27393597	chr7	126105476	GRM8;GRM8;GRM8	Body;Body;Body	-0.133018	-0.374901	0.108864	-1.09711	0.276414
cg23441958	chr1	68641596	GNG12-AS1;WLS;WLS;WLS	Body;Body;Body;Body	-0.163194	-0.460026	0.133639	-1.09682	0.27654
cg02282214	chr3	142519356	TRPC1;TRPC1	Body;Body	-0.115298	-0.32512	0.0945235	-1.09626	0.276781
cg08519239	chr7	126577434	GRM8;GRM8;GRM8	Body;Body;Body	0.119754	-0.0981841	0.337691	1.09622	0.276799
cg27548323	chr11	35294221	SLC1A2;SLC1A2;SLC1A2	Body;Body;Body	-0.179535	-0.50653	0.147459	-1.09535	0.277178
cg08546933	chr7	79763240	GNAI1	TSS1500	0.275373	-0.226317	0.777064	1.09503	0.277315
cg23657409	chr20	8112754	PLCB1;PLCB1	TSS1500;TSS1500	0.0974823	-0.0801664	0.275131	1.09473	0.277449
cg15704369	chr1	84543558	PRKACB;PRKACB	TSS200;TSS200	0.107814	-0.0887207	0.304348	1.0944	0.277589
cg27628857	chr1	235762950	MIR5096;GNG4;GNG4;GNG4	Body;5'UTR;5'UTR;5'UTR	-0.0792584	-0.22375	0.0652332	-1.09432	0.277625
cg25121007	chr7	126854672	GRM8;GRM8;GRM8	Body;Body;Body	-0.152472	-0.430445	0.125501	-1.09428	0.277643
cg06419562	chr16	24148747	PRKCB;PRKCB	Body;Body	0.112737	-0.0927992	0.318273	1.09426	0.277652
cg05416676	chr16	23869974	PRKCB;PRKCB	Body;Body	-0.0580909	-0.164077	0.047895	-1.09346	0.278001
cg19200285	chr12	2800755	CACNA1C;CACNA1C;CACNA1C;CACNA1C;CACNA1C;CACNA1C;CACNA1C;CACNA1C;CACNA1C;CACNA1C;CACNA1C;CACNA1C;CACNA1C;CACNA1C;CACNA1C;CACNA1C;CACNA1C;CACNA1C;CACNA1C;CACNA1C;CACNA1C;CACNA1C;CACNA1C	3'UTR;3'UTR;3'UTR;3'UTR;3'UTR;3'UTR;3'UTR;3'UTR;3'UTR;3'UTR;3'UTR;3'UTR;3'UTR;3'UTR;3'UTR;3'UTR;3'UTR;3'UTR;3'UTR;3'UTR;3'UTR;3'UTR;3'UTR	0.148381	-0.122372	0.419135	1.09332	0.278061
cg27004076	chr8	22298571	PPP3CC	TSS200	0.135122	-0.111446	0.38169	1.09328	0.278078
cg18373158	chr17	64685108	PRKCA	Body	0.137393	-0.113441	0.388227	1.09275	0.278311
cg12150066	chr1	1823305	GNB1	TSS1500	0.180136	-0.148936	0.509209	1.09207	0.278605
cg25711056	chr11	70775336	SHANK2	Body	0.09046	-0.0747948	0.255715	1.09205	0.278613
cg05984388	chr16	30134345	MAPK3;MAPK3;MAPK3	Body;Body;Body	-0.228785	-0.646795	0.189225	-1.0919	0.278681
cg10371483	chr16	4152045	ADCY9	Body	-0.11159	-0.315479	0.0922998	-1.09187	0.278693
cg22522961	chr1	68288817	GNG12	5'UTR	-0.0923372	-0.261088	0.0764136	-1.09162	0.278801
cg09469318	chr2	25044265	CENPO;CENPO;ADCY3	3'UTR;3'UTR;Body	-0.100806	-0.285051	0.0834394	-1.09152	0.278847
cg05898930	chr18	3787661	DLGAP1;DLGAP1;DLGAP1;DLGAP1;DLGAP1;DLGAP1;DLGAP1;DLGAP1;DLGAP1	Body;Body;Body;Body;Body;Body;Body;Body;Body	0.105629	-0.0875414	0.2988	1.0909	0.279117
cg21986781	chr11	64029923	PLCB3	Body	-0.203882	-0.576781	0.169017	-1.09076	0.279178
cg08166863	chr20	57426391	GNAS;GNASAS	3'UTR;TSS1500	-0.188223	-0.532638	0.156192	-1.09027	0.279394
cg16305805	chr3	53552964	CACNA1D;CACNA1D;CACNA1D	Body;Body;Body	0.0650458	-0.0540211	0.184113	1.08986	0.279572
cg11996914	chr20	57414578	GNASAS;GNAS	Body;TSS1500	-0.0753096	-0.213198	0.0625793	-1.08959	0.27969
cg08439271	chr11	70323886	SHANK2;SHANK2;SHANK2	Body;Body;Body	0.0887914	-0.0737968	0.25138	1.08949	0.279733
cg16054907	chr22	50706065	MAPK11	Body	-0.229169	-0.649035	0.190696	-1.0889	0.279992
cg14898177	chr12	2486634	CACNA1C;CACNA1C;CACNA1C;CACNA1C;CACNA1C;CACNA1C;CACNA1C;CACNA1C;CACNA1C;CACNA1C;CACNA1C;CACNA1C;CACNA1C;CACNA1C;CACNA1C;CACNA1C;CACNA1C;CACNA1C;CACNA1C;CACNA1C;CACNA1C;CACNA1C;CACNA1C	Body;Body;Body;Body;Body;Body;Body;Body;Body;Body;Body;Body;Body;Body;Body;Body;Body;Body;Body;Body;Body;Body;Body	-0.0974207	-0.275927	0.0810853	-1.08878	0.280044
cg03989566	chr15	42343256	PLA2G4E	TSS1500	-0.0906541	-0.256862	0.0755537	-1.08812	0.280332
cg18011401	chr19	13617366	CACNA1A;CACNA1A	TSS200;TSS200	0.142466	-0.118738	0.40367	1.08811	0.280338
cg09961445	chr7	126214596	GRM8;GRM8;GRM8	Body;Body;Body	0.0984785	-0.0820915	0.279049	1.08802	0.280376
cg18346217	chr16	4081508	ADCY9	Body	0.0930671	-0.077632	0.263766	1.08769	0.28052
ch.12.602695F	chr12	26932613	ITPR2	Body	-0.179309	-0.508272	0.149654	-1.08742	0.28064
cg15792319	chr19	19051370	HOMER3;HOMER3;HOMER3;HOMER3	5'UTR;TSS1500;TSS1500;TSS1500	0.199295	-0.166341	0.564931	1.0874	0.280649
cg08712808	chr3	7342929	GRM7;GRM7	Body;Body	-0.102278	-0.289992	0.0854365	-1.08699	0.280829
cg18462606	chr15	52433022	GNB5;GNB5	Body;Body	0.15156	-0.126605	0.429726	1.08699	0.28083
cg23962495	chr16	24048274	PRKCB;PRKCB	Body;Body	-0.0616516	-0.17488	0.0515767	-1.08625	0.281152
cg26530063	chr5	180670944	GNB2L1;SNORD95	TSS200;TSS1500	0.174685	-0.146275	0.495646	1.08579	0.281355
cg25113360	chr11	120530355	GRIK4	TSS1500	-0.0934673	-0.265334	0.0783994	-1.08495	0.281725
cg15439377	chr12	2157462	CACNA1C-IT2	TSS200	-0.0668942	-0.189987	0.0561982	-1.08417	0.282066
cg03282283	chr12	2367156	CACNA1C;CACNA1C;CACNA1C;CACNA1C;CACNA1C;CACNA1C;CACNA1C;CACNA1C;CACNA1C;CACNA1C;CACNA1C;CACNA1C;CACNA1C;CACNA1C;CACNA1C;CACNA1C;CACNA1C;CACNA1C;CACNA1C;CACNA1C;CACNA1C;CACNA1C;CACNA1C	Body;Body;Body;Body;Body;Body;Body;Body;Body;Body;Body;Body;Body;Body;Body;Body;Body;Body;Body;Body;Body;Body;Body	0.0765077	-0.0642811	0.217296	1.08412	0.282089
cg01895549	chr12	2419010	CACNA1C;CACNA1C;CACNA1C;CACNA1C;CACNA1C;CACNA1C;CACNA1C;CACNA1C;CACNA1C;CACNA1C;CACNA1C;CACNA1C;CACNA1C;CACNA1C;CACNA1C;CACNA1C;CACNA1C;CACNA1C;CACNA1C;CACNA1C;CACNA1C;CACNA1C;CACNA1C	Body;Body;Body;Body;Body;Body;Body;Body;Body;Body;Body;Body;Body;Body;Body;Body;Body;Body;Body;Body;Body;Body;Body	0.0539352	-0.0453287	0.153199	1.08398	0.282151
cg09188304	chr16	84852691	CRISPLD2	TSS1500	0.21215	-0.178376	0.602675	1.08376	0.282247
cg02775369	chr16	56316221	GNAO1;GNAO1	Body;Body	-0.0977219	-0.277772	0.082328	-1.08278	0.28268
cg12439813	chr11	70799072	SHANK2	Body	0.0614171	-0.0518051	0.174639	1.08218	0.282945
cg22769517	chr15	42127219	JMJD7;JMJD7-PLA2G4B;JMJD7-PLA2G4B	Body;Body;Body	-0.125249	-0.356225	0.105727	-1.0818	0.283111
cg22769517.1	chr15	42127219	JMJD7;JMJD7-PLA2G4B;JMJD7-PLA2G4B	Body;Body;Body	-0.125249	-0.356225	0.105727	-1.0818	0.283111
cg16584092	chr5	180670374	GNB2L1;SNORD95;SNORD96A	Body;Body;TSS1500	0.103181	-0.0873013	0.293663	1.08065	0.283619
cg13203394	chr12	26951217	ITPR2	Body	-0.057877	-0.164733	0.0489787	-1.08056	0.283659
cg17664583	chr16	23853554	PRKCB;PRKCB	Body;Body	0.0931958	-0.0790698	0.265461	1.07929	0.28422
cg01364969	chr16	56389029	GNAO1	3'UTR	-0.089493	-0.254916	0.0759303	-1.07928	0.284226
cg19853565	chr19	2540907	GNG7	5'UTR	-0.102237	-0.291294	0.0868194	-1.07885	0.284418
cg16823838	chr6	146348853	GRM1;GRM1;GRM1;GRM1	TSS200;TSS1500;TSS1500;TSS1500	0.0882384	-0.0749862	0.251463	1.07848	0.284579
cg09157251	chr11	70733251	SHANK2	Body	-0.92384	-2.63291	0.785234	-1.0784	0.284618
cg14009628	chr11	35308372	SLC1A2;SLC1A2;SLC1A2	Body;Body;Body	-0.100507	-0.286453	0.0854386	-1.07833	0.284646
cg04898487	chr16	10272607	GRIN2A;GRIN2A;GRIN2A	Body;Body;Body	-0.152116	-0.433749	0.129517	-1.07754	0.284997
cg10174868	chr11	70446718	SHANK2;SHANK2;SHANK2	Body;Body;Body	-0.0860631	-0.245431	0.0733045	-1.07736	0.285079
cg13934625	chr15	52472770	GNB5;GNB5	TSS1500;Body	-0.114095	-0.325504	0.0973137	-1.07668	0.285379
cg01935096	chr11	70391215	SHANK2;SHANK2	Body;Body	0.107281	-0.0915288	0.306091	1.07653	0.285444
cg15254057	chr16	56373059	GNAO1;GNAO1	Body;Body	-0.146779	-0.418836	0.125279	-1.07633	0.285536
cg16208436	chr19	2640403	GNG7	5'UTR	-0.0996985	-0.284541	0.0851445	-1.07604	0.285664
cg27181295	chr19	2511475	GNG7	3'UTR	-0.0939135	-0.268127	0.0803003	-1.07544	0.285928
cg15527678	chr12	49171898	ADCY6;ADCY6	Body;Body	-0.0791441	-0.226023	0.0677343	-1.07499	0.286131
cg03805787	chr17	64327355	PRKCA	Body	0.0854638	-0.0732659	0.244194	1.07415	0.286502
cg20666926	chr20	57451088	GNAS;GNAS;GNAS;GNAS;GNAS;LOC101927932	3'UTR;5'UTR;Body;3'UTR;3'UTR;Body	-0.0892992	-0.255171	0.0765727	-1.07403	0.286556
cg12568707	chr19	19042904	HOMER3;HOMER3;HOMER3;HOMER3;HOMER3	Body;Body;Body;Body;Body	-0.124281	-0.355267	0.106706	-1.07339	0.286839
cg25733708	chr19	54393220	PRKCG	Body	0.0750561	-0.0644856	0.214598	1.07306	0.286988
cg01347776	chr3	179121836	GNB4	Body	0.108591	-0.0933282	0.31051	1.0729	0.287061
cg27458862	chr17	64687924	PRKCA	Body	-0.110821	-0.316887	0.0952461	-1.07289	0.287064
cg27305266	chr11	70502131	SHANK2;SHANK2;SHANK2	Body;Body;Body	0.0745523	-0.0640767	0.213181	1.07287	0.287071
cg01502138	chr19	15121199	CCDC105;SLC1A6	TSS1500;Body	-0.169833	-0.485687	0.146022	-1.07269	0.287151
cg09598225	chr20	57466839	GNAS;GNAS;GNAS;GNAS;GNAS;GNAS;GNAS;GNAS	3'UTR;1stExon;1stExon;1stExon;Body;3'UTR;Body;1stExon	0.0628021	-0.0539996	0.179604	1.07267	0.287161
cg14943539	chr20	57420942	GNASAS;GNAS	Body;3'UTR	0.126333	-0.108646	0.361311	1.07258	0.287202
cg15355952	chr5	36662829	SLC1A3;SLC1A3	Body;Body	-0.165317	-0.472882	0.142247	-1.07232	0.287318
cg07502066	chr1	110091086	GNAI3	TSS200	0.199152	-0.171398	0.569701	1.07221	0.287367
cg16181135	chr11	22360223	SLC17A6	Body	-0.149418	-0.427541	0.128705	-1.07179	0.287555
cg00091513	chr16	56334363	GNAO1;GNAO1	Body;Body	0.06455	-0.0556169	0.184717	1.07165	0.287616
cg14123942	chr9	104500322	GRIN3A;GRIN3A	5'UTR;1stExon	-0.127395	-0.364559	0.109769	-1.07163	0.287624
cg16606005	chr9	71629104	PRKACG	TSS200	-0.139847	-0.400277	0.120584	-1.07128	0.287782
cg19388268	chr18	3679451	DLGAP1;DLGAP1;DLGAP1;DLGAP1;DLGAP1;DLGAP1;DLGAP1;DLGAP1;DLGAP1	Body;Body;Body;Body;Body;Body;Body;Body;Body	-0.0799816	-0.228955	0.0689915	-1.07109	0.287868
cg08505076	chr17	7122063	ACADVL;DLG4;DLG4;ACADVL	TSS1500;TSS1500;Body;TSS1500	0.0891046	-0.0769184	0.255128	1.07071	0.288034
cg05159423	chr12	100769274	SLC17A8;SLC17A8	Body;Body	0.131745	-0.113783	0.377274	1.07047	0.288143
cg16751201	chr5	7750871	ADCY2	Body	0.237002	-0.204877	0.678882	1.07002	0.288346
cg17387501	chr1	68452906	GNG12-AS1	Body	0.109631	-0.094782	0.314043	1.06996	0.288373
cg15425280	chr4	158141492	GRIA2;GRIA2;GRIA2	TSS1500;TSS1500;TSS1500	0.0676026	-0.0585381	0.193743	1.06918	0.288721
cg27396978	chr16	23970550	PRKCB;PRKCB	Body;Body	-0.0595571	-0.17072	0.051606	-1.06885	0.28887
cg24794531	chr3	142443837	TRPC1	Body	0.0852573	-0.0738833	0.244398	1.06879	0.288894
cg22337620	chr18	3689357	DLGAP1;DLGAP1;DLGAP1;DLGAP1;DLGAP1;DLGAP1;DLGAP1;DLGAP1;DLGAP1	Body;Body;Body;Body;Body;Body;Body;Body;Body	0.113968	-0.0988697	0.326806	1.06826	0.289132
cg16158816	chr5	152870276	GRIA1;GRIA1;GRIA1;GRIA1;GRIA1;GRIA1;GRIA1;GRIA1;GRIA1;GRIA1;GRIA1;GRIA1	TSS1500;5'UTR;5'UTR;5'UTR;1stExon;1stExon;1stExon;1stExon;TSS1500;TSS1500;5'UTR;Body	0.0989416	-0.0858509	0.283734	1.06816	0.289176
cg22454005	chr19	54392916	PRKCG	Body	-0.105816	-0.303455	0.0918223	-1.06813	0.289192
cg17956503	chr6	34010817	GRM4;GRM4;GRM4;GRM4;GRM4;GRM4	Body;Body;Body;Body;Body;Body	0.14895	-0.129275	0.427175	1.06804	0.289232
cg18456138	chr3	4588688	ITPR1;ITPR1;ITPR1	Body;Body;Body	-0.120405	-0.345319	0.104509	-1.06799	0.289251
cg26685404	chr16	23957272	PRKCB;PRKCB	Body;Body	0.111169	-0.0965	0.318838	1.06796	0.289268
cg03181525	chr20	8825072	PLCB1;PLCB1	3'UTR;Body	-0.105904	-0.303767	0.091959	-1.0678	0.289338
cg17807510	chr3	53651666	CACNA1D;CACNA1D;CACNA1D	Body;Body;Body	-0.0620564	-0.178067	0.0539539	-1.06717	0.289622
cg03531194	chr20	8733029	PLCB1;PLCB1	Body;Body	-0.100797	-0.289245	0.0876498	-1.06709	0.289655
cg08212756	chr19	2601407	GNG7	5'UTR	-0.115824	-0.332374	0.100726	-1.06704	0.289677
cg20495738	chr12	2338399	CACNA1C;CACNA1C;CACNA1C;CACNA1C;CACNA1C;CACNA1C;CACNA1C;CACNA1C;CACNA1C;CACNA1C;CACNA1C;CACNA1C;CACNA1C;CACNA1C;CACNA1C;CACNA1C;CACNA1C;CACNA1C;CACNA1C;CACNA1C;CACNA1C;CACNA1C;CACNA1C	Body;Body;Body;Body;Body;Body;Body;Body;Body;Body;Body;Body;Body;Body;Body;Body;Body;Body;Body;Body;Body;Body;Body	-0.0806429	-0.231438	0.0701517	-1.0669	0.289743
cg11802781	chr11	70370534	SHANK2;SHANK2	Body;Body	0.0858006	-0.0746655	0.246267	1.06672	0.289823
cg15789656	chr19	14223630	PRKACA;PRKACA	Body;Body	-0.0806458	-0.231517	0.070226	-1.06639	0.28997
cg06088782	chr11	70563839	SHANK2	Body	0.0955183	-0.0831925	0.274229	1.0663	0.290012
cg13437410	chr2	155565616	KCNJ3;KCNJ3;KCNJ3	Body;Body;Body	-0.130894	-0.375819	0.114031	-1.06617	0.290066
cg01367444	chr18	3665966	DLGAP1;DLGAP1;DLGAP1;DLGAP1;DLGAP1;DLGAP1;DLGAP1;DLGAP1;DLGAP1	Body;Body;Body;Body;Body;Body;Body;Body;Body	0.179533	-0.156609	0.515675	1.06552	0.290359
cg22716488	chr6	35995431	MAPK14;MAPK14;MAPK14;MAPK14	TSS200;TSS200;TSS200;TSS200	0.153345	-0.133807	0.440496	1.06537	0.290428
cg01565918	chr20	57457492	GNAS;GNAS;GNAS	3'UTR;3'UTR;Body	-0.0951107	-0.273353	0.0831312	-1.06454	0.290801
cg24725729	chr12	13741741	GRIN2B	Body	-0.117998	-0.339144	0.103148	-1.06448	0.290826
cg00910293	chr19	2694864	GNG7	5'UTR	-0.0558195	-0.160441	0.0488022	-1.0644	0.290862
cg07582829	chr19	54408440	PRKCG	Body	-0.109305	-0.314179	0.0955694	-1.06437	0.290875
cg27229075	chr17	64713751	PRKCA	Body	0.0880144	-0.0769586	0.252988	1.06435	0.290888
cg03723730	chr6	34031694	GRM4	Body	-0.0691423	-0.198885	0.0606	-1.06317	0.291415
cg01895482	chr19	2556145	GNG7	5'UTR	-0.100309	-0.288581	0.0879629	-1.06291	0.291534
cg16395366	chr1	53558245	SLC1A7	Body	-0.129845	-0.373579	0.113888	-1.0628	0.291583
cg00532936	chr1	53588449	SLC1A7	Body	0.0584358	-0.0513198	0.168191	1.06217	0.291867
cg16944941	chr11	70391346	SHANK2;SHANK2	Body;Body	-0.159429	-0.458873	0.140015	-1.06217	0.291868
cg07056567	chr7	100273943	GNB2	Body	0.0714809	-0.0627885	0.20575	1.06207	0.29191
cg15877314	chr3	50273895	GNAI2	Body	0.140398	-0.123466	0.404263	1.06151	0.292167
cg08515427	chr16	848997	GNG13	Body	-0.101921	-0.293628	0.0897856	-1.06064	0.292557
cg12984320	chr19	13412599	CACNA1A;CACNA1A;CACNA1A;CACNA1A;CACNA1A	Body;Body;Body;Body;Body	0.149669	-0.131873	0.431212	1.06055	0.292598
cg12667048	chr11	70644526	SHANK2	Body	-0.112845	-0.325118	0.0994289	-1.06054	0.292602
cg21635870	chr6	101847058	GRIK2;GRIK2;GRIK2;GRIK2;GRIK2;GRIK2	1stExon;1stExon;5'UTR;1stExon;5'UTR;5'UTR	-0.0826583	-0.238161	0.0728441	-1.06045	0.292642
cg05406943	chr16	10275934	GRIN2A;GRIN2A;GRIN2A;GRIN2A	5'UTR;5'UTR;TSS200;1stExon	0.120575	-0.106337	0.347487	1.06009	0.292806
cg27552287	chr19	54385396	PRKCG	TSS200	0.110121	-0.0972919	0.317534	1.0592	0.293209
cg03213490	chr5	7746890	ADCY2	Body	0.102326	-0.0904437	0.295096	1.05898	0.293306
cg13399816	chr1	68299468	GNG12	TSS1500	-0.0964137	-0.278096	0.0852688	-1.05869	0.29344
cg09053902	chr16	4034298	ADCY9	Body	-0.249811	-0.720675	0.221053	-1.05842	0.293561
cg14659564	chr12	100795434	SLC17A8;SLC17A8	Body;Body	0.081013	-0.0716932	0.233719	1.05838	0.29358
cg10648542	chr5	178416050	GRM6	Body	-0.105834	-0.305362	0.0936947	-1.05818	0.293667
cg20123962	chr18	3845703	DLGAP1;DLGAP1	TSS1500;Body	-0.116345	-0.335744	0.103054	-1.05792	0.293786
cg16701848	chr19	2588479	GNG7	5'UTR	0.100988	-0.0894619	0.291438	1.05787	0.293811
cg07473460	chr15	42297784	PLA2G4E	Body	-0.0892308	-0.257516	0.0790546	-1.05782	0.293834
cg05780228	chr11	70713608	SHANK2	Body	-0.147441	-0.425519	0.130638	-1.05777	0.293854
cg24100140	chr10	75254813	PPP3CB-AS1;PPP3CB-AS1;PPP3CB;PPP3CB;PPP3CB;PPP3CB;PPP3CB	TSS1500;TSS1500;5'UTR;Body;Body;Body;Body	0.398148	-0.352776	1.14907	1.05777	0.293856
cg03205160	chr17	64421543	PRKCA	Body	-0.0902822	-0.260587	0.0800229	-1.05759	0.293937
cg15735523	chr16	4080766	ADCY9	Body	0.076045	-0.0674058	0.219496	1.05757	0.293945
cg19172898	chr11	70693404	SHANK2	Body	0.0902753	-0.0800268	0.260577	1.05753	0.293965
cg18295203	chr3	171528273	PLD1;PLD1	TSS200;TSS200	0.0934446	-0.0828829	0.269772	1.05725	0.294092
cg02757172	chr4	158141076	GRIA2;GRIA2;GRIA2	TSS1500;TSS1500;TSS1500	-0.140625	-0.406029	0.124778	-1.05706	0.294178
cg06864895	chr12	46767683	SLC38A2	TSS1500	-0.178581	-0.515674	0.158512	-1.05688	0.294256
cg21072025	chr19	47137863	GNG8	1stExon	0.12157	-0.108028	0.351167	1.05633	0.294507
cg05670602	chr14	24804651	ADCY4;ADCY4;ADCY4	TSS1500;TSS1500;TSS1500	-0.110376	-0.318878	0.0981256	-1.05611	0.294609
cg19775958	chr3	53782994	CACNA1D;CACNA1D;CACNA1D	Body;Body;Body	0.0796906	-0.0709346	0.230316	1.05548	0.294891
cg13938970	chr16	24048204	PRKCB;PRKCB	Body;Body	-0.0728022	-0.210487	0.0648823	-1.05488	0.295167
cg04708601	chr6	101880078	GRIK2;GRIK2;GRIK2	Body;Body;Body	-0.0698334	-0.202016	0.0623496	-1.05397	0.295577
cg06960901	chr5	36606894	SLC1A3;SLC1A3	5'UTR;5'UTR	-0.195481	-0.565712	0.174749	-1.05336	0.295858
cg01945810	chr2	25043703	CENPO;CENPO;ADCY3;ADCY3	3'UTR;3'UTR;ExonBnd;Body	-0.0912454	-0.264086	0.0815954	-1.05319	0.295933
cg08710804	chr11	70789229	SHANK2	Body	-0.0832234	-0.240871	0.0744245	-1.05317	0.295942
cg14281646	chr9	80645556	GNAQ	Body	-0.211766	-0.613025	0.189492	-1.05287	0.296079
cg16204066	chr6	33638922	ITPR3	Body	-0.229692	-0.66494	0.205556	-1.05281	0.296106
cg01103812	chr12	26986269	ITPR2	TSS200	-0.10559	-0.305757	0.0945779	-1.05237	0.296305
cg04908625	chr3	123166882	ADCY5	1stExon	-0.157254	-0.455523	0.141015	-1.05181	0.296563
cg00018107	chr3	6785373	GRM7-AS3;GRM7-AS3	Body;Body	-0.0903921	-0.261971	0.0811866	-1.05102	0.296924
cg07091154	chr11	70562728	SHANK2	Body	-0.0953818	-0.276434	0.08567	-1.051	0.296929
cg06147822	chr20	57466905	GNAS;GNAS;GNAS;GNAS;GNAS;GNAS;GNAS;GNAS	3'UTR;1stExon;1stExon;1stExon;Body;3'UTR;Body;1stExon	0.108805	-0.0977287	0.315338	1.05099	0.296934
cg21624165	chr5	178411451	GRM6	Body	0.119669	-0.107495	0.346833	1.05096	0.296951
cg18101707	chr18	3874222	DLGAP1;DLGAP1;DLGAP1;DLGAP1;DLGAP1;DLGAP1	1stExon;1stExon;Body;Body;Body;Body	-0.130767	-0.379011	0.117477	-1.0509	0.296977
cg03619486	chr6	34055861	GRM4;GRM4;GRM4;GRM4;GRM4;GRM4	Body;Body;Body;Body;Body;5'UTR	0.119422	-0.107303	0.346146	1.05082	0.297015
cg00050312	chr17	64299065	PRKCA	1stExon	0.103331	-0.0928549	0.299518	1.05077	0.297038
cg10362475	chr11	70507825	SHANK2;SHANK2	1stExon;Body	0.175618	-0.157826	0.509062	1.05072	0.297058
cg16029801	chr11	35441657	SLC1A2;SLC1A2;SLC1A2	TSS1500;TSS200;TSS200	0.170982	-0.153668	0.495632	1.0507	0.297069
cg13510813	chr19	42571339	GRIK5	TSS1500	0.0841813	-0.0756758	0.244038	1.05057	0.297126
cg14387005	chr18	3676321	DLGAP1;DLGAP1;DLGAP1;DLGAP1;DLGAP1;DLGAP1;DLGAP1;DLGAP1;DLGAP1	Body;Body;Body;Body;Body;Body;Body;Body;Body	0.110768	-0.0995898	0.321126	1.0505	0.297157
cg03473243	chr19	51188059	SHANK1	Body	0.0757442	-0.0681513	0.21964	1.05013	0.297327
cg10503359	chr3	142468059	TRPC1	Body	0.104496	-0.0940249	0.303017	1.05011	0.297336
cg14953636	chr12	2519907	CACNA1C;CACNA1C;CACNA1C;CACNA1C;CACNA1C;CACNA1C;CACNA1C;CACNA1C;CACNA1C;CACNA1C;CACNA1C;CACNA1C;CACNA1C;CACNA1C;CACNA1C;CACNA1C;CACNA1C;CACNA1C;CACNA1C;CACNA1C;CACNA1C;CACNA1C;CACNA1C	Body;Body;Body;Body;Body;Body;Body;Body;Body;Body;Body;Body;Body;Body;Body;Body;Body;Body;Body;Body;Body;Body;Body	-0.0487157	-0.141283	0.043852	-1.04991	0.297428
cg05312962	chr19	2576254	GNG7	5'UTR	-0.19331	-0.560635	0.174014	-1.0499	0.297433
cg22175856	chr19	15084302	SLC1A6	TSS1500	-0.110133	-0.319421	0.0991555	-1.04982	0.297471
cg06948658	chr12	2552733	CACNA1C;CACNA1C;CACNA1C;CACNA1C;CACNA1C;CACNA1C;CACNA1C;CACNA1C;CACNA1C;CACNA1C;CACNA1C;CACNA1C;CACNA1C;CACNA1C;CACNA1C;CACNA1C;CACNA1C;CACNA1C;CACNA1C;CACNA1C;CACNA1C;CACNA1C;CACNA1C	Body;Body;Body;Body;Body;Body;Body;Body;Body;Body;Body;Body;Body;Body;Body;Body;Body;Body;Body;Body;Body;Body;Body	0.111506	-0.100465	0.323477	1.04945	0.297637
cg17605476	chr4	158143917	GRIA2;GRIA2;GRIA2	Body;Body;Body	-0.0617327	-0.179153	0.055688	-1.04885	0.297913
cg12225220	chr4	87281434	MAPK10;MAPK10;MAPK10	TSS200;TSS200;5'UTR	0.39411	-0.355781	1.144	1.04848	0.29808
cg08193910	chr19	54410103	PRKCG	Body	0.126203	-0.114052	0.366459	1.04795	0.298325
cg16447930	chr9	80612668	GNAQ	Body	-0.055824	-0.162112	0.0504642	-1.0478	0.298393
cg25608079	chr11	120765576	GRIK4;GRIK4;GRIK4	Body;Body;Body	0.0908238	-0.0821152	0.263763	1.04773	0.298425
cg27137183	chr7	126892516	GRM8	TSS200	-0.129309	-0.375685	0.117068	-1.04706	0.298732
[truncated: 5,348 more rows]
