# Supplementary material for: Differential Epigenetic Regulation of Glutamatergic Synapse Pathway in Adults With Prenatal Exposure to Famine
Source: Eur J Neurosci. 2025 Jul 9;62(1):e70195. doi: 10.1111/ejn.70195 (PMC12240727; doi:10.1111/ejn.70195)
Supplement: Supplementary file 5 — Table S5. Supporting Information [file EJN-62-0-s005.xlsx]

## Sheet: Ark1
	All		Female		Male
	Active prop	p value	Active prop	p value	Active prop	p value
GRIN 1
Down	0.145833	0.110028	0.104167	0.388097	0.125	0.0745186
Up	0.0208333	0.890223	0.0416667	0.612153	0.0208333	0.925731
UpOrDown	0.145833	0.22	0.104167	0.776	0.125	0.149
Mixed	0.166667	0.517	0.145833	0.495	0.145833	0.5895
GRIN2A
Down	0.137255	0.149537	0.166667	0.0772693	0.0392157	0.630658
Up	0.0490196	0.850713	0.0490196	0.922981	0.0784314	0.369592
UpOrDown	0.137255	0.299	0.166667	0.1545	0.0784314	0.739
Mixed	0.186275	0.18	0.215686	0.091	0.117647	0.827
GRIN2B
Down	0.166667	0.0500125	0.166667	0.0607652	0.0666667	0.304826
Up	0.0333333	0.950238	0.05	0.939485	0.0166667	0.695424
UpOrDown	0.166667	0.1	0.166667	0.1215	0.0666667	0.6095
Mixed	0.2	0.2275	0.216667	0.169	0.0833333	0.666
